# Supplementary material for: Comparative survey data on sociodemographic predictors of diversity tolerance among selected university students in Ghana and South Africa
Source: Data Brief. 2021 Jan 17;34:106771. doi: 10.1016/j.dib.2021.106771 (PMC7820931; doi:10.1016/j.dib.2021.106771)
Supplement: Supplementary file 1 [file mmc1.csv]

How old are you	Are you male or female	Which type of school did you attend for Senior Secondary School?	ethnicity	Nationality	What is your academic year of study?	What was your first year of registration for the above qualification?	In which College are you registered as a student?	Which of the following applies to you? In the semester the AVERAGE mark for ALL my subjects was...	What language do you (MOSTLY) PREDOMINANTLY SPEAK at home?	Father/ Guardian Education	Mother/ Guardian Education	At home, which parents or guardians do you live with?	How would you describe your family’s socioeconomic status compared to other families in the area where you live?	What is your family’s religious affiliation?	What is your family’s religious affiliation?	What is your family’s religious affiliation?	If affiliation is Protestant, which Denomination?	If affiliation is Protestant, which Denomination?	If affiliation is Protestant, which Denomination?	If affiliation is Protestant, which Denomination?	How often do you attend church/mosque/synagogue/temple?	How often does your family members (Father/Mother/siblings attend church / mosque / synagogue / temple etc.?	How religious do you consider yourself to be?	How important is religion in your life?	a. Foreigners should be allowed into Ghana if they can make a contribution	b. I would have a higher standard of living if there were no foreigners living in this country	c. I think foreigners should be given the same opportunities as local citizens	d. I would date a foreigner	e. Attacks against foreigners are wrong	f. Foreigners tend to increase the crime rate in Ghana	g. Foreigners take jobs away from Ghanaians	h. Ghana is letting in too many foreigners	i. foreigners bring in the possibility of disease	Your relatives	Other Ghanaians	West Africans	Other Africans	Attending lectures	Participating in a study group	Sharing accommodation but not the same room	Sharing a room	Being friends	Dating	Socialising with people from another ethnic group	Having friends who are members of a different ethnic group	It is okay for people from different ethnic groups to attend social functions (parties, weddings, funerals etc.) together.	It is okay to associate mostly with your own ethnic group at a mixed social function.	It is okay for people from different ethnic groups to date each other.	People should be free to marry whoever they want to marry regardless of their ethnicity.
20	Female	Private school	Ewe	Rest of Africa	First year	2016	College of Basic and Applied Sciences(Agriculture/Veterinary Sciences/Biological/Physical Sciences)	Not applicable	Other African Language specify:	Some secondary education but not completered	Secondary Education										Occasionally (several times a year)	Occasionally (several times a year)	Very religious	Extremely important	Neutral	Strongly Agree	Agree	Disagree	Strongly Agree	Agree	Neutral	Neutral	Neutral	Neutral	Neutral	Neutral	Neutral	To a medium extent	To a medium extent	To a medium extent	To a medium extent	To a medium extent	To a medium extent	To a medium extent	To a medium extent	Strongly Agree	Neutral	Agree	Strongly Agree
22	Male	Public school in urban area	Akan	Ghanaian	First year	2014	College of Humanities/Social Sciences	60%-69%	English		No education	Both my mother and father in the same household	We are richer than most	Christian	Christian (Catholic)	Christian (Catholic)					Fairly Regular (Almost weekly)	Regular (weekly)	Moderately religious	Very important	Strongly Disagree	Strongly Disagree	Disagree	Neutral	Strongly Agree	Strongly Disagree	Strongly Agree	Agree	Strongly Disagree	Don’t trust at all		Distrust slightly	Don’t trust at all	To no extent	To a medium extent	To no extent	To a medium extent	To a small extent	To a large extent	To a medium extent	To a small extent	Strongly Disagree	Disagree	Strongly Disagree	Disagree
19	Female	Public school in urban area	Ga-Adangbe	Ghanaian	First year	2016	College of Humanities/Social Sciences	75% or more	Ga		Secondary Education	Both my mother and father in the same household	We have about the same amount of moneyas most		Christian (Protestant)	Christian (Protestant)				Independent	Frequent attendance	Frequent attendance	Moderately religious	Very important								Strongly Agree		Trust fully					To a large extent							Strongly Agree	Neutral	Strongly Agree	Strongly Agree
23	Male	Public school in rural area	Akan	Ghanaian	First year	2016	College of Humanities/Social Sciences	75% or more	Twi	None/No education	No education	Other relatives (aunt, uncle, grandparent)	We are richer than most	Christian	Christian (Protestant)	Christian (Protestant)	Presbyterian	Presbyterian	Methodist	Presbyterian	Occasionally (several times a year)	Occasionally (several times a year)	Moderately religious	Extremely important	Neutral	Strongly Disagree	Strongly Disagree	Agree	Neutral	Neutral	Neutral	Strongly Agree	Neutral	Don’t trust at all	Don’t trust at all	Don’t trust at all	Don’t trust at all
20	Male	Public school in rural area	Akan	Ghanaian	First year	2016	College of Humanities/Social Sciences	75% or more	Twi	Some secondary education but not completered	Primary education	Only my mother	We have about the same amount of moneyas most	Christian	Christian (Protestant)	Christian (Protestant)	Pentecostal	Pentecostal	Pentecostal		Regular (weekly)	Fairly Regular (Almost weekly)	Very religious	Extremely important	Agree	Strongly Disagree	Disagree	Neutral	Agree	Disagree	Neutral	Agree	Neutral	Trust slightly	Neutral	Neutral	Distrust slightly	To no extent	To no extent	To no extent	To no extent	To no extent	To no extent	To no extent	To no extent	Agree	Neutral	Agree	Strongly Agree
18	Male	Public school in urban area	Others	Other West African Countries	First year	2016	College of Basic and Applied Sciences(Agriculture/Veterinary Sciences/Biological/Physical Sciences)	75% or more	English	First degree	Tertiary	Only my mother	We are richer than most	Christian	Christian (Catholic)	Christian (Catholic)	Independent	Independent	Independent	Independent	Regular (weekly)	Regular (weekly)	Moderately religious	Very important	Strongly Agree	Strongly Agree	Strongly Agree	Strongly Agree	Strongly Agree	Strongly Agree	Strongly Agree	Strongly Agree	Strongly Agree					To no extent	To no extent	To a small extent	To a small extent	To a medium extent		To no extent	To no extent	Strongly Agree	Strongly Agree	Strongly Agree	Strongly Agree
19	Female	Public school in urban area	Akan	Ghanaian	First year	2016	College of Basic and Applied Sciences(Agriculture/Veterinary Sciences/Biological/Physical Sciences)	Not applicable	Twi	College Diploma	Primary education	Only my mother	We have about the same amount of moneyas most	Muslim	Muslim	Muslim					Frequent attendance	Frequent attendance	Very religious	Extremely important	Agree	Neutral	Strongly Disagree	Strongly Disagree	Neutral	Neutral	Strongly Agree	Strongly Agree	Strongly Agree	Neutral	Neutral	Don’t trust at all	Don’t trust at all	To a medium extent	To a medium extent	To a medium extent	To a medium extent	To no extent	To a medium extent	To a large extent	To a large extent	Disagree		Disagree	Disagree
19	Male	Public school in urban area	Akan	Ghanaian	First year	2016	College of Humanities/Social Sciences		Twi	A postgraduate	Tertiary	Both my mother and father in the same household	We are richer than most		Christian (Protestant)	Christian (Protestant)	Pentecostal	Pentecostal	Pentecostal	Pentecostal	Regular (weekly)	Regular (weekly)	Moderately religious	Very important	Strongly Disagree	Neutral	Strongly Disagree	Neutral	Agree	Neutral	Agree	Strongly Agree	Disagree	Neutral	Neutral	Neutral	Neutral	To a medium extent	To a medium extent	To a small extent	To a medium extent	To a large extent	To a small extent	To a medium extent	To a large extent	Neutral	Disagree	Strongly Disagree	Disagree
19	Male	Public school in urban area	Ewe	Ghanaian	First year	2016	College of Humanities/Social Sciences	Not applicable	Ewe	Completed secondary School (SSS/ A' level)	Secondary Education	Other relatives (aunt, uncle, grandparent)	We have about the same amount of moneyas most	Christian	Christian (Catholic)	Christian (Catholic)	Independent	Independent	Independent	Independent	Regular (weekly)	Regular (weekly)	Extremely religious	Very important	Strongly Agree	Strongly Disagree	Neutral	Neutral	Agree	Neutral	Disagree	Neutral	Neutral	Trust slightly	Trust slightly	Trust slightly	Trust slightly	To no extent	To a small extent	To a small extent	To a small extent	To a small extent	To a medium extent	To a medium extent	To a medium extent	Neutral	Neutral	Neutral	Strongly Agree
19	Male	Public school in urban area	Akan	Ghanaian	First year	2016	College of Humanities/Social Sciences	75% or more	Twi	Some secondary education but not completered	Primary education	Both my mother and father in the same household	We are richer than most	Others	Christian (Catholic)	Christian (Catholic)					Fairly Regular (Almost weekly)	Fairly Regular (Almost weekly)	Very religious	Extremely important	Neutral	Disagree	Agree	Disagree	Agree	Neutral	Neutral	Neutral	Neutral	Trust slightly	Distrust slightly	Don’t trust at all	Don’t trust at all	To no extent	To no extent	To no extent	To no extent	To no extent	To no extent	To no extent	To no extent	Strongly Agree	Agree	Strongly Agree	Strongly Agree
	Female	Public school in urban area	Akan	Ghanaian	First year	2016	College of Humanities/Social Sciences	75% or more	English	College Diploma	Tertiary	Both my mother and father in the same household	We are richer than most	Christian	Christian (Protestant)	Christian (Protestant)	Pentecostal	Pentecostal	Baptist	Pentecostal	Frequent attendance	Frequent attendance	Very religious	Extremely important	Agree	Strongly Disagree	Agree	Strongly Disagree	Agree	Agree	Neutral	Strongly Agree	Strongly Agree	Neutral	Neutral	Neutral	Neutral	To a small extent	To a small extent	To a small extent	To a small extent	To a medium extent	To no extent	To a large extent	To a large extent	Strongly Agree	Agree	Agree	Neutral
20	Female	Public school in rural area	Akan	Ghanaian	First year	2016	College of Humanities/Social Sciences	70%-74%	Twi	Completed secondary School (SSS/ A' level)	Tertiary	Both my mother and father in the same household	We have about the same amount of moneyas most	Christian	Christian (Protestant)	Christian (Protestant)					Regular (weekly)	Regular (weekly)	Moderately religious	Very important	Neutral	Neutral	Neutral	Strongly Disagree	Agree	Neutral	Agree	Agree	Agree	Trust fully	Neutral	Neutral	Neutral	To a medium extent	To a medium extent	To a medium extent	To a medium extent	To a medium extent	To a medium extent	To a medium extent	To a medium extent	Strongly Agree	Strongly Agree	Strongly Agree	Neutral
18	Male	Public school in rural area	Akan	Ghanaian	First year	2016	College of Humanities/Social Sciences	70%-74%	Twi	Some secondary education but not completered	Primary education	Both my mother and father in the same household	We have about the same amount of moneyas most	Christian	Christian (Protestant)	Christian (Protestant)	Pentecostal	Pentecostal	Pentecostal		Regular (weekly)	Regular (weekly)	Extremely religious	Extremely important	Agree	Neutral	Strongly Disagree	Neutral	Neutral	Neutral	Agree	Agree	Neutral	Trust fully	Neutral	Neutral	Neutral	To no extent	To no extent	To no extent	To no extent	To no extent	To no extent	To a medium extent	To a medium extent	Strongly Agree	Agree		Strongly Agree
19	Male	Public school in urban area	Ga-Adangbe	Ghanaian	First year	2016	College of Humanities/Social Sciences	Not applicable	Ga	First degree	Tertiary	Both my mother and father in the same household	We have about the same amount of moneyas most	Others	Other Specify (specify	Other Specify (specify	Independent	Independent	Independent		Fairly Regular (Almost weekly)	Regular (weekly)	Moderately religious	Very important	Agree	Disagree	Agree	Neutral	Agree	Neutral	Neutral	Agree	Agree	Neutral	Neutral	Distrust slightly	Distrust slightly	To a medium extent	To a medium extent	To a medium extent	To a medium extent	To a medium extent	To a medium extent	To a medium extent	To a medium extent	Agree	Agree	Agree	Agree
18	Male	Public school in rural area	Others	Ghanaian	First year	2016	College of Humanities/Social Sciences	50%-59%	Other African Language specify:	College Diploma	Primary education	Both my mother and father in the same household	We are poorer than most	Christian	Christian (Protestant)	Christian (Protestant)	Evangelical	Evangelical	Evangelical		Fairly Regular (Almost weekly)	Frequent attendance	Very religious	Extremely important	Agree	Neutral	Disagree	Neutral	Agree	Neutral	Neutral	Strongly Agree	Neutral	Trust slightly	Trust slightly	Neutral	Neutral	To a large extent	To a large extent	To a medium extent	To a small extent	To a small extent	To a medium extent	To a medium extent	To a medium extent	Agree	Neutral	Agree	Agree
19	Female	Public school in rural area	Ewe	Ghanaian	First year	2016	College of Humanities/Social Sciences	75% or more	English	Completed secondary School (SSS/ A' level)	Secondary Education	Both my mother and father in the same household	We have about the same amount of moneyas most	Christian	Christian (Protestant)	Christian (Protestant)	Pentecostal	Pentecostal	Pentecostal	Pentecostal	Regular (weekly)	Regular (weekly)	Moderately religious	Extremely important	Agree	Neutral	Disagree	Neutral	Agree	Disagree	Strongly Agree	Agree	Disagree	Trust fully	Distrust slightly	Distrust slightly	Don’t trust at all	To a large extent	To no extent		To a small extent	To a large extent	To a large extent	To a large extent	To a very large extent	Strongly Agree	Disagree	Strongly Agree	Strongly Agree
19	Female	Public school in urban area	Akan	Ghanaian	First year	2016	College of Humanities/Social Sciences	75% or more	Twi	First degree	Tertiary	Only my mother	We have about the same amount of moneyas most	Christian	Christian (Protestant)	Christian (Protestant)	Presbyterian	Presbyterian	Presbyterian		Frequent attendance	Fairly Regular (Almost weekly)	Moderately religious	Very important										Neutral	Neutral	Neutral	Neutral	To a medium extent	To a medium extent	To a medium extent	To a medium extent	To a medium extent	To a medium extent	To a medium extent	To a medium extent	Neutral	Agree	Neutral	Strongly Agree
20	Female	Private school	Akan	Ghanaian	First year	2016	College of Humanities/Social Sciences	75% or more	Twi		Secondary Education	Both my mother and father in the same household	We have about the same amount of moneyas most	Christian	Christian (Catholic)	Christian (Catholic)					Fairly Regular (Almost weekly)	Fairly Regular (Almost weekly)	Moderately religious	Very important	Agree	Disagree	Neutral	Agree	Agree	Neutral	Neutral	Agree	Neutral	Neutral	Distrust slightly	Distrust slightly	Distrust slightly	To a medium extent	To a medium extent	To a medium extent	To a medium extent	To a medium extent	To a medium extent	To a medium extent	To a medium extent	Agree	Agree	Agree	Agree
18	Female	Public school in rural area	Akan	Ghanaian	First year	2016	College of Humanities/Social Sciences	75% or more	English	A postgraduate	Tertiary	Other relatives (aunt, uncle, grandparent)	We are richer than most	Christian	Christian (Protestant)	Christian (Protestant)	Methodist	Methodist	Methodist	Methodist	Regular (weekly)	Regular (weekly)	Very religious	Extremely important	Agree	Neutral	Neutral	Agree	Strongly Agree	Neutral	Neutral	Agree	Agree	Neutral	Don’t trust at all	Don’t trust at all	Don’t trust at all	To a medium extent	To a medium extent	To a medium extent	To a medium extent	To a medium extent	To a small extent	To a medium extent	To a large extent	Agree	Agree	Agree	Agree
18	Female	Public school in urban area	Ga-Adangbe	Ghanaian	First year	2016	College of Humanities/Social Sciences	50%-59%	Twi	College Diploma	Primary education	Both my mother and father in the same household	We are richer than most	Christian	Christian (Protestant)	Christian (Protestant)	Independent	Independent	Independent		Frequent attendance	Frequent attendance	Moderately religious	Very important	Agree	Strongly Disagree	Neutral	Neutral	Strongly Agree	Agree	Disagree	Agree	Agree	Trust slightly	Don’t trust at all	Don’t trust at all	Don’t trust at all	To no extent	To a small extent	To no extent	To no extent	To no extent	To no extent	To no extent	To no extent	Agree	Disagree	Strongly Agree	Agree
19	Female	Public school in rural area	Ewe	Ghanaian	First year	2016	College of Humanities/Social Sciences	75% or more	English	A postgraduate	Tertiary	Both my mother and father in the same household	We are richer than most	Christian	Christian (Protestant)	Christian (Protestant)	Presbyterian				Regular (weekly)	Fairly Regular (Almost weekly)	Moderately religious	Very important	Agree	Disagree	Disagree	Neutral	Agree	Neutral	Neutral	Agree	Agree	Neutral	Neutral	Neutral	Neutral	To no extent	To no extent	To no extent	To no extent	To no extent	To no extent	To no extent	To no extent	Agree	Disagree	Agree	Agree
18	Female	Public school in urban area	Akan	Ghanaian	First year	2016	College of Humanities/Social Sciences	75% or more	English	College Diploma	Tertiary	Only my mother	We have about the same amount of moneyas most	Christian	Christian (Protestant)	Christian (Protestant)	Presbyterian	Presbyterian	Presbyterian		Occasionally (several times a year)	Occasionally (several times a year)	Extremely religious	Very important	Strongly Agree	Strongly Agree	Strongly Agree	Strongly Agree	Strongly Agree	Strongly Agree	Strongly Agree	Strongly Agree	Strongly Agree	Neutral	Neutral	Neutral	Neutral	To a medium extent	To a medium extent	To a medium extent	To a medium extent	To a small extent	To a small extent	To a small extent	To a small extent	Neutral	Neutral	Neutral	Neutral
18	Male	Public school in urban area	Ewe	Ghanaian	First year	2016	College of Humanities/Social Sciences	75% or more	English	A postgraduate	Tertiary	Only my mother	We are richer than most	Christian	Christian (Protestant)	Christian (Protestant)	Presbyterian	Presbyterian	Presbyterian		Regular (weekly)	Regular (weekly)	Moderately religious	Very important	Agree	Neutral	Neutral	Strongly Agree	Strongly Agree	Agree	Disagree	Disagree	Disagree	Neutral	Neutral	Neutral	Neutral	To a medium extent	To a medium extent	To a medium extent	To a medium extent	To a medium extent	To a medium extent	To a medium extent	To a medium extent	Agree	Agree	Agree	Agree
19	Male	Public school in urban area	Akan	Ghanaian	First year	2016	College of Humanities/Social Sciences	60%-69%	Twi	Completed secondary School (SSS/ A' level)	Secondary Education	Both my mother and father in the same household	We have about the same amount of moneyas most	Christian	Christian (Protestant)	Christian (Protestant)	Baptist	Baptist	Baptist	Baptist	Fairly Regular (Almost weekly)	Regular (weekly)	Extremely religious	Extremely important	Agree	Agree	Agree	Agree	Agree	Agree	Agree	Agree	Agree	Neutral	Neutral	Neutral	Neutral	To a medium extent	To a medium extent	To a medium extent	To a medium extent	To a medium extent	To a medium extent	To a medium extent	To a medium extent	Neutral	Neutral	Neutral	Neutral
32	Female	Public school in rural area	Akan	Ghanaian	First year	2016	College of Health Science(Medicine/Clinical Sciences	Not applicable	Twi	College Diploma	Tertiary	My father and stepmother	We have about the same amount of moneyas most	Christian	Christian (Protestant)	Christian (Protestant)	Presbyterian	Presbyterian	Presbyterian		Regular (weekly)	Regular (weekly)	Very religious	Very important	Agree	Strongly Agree	Disagree	Strongly Disagree	Agree	Strongly Disagree	Strongly Disagree	Strongly Disagree	Strongly Disagree	Trust slightly	Don’t trust at all	Don’t trust at all	Distrust slightly	To no extent	To no extent	To no extent	To a small extent	To a small extent	To no extent	To no extent	To a medium extent	Strongly Agree	Agree	Agree	Agree
19	Male	Public school in urban area	Akan	Ghanaian	First year	2016	College of Humanities/Social Sciences	60%-69%	Twi	A postgraduate	Tertiary	Both my mother and father in the same household	We are richer than most	Christian	Christian (Protestant)	Christian (Protestant)	Seventh Day Adventist	Seventh Day Adventist	Seventh Day Adventist		Fairly Regular (Almost weekly)	Fairly Regular (Almost weekly)	Moderately religious	Somewhat important	Agree	Neutral	Neutral	Neutral	Neutral	Neutral	Neutral	Agree	Neutral	Trust fully	Trust slightly	Neutral	Neutral	To a medium extent	To a medium extent	To a medium extent	To a medium extent	To a medium extent	To a medium extent	To a medium extent	To a medium extent	Agree	Neutral	Agree	Agree
19	Male	Public school in rural area	Ewe	Ghanaian	First year	2016	College of Humanities/Social Sciences	Not applicable	Ewe	Some secondary education but not completered	No education	Only my mother	We are richer than most	Christian	Christian (Protestant)	Traditional African		Pentecostal			Fairly Regular (Almost weekly)	Fairly Regular (Almost weekly)	Somewhat religious	Very important	Strongly Agree	Neutral	Neutral	Agree	Strongly Agree	Neutral	Neutral	Neutral	Neutral	Neutral	Distrust slightly	Distrust slightly	Don’t trust at all	To a medium extent	To a medium extent	To a small extent	To a small extent	To a medium extent	To a large extent	To a medium extent	To a medium extent	Agree	Neutral	Agree	Strongly Agree
20	Male	Public school in urban area	Akan	Ghanaian	First year	2016	College of Basic and Applied Sciences(Agriculture/Veterinary Sciences/Biological/Physical Sciences)	60%-69%	Twi		Secondary Education	Both my mother and father in the same household	We have about the same amount of moneyas most			Christian (Protestant)				Pentecostal	Fairly Regular (Almost weekly)	Fairly Regular (Almost weekly)	Very religious	Very important	Neutral	Strongly Disagree	Strongly Disagree	Neutral	Neutral	Neutral	Disagree	Neutral	Neutral	Neutral		Trust slightly		To a very large extent			To a medium extent	To a very large extent	To a medium extent	To a medium extent		Strongly Agree	Agree	Agree	Agree
19	Male	Public school in urban area	Akan	Ghanaian	First year	2016	College of Humanities/Social Sciences	50%-59%	Twi	First degree	Secondary Education	Both my mother and father in the same household	We have about the same amount of moneyas most	Christian	Christian (Protestant)	Christian (Protestant)	Methodist	Methodist	Methodist	Methodist	Regular (weekly)	Regular (weekly)	Very religious	Extremely important	Agree	Disagree	Neutral	Neutral	Neutral	Agree	Agree	Agree	Strongly Agree	Trust slightly	Neutral	Neutral	Neutral	To a small extent	To a small extent	To a small extent	To a small extent	To a medium extent	To a medium extent	To a medium extent	To a medium extent	Neutral	Neutral	Agree	Strongly Agree
17	Male	Public school in urban area	Akan	Ghanaian	First year	2016	College of Humanities/Social Sciences	Not applicable	Twi	First degree	Tertiary	Both my mother and father in the same household	We are richer than most	Christian	Christian (Protestant)	Christian (Protestant)	Baptist	Methodist			Frequent attendance	Frequent attendance	Very religious	Somewhat important	Neutral	Strongly Disagree	Strongly Disagree	Neutral	Strongly Agree	Strongly Disagree	Strongly Disagree	Strongly Disagree	Neutral	Neutral	Neutral	Neutral	Neutral	To a medium extent	To a medium extent	To a medium extent	To a medium extent		To no extent	To a medium extent	To a medium extent	Strongly Agree	Strongly Agree	Strongly Agree	Strongly Agree
17	Female	Private school	Others	Rest of Africa	First year	2016	College of Humanities/Social Sciences	50%-59%	Other European or non-African language specify:	A postgraduate	Tertiary	No parents or guardians (I live alone)	We are richer than most	Christian	Christian (Catholic)	Christian (Catholic)					Frequent attendance	Frequent attendance	Very religious	Very important	Disagree		Strongly Disagree		Strongly Disagree	Strongly Disagree	Strongly Disagree		Strongly Disagree	Trust fully	Don’t trust at all	Don’t trust at all	Distrust slightly	To no extent	To no extent	To a very large extent	To a very large extent	To no extent	To no extent	To no extent	To no extent	Strongly Agree	Strongly Agree	Strongly Agree	Strongly Agree
18	Female	Public school in urban area	Akan	Ghanaian	First year	2016	College of Humanities/Social Sciences		Twi	Completed secondary School (SSS/ A' level)	Secondary Education	Both my mother and father in the same household	We have about the same amount of moneyas most	Christian	Christian (Protestant)	Christian (Protestant)	Pentecostal	Pentecostal	Pentecostal	Pentecostal	Fairly Regular (Almost weekly)	Regular (weekly)	Moderately religious	Very important	Strongly Agree	Disagree	Disagree	Strongly Disagree	Disagree	Agree	Strongly Agree	Strongly Agree	Strongly Agree
18	Female	Public school in rural area	Akan	Ghanaian	Second year	2015	College of Basic and Applied Sciences(Agriculture/Veterinary Sciences/Biological/Physical Sciences)	70%-74%	Other African Language specify:	A postgraduate	Secondary Education	Both my mother and father in the same household	We have about the same amount of moneyas most	Christian	Christian (Protestant)	Christian (Protestant)	Methodist	Methodist	Methodist		Frequent attendance	Frequent attendance	Moderately religious	Very important	Agree	Neutral	Disagree	Strongly Disagree	Neutral	Agree	Strongly Agree	Strongly Agree	Strongly Agree	Don’t trust at all	Don’t trust at all	Don’t trust at all	Don’t trust at all	To a large extent	To a small extent	To no extent	To no extent	To a medium extent	To a large extent	To a large extent	To a large extent	Strongly Agree	Strongly Agree	Strongly Agree	Strongly Agree
	Female	Public school in urban area	Others	Ghanaian	Second year	2015	College of Basic and Applied Sciences(Agriculture/Veterinary Sciences/Biological/Physical Sciences)		English	A postgraduate	Tertiary	Only my mother	We have about the same amount of moneyas most				Methodist	Methodist	Methodist		Regular (weekly)	Regular (weekly)	Moderately religious	Very important	Agree	Agree	Neutral	Neutral	Agree	Agree	Agree	Agree	Agree		Trust fully	Neutral	Neutral	To a medium extent	To a medium extent	To a medium extent	To a medium extent	To a medium extent	To a medium extent	To a medium extent	To a medium extent	Agree	Agree	Agree	Neutral
20	Male	Public school in urban area	Akan	Ghanaian	Second year	2015	College of Basic and Applied Sciences(Agriculture/Veterinary Sciences/Biological/Physical Sciences)	60%-69%	English	A postgraduate	Tertiary	Both my mother and father in the same household	We are richer than most	Christian	Christian (Protestant)	Christian (Protestant)	Anglican	Presbyterian	Anglican		Regular (weekly)	Regular (weekly)	Moderately religious	Very important	Strongly Agree	Strongly Disagree	Neutral	Agree	Strongly Agree	Neutral	Strongly Disagree	Agree	Agree	Neutral	Distrust slightly	Distrust slightly	Distrust slightly	To a medium extent	To a medium extent	To a medium extent	To a medium extent	To a medium extent	To a medium extent	To a medium extent	To a medium extent	Strongly Agree	Strongly Disagree	Strongly Agree	Strongly Agree
20	Female	Private school	Akan	Ghanaian	Second year	2015	College of Basic and Applied Sciences(Agriculture/Veterinary Sciences/Biological/Physical Sciences)	50%-59%	Twi	First degree	Tertiary	Both my mother and father in the same household	We are poorer than most		Christian (Protestant)	Christian (Protestant)		Jehovah’s Witness			Regular (weekly)	Regular (weekly)	Very religious		Agree	Agree	Neutral	Neutral	Neutral	Neutral	Neutral	Neutral	Neutral	Neutral	Neutral	Neutral	Neutral	To a large extent	To a medium extent	To a small extent	To a medium extent	To a small extent	To a small extent	To a small extent	To a small extent	Agree	Agree	Agree	Agree
19	Male	Public school in urban area	Akan	Ghanaian	Second year	2015	College of Basic and Applied Sciences(Agriculture/Veterinary Sciences/Biological/Physical Sciences)	75% or more	Twi	Completed secondary School (SSS/ A' level)	Secondary Education	Both my mother and father in the same household	We have about the same amount of moneyas most	Christian	Christian (Protestant)	Christian (Protestant)	Presbyterian	Methodist	Presbyterian		Regular (weekly)	Regular (weekly)	Moderately religious	Very important	Neutral	Neutral	Neutral	Neutral	Neutral	Neutral	Neutral	Neutral	Neutral	Neutral	Neutral	Neutral	Neutral	To a medium extent	To a medium extent	To a medium extent	To a medium extent	To a medium extent	To a medium extent	To a medium extent	To a medium extent	Neutral	Neutral	Neutral	Neutral
20	Female	Public school in rural area	Akan	Ghanaian	Second year	2015	College of Basic and Applied Sciences(Agriculture/Veterinary Sciences/Biological/Physical Sciences)	70%-74%	Twi	Completed secondary School (SSS/ A' level)	Primary education	Only my mother	We are poorer than most	Christian	Christian (Protestant)		Mennonite	Mennonite			Frequent attendance	Fairly Regular (Almost weekly)	Very religious	Extremely important	Agree	Agree	Neutral	Disagree	Agree	Disagree	Disagree	Neutral	Neutral	Trust slightly	Neutral	Distrust slightly	Neutral	To a medium extent	To a medium extent	To a small extent	To a small extent	To a medium extent	To a very large extent	To a medium extent	To a small extent	Neutral	Neutral	Agree	Agree
18	Female	Public school in rural area	Ewe	Ghanaian	Second year	2015	College of Humanities/Social Sciences	60%-69%	English	A postgraduate	Tertiary	Both my mother and father in the same household	We are richer than most	Christian	Christian (Protestant)	Christian (Protestant)	Independent	Independent	Independent		Regular (weekly)	Regular (weekly)	Very religious	Extremely important	Strongly Agree	Strongly Agree	Strongly Agree	Neutral	Agree	Strongly Agree	Strongly Agree	Strongly Agree	Strongly Agree	Don’t trust at all	Don’t trust at all	Don’t trust at all	Don’t trust at all	To no extent	To no extent	To no extent	To a medium extent	To no extent	To no extent	To no extent	To no extent	Agree	Disagree	Agree	Agree
19	Male	Private school	Akan	Ghanaian	Second year	2015	College of Basic and Applied Sciences(Agriculture/Veterinary Sciences/Biological/Physical Sciences)	70%-74%	Twi	First degree	Tertiary	Both my mother and father in the same household	We are richer than most		Christian (Protestant)	Christian (Protestant)	Presbyterian	Presbyterian	Presbyterian		Regular (weekly)	Frequent attendance	Moderately religious	Very important	Neutral	Agree	Disagree	Agree	Strongly Agree	Neutral	Strongly Agree	Strongly Agree	Strongly Agree	Distrust slightly	Neutral	Neutral	Neutral	To a very large extent	To a medium extent							Strongly Agree	Neutral	Strongly Agree	Strongly Agree
22	Female	Public school in urban area	Akan	Ghanaian	Second year	2014	College of Health Science(Medicine/Clinical Sciences	60%-69%	Twi	A postgraduate	Secondary Education	Both my mother and father in the same household	We are richer than most	Christian	Christian (Protestant)	Christian (Protestant)	Independent	Independent	Independent		Regular (weekly)	Regular (weekly)	Very religious	Extremely important	Agree	Neutral	Strongly Disagree	Neutral	Strongly Agree	Agree	Agree	Strongly Agree	Strongly Agree	Trust slightly	Distrust slightly	Don’t trust at all	Don’t trust at all	To a medium extent	To a small extent	To no extent	To no extent	To a small extent	To a very large extent	To a medium extent	To a small extent	Strongly Disagree	Neutral	Disagree	Agree
19	Male	Public school in rural area	Akan	Ghanaian	Second year	2015	College of Health Science(Medicine/Clinical Sciences	60%-69%	Twi	Some secondary education but not completered	No education	Both my mother and father in the same household	We have about the same amount of moneyas most	Christian	Christian (Protestant)	Christian (Protestant)	Independent	Independent	Independent		Occasionally (several times a year)	Occasionally (several times a year)	Somewhat religious	Very important	Agree	Disagree	Neutral	Neutral	Strongly Agree	Neutral	Neutral	Neutral	Neutral	Neutral	Distrust slightly	Distrust slightly	Distrust slightly	To no extent	To a medium extent	To a medium extent	To a small extent	To a small extent	To a small extent	To a medium extent	To a medium extent	Agree	Neutral	Neutral	Neutral
20	Male	Public school in urban area	Akan	Ghanaian	Second year	2015	College of Humanities/Social Sciences	75% or more	Twi	Some secondary education but not completered	Primary education	Only my mother	We have about the same amount of moneyas most	Christian	Christian (Protestant)	Christian (Protestant)	Pentecostal	Pentecostal	Pentecostal	Pentecostal	Regular (weekly)	Regular (weekly)	Extremely religious	Very important	Strongly Agree	Neutral	Strongly Agree	Neutral	Strongly Agree	Disagree	Neutral	Neutral	Neutral	Neutral	Neutral	Neutral	Neutral	To a medium extent	To a large extent	To a medium extent	To a small extent	To a large extent	To a small extent	To a small extent	To a small extent	Agree	Agree	Agree	Strongly Agree
18	Male	Private school	Ewe	Ghanaian	Second year	2015	College of Basic and Applied Sciences(Agriculture/Veterinary Sciences/Biological/Physical Sciences)	50%-59%	English	A postgraduate	Tertiary	Only my mother	We have about the same amount of moneyas most	Christian	Christian (Protestant)	Christian (Protestant)	Presbyterian	Presbyterian	Presbyterian		Fairly Regular (Almost weekly)	Fairly Regular (Almost weekly)	Moderately religious	Very important	Agree	Disagree	Agree	Agree	Agree	Neutral	Neutral	Neutral	Neutral	Trust slightly	Trust slightly	Neutral	Neutral	To no extent	To no extent	To no extent	To no extent	To no extent	To no extent	To no extent	To no extent	Strongly Agree	Disagree	Strongly Agree	Strongly Agree
19	Female	Public school in urban area	Others	Ghanaian	Second year	2016	College of Basic and Applied Sciences(Agriculture/Veterinary Sciences/Biological/Physical Sciences)	70%-74%	Hausa	Primary education(some or complete)	Primary education	Both my mother and father in the same household	We have about the same amount of moneyas most	Muslim	Muslim	Muslim					Regular (weekly)	Regular (weekly)	Extremely religious	Refused to answer	Agree	Disagree	Neutral	Neutral	Agree	Neutral	Neutral	Neutral	Neutral	Trust fully	Neutral	Neutral	Neutral	To no extent	To no extent	To no extent	To a small extent	To a small extent	To a medium extent		To a small extent	Agree	Agree	Neutral	Agree
	Female	Private school	Akan	Ghanaian	Second year	2015	College of Basic and Applied Sciences(Agriculture/Veterinary Sciences/Biological/Physical Sciences)		English	A postgraduate	Secondary Education	Both my mother and father in the same household	We have about the same amount of moneyas most	Christian	Christian (Protestant)	Christian (Protestant)	Independent	Independent	Independent		Regular (weekly)	Regular (weekly)	Not religious at all	Don’t know (DNR)	Agree	Disagree	Neutral	Neutral	Strongly Agree	Neutral	Neutral	Disagree	Disagree	Neutral	Distrust slightly	Distrust slightly	Distrust slightly	To no extent	To no extent	To no extent	To no extent	To no extent	To no extent	To no extent	To a large extent	Strongly Agree	Disagree	Disagree	Strongly Agree
23	Female	Public school in urban area	Others	Ghanaian	Second year	2015	College of Basic and Applied Sciences(Agriculture/Veterinary Sciences/Biological/Physical Sciences)	50%-59%	Hausa	None/No education	No education	Both my mother and father in the same household	We are richer than most	Muslim	Muslim	Muslim					Frequent attendance	Frequent attendance	Moderately religious	Extremely important	Agree	Disagree	Neutral	Strongly Disagree	Agree	Neutral	Neutral	Agree	Agree	Trust slightly	Neutral	Neutral	Neutral	To a medium extent	To a medium extent	To no extent	To no extent	To a small extent	To no extent		To a large extent	Agree	Agree	Agree	Agree
	Female	Private school	Akan	Ghanaian	Second year	2016	College of Humanities/Social Sciences	70%-74%	Twi	Completed secondary School (SSS/ A' level)	Primary education	Both my mother and father in the same household	We are richer than most	Christian	Christian (Protestant)	Christian (Protestant)	Church of Christ	Church of Christ	Church of Christ		Fairly Regular (Almost weekly)	Regular (weekly)	Moderately religious	Very important	Strongly Agree	Neutral	Strongly Disagree	Neutral	Agree	Agree	Neutral	Strongly Agree	Neutral	Distrust slightly	Distrust slightly	Distrust slightly	Distrust slightly	To a large extent	To a large extent		To a small extent	To a large extent	To a medium extent	To a large extent	To a medium extent	Strongly Agree	Strongly Agree	Agree	Strongly Agree
18	Female	Public school in urban area	Ga-Adangbe	Ghanaian	Second year	2015	College of Basic and Applied Sciences(Agriculture/Veterinary Sciences/Biological/Physical Sciences)	70%-74%	Ga	A postgraduate	Secondary Education	Both my mother and father in the same household	We are richer than most	Christian	Christian (Protestant)	Christian (Protestant)	Methodist	Methodist	Methodist		Fairly Regular (Almost weekly)	Regular (weekly)	Very religious	Extremely important	Neutral	Disagree	Neutral	Disagree	Agree	Neutral	Disagree	Neutral	Neutral	Trust slightly	Neutral	Neutral	Neutral	To a large extent	To a large extent	To no extent	To a medium extent	To a medium extent	To a medium extent	To a medium extent	To a medium extent	Agree	Disagree	Neutral	Neutral
19	Female	Public school in urban area	Akan	Ghanaian	Second year	2015	College of Basic and Applied Sciences(Agriculture/Veterinary Sciences/Biological/Physical Sciences)	60%-69%	English	Completed secondary School (SSS/ A' level)	Secondary Education	Both my mother and father in the same household	We are richer than most	Christian	Christian (Protestant)	Christian (Protestant)	Presbyterian	Presbyterian	Presbyterian		Frequent attendance	Frequent attendance	Very religious	Extremely important	Agree	Neutral	Disagree	Neutral	Agree	Neutral	Neutral	Strongly Agree	Agree	Neutral	Neutral	Neutral	Don’t trust at all	To a medium extent	To a small extent	To a small extent	To a medium extent	To a medium extent	To a small extent	To a medium extent	To a medium extent	Agree	Neutral	Neutral	Agree
19	Female	Public school in rural area	Akan	Ghanaian	Second year	2015	College of Basic and Applied Sciences(Agriculture/Veterinary Sciences/Biological/Physical Sciences)	60%-69%	Twi	A postgraduate	Tertiary	Both my mother and father in the same household	We are richer than most	Christian	Christian (Protestant)	Christian (Protestant)	Pentecostal	Pentecostal	Pentecostal	Pentecostal	Regular (weekly)	Regular (weekly)	Moderately religious	Very important	Agree	Disagree	Agree	Strongly Disagree	Agree	Neutral	Agree	Agree	Strongly Agree	Trust fully	Don’t trust at all	Don’t trust at all	Don’t trust at all	To a small extent	To a small extent	To a small extent	To a medium extent	To a small extent	To a medium extent	To a small extent	To a large extent	Strongly Disagree	Disagree	Neutral	Disagree
21	Male	Public school in urban area	Ewe	Ghanaian	Second year	2015	College of Humanities/Social Sciences	60%-69%	Ewe	None/No education	No education	Other relatives (aunt, uncle, grandparent)	We are richer than most	Christian	Christian (Protestant)	Christian (Protestant)	Independent	Independent	Independent		Regular (weekly)	Never	Very religious	Very important	Agree	Disagree	Neutral	Strongly Disagree	Agree	Neutral	Neutral	Agree	Neutral	Neutral	Neutral	Neutral	Distrust slightly	To a medium extent	To a large extent	To a medium extent	To a medium extent	To a medium extent	To no extent	To a medium extent	To a medium extent	Agree	Neutral	Neutral	Neutral
20	Female	Public school in rural area	Others	Ghanaian	Second year	2015	College of Humanities/Social Sciences	75% or more	Other African Language specify:	Primary education(some or complete)	No education	Both my mother and father in the same household	We are richer than most	Christian	Christian (Protestant)	Christian (Catholic)	Pentecostal		Pentecostal	Pentecostal	Regular (weekly)	Regular (weekly)	Very religious	Extremely important	Agree	Disagree	Disagree	Disagree	Agree	Disagree	Agree	Disagree	Disagree	Neutral	Distrust slightly	Distrust slightly	Distrust slightly	To a small extent	To no extent	To no extent	To no extent	To no extent	To no extent	To no extent	To no extent	Strongly Agree	Strongly Agree	Strongly Agree	Strongly Agree
19	Male	Other (please specify)	Others	Ghanaian	Second year	2015	College of Basic and Applied Sciences(Agriculture/Veterinary Sciences/Biological/Physical Sciences)	70%-74%	Mole/Dagbani	Primary education(some or complete)	Tertiary	Both my mother and father in the same household	We are richer than most	Christian	Christian (Protestant)	Christian (Protestant)	Independent	Independent	Baptist		Fairly Regular (Almost weekly)	Fairly Regular (Almost weekly)	Somewhat religious	Very important	Disagree	Disagree	Disagree	Neutral	Neutral	Neutral	Neutral	Agree	Neutral	Trust slightly	Neutral	Neutral	Neutral	To no extent	To no extent	To no extent	To no extent	To no extent	To no extent	To no extent	To no extent	Agree	Disagree	Agree	Agree
19	Female	Public school in urban area	Akan	Ghanaian	Second year	2016	College of Health Science(Medicine/Clinical Sciences	60%-69%	Twi	First degree	Tertiary	Both my mother and father in the same household	We have about the same amount of moneyas most	Christian	Christian (Catholic)	Christian (Catholic)							Moderately religious	Extremely important	Agree	Disagree	Strongly Disagree	Neutral	Agree	Disagree	Disagree	Disagree	Agree	Trust slightly	Neutral	Neutral	Neutral	To a medium extent	To a large extent	To a small extent	To a small extent	To a large extent	To a small extent	To a medium extent	To a medium extent	Agree	Disagree	Disagree	Strongly Agree
18	Female	Public school in urban area	Akan	Ghanaian	Second year	2015	College of Health Science(Medicine/Clinical Sciences	60%-69%	Twi	A postgraduate	Secondary Education	Both my mother and father in the same household	We are richer than most	Christian	Christian (Protestant)	Christian (Protestant)	Church of Christ	Church of Christ	Church of Christ		Regular (weekly)	Fairly Regular (Almost weekly)	Very religious	Extremely important	Strongly Agree	Strongly Disagree	Agree	Neutral	Strongly Agree	Agree	Agree	Agree	Neutral	Trust fully	Trust slightly	Distrust slightly	Neutral	To no extent	To no extent	To no extent	To no extent	To no extent	To a large extent	To a medium extent	To no extent	Strongly Agree	Strongly Disagree	Agree	Strongly Agree
19	Female	Public school in rural area	Akan	Ghanaian	Second year	2015	College of Health Science(Medicine/Clinical Sciences					Both my mother and father in the same household	We have about the same amount of moneyas most									Regular (weekly)	Moderately religious	Very important	Agree	Disagree	Disagree	Strongly Disagree	Agree	Neutral	Agree	Neutral	Agree	Trust slightly	Don’t trust at all	Don’t trust at all	Don’t trust at all	To a medium extent	To a medium extent	To a medium extent	To a small extent	To a medium extent	To a medium extent	To a medium extent	To a medium extent	Agree	Agree	Agree	Agree
19	Female	Public school in urban area	Akan	Ghanaian	Second year	2015	College of Health Science(Medicine/Clinical Sciences	70%-74%	Twi	A postgraduate	Tertiary	Only my mother	We have about the same amount of moneyas most	Christian	Christian (Protestant)	Christian (Protestant)	Methodist	Methodist	Methodist	Methodist	Regular (weekly)	Regular (weekly)	Very religious	Extremely important	Agree	Agree	Neutral	Agree	Strongly Agree	Neutral	Disagree	Agree	Agree	Trust slightly	Trust slightly	Trust slightly	Trust slightly	To a medium extent		To a medium extent	To a medium extent	To a medium extent	To a large extent	To a large extent	To a large extent	Agree	Agree	Agree	Agree
21	Female	Public school in urban area	Akan	Ghanaian	Second year	2015	College of Health Science(Medicine/Clinical Sciences			College Diploma	Tertiary	My mother and stepfather	We are richer than most	Christian			Independent				Frequent attendance	Frequent attendance	Moderately religious	Extremely important	Neutral	Agree	Neutral	Neutral	Agree	Agree	Neutral	Agree	Neutral	Neutral	Trust slightly		Trust slightly	To a small extent	To a medium extent		To a medium extent	To a large extent	To a medium extent	To a large extent	To a large extent	Disagree	Neutral	Neutral	Neutral
20	Female	Public school in rural area	Others	Ghanaian	Second year	2015	College of Basic and Applied Sciences(Agriculture/Veterinary Sciences/Biological/Physical Sciences)	60%-69%	Twi	First degree	Secondary Education	Both my mother and father in the same household	We have about the same amount of moneyas most	Christian	Christian (Protestant)	Christian (Protestant)	Independent	Presbyterian	Presbyterian	Independent	Fairly Regular (Almost weekly)	Frequent attendance	Not religious at all	Not very important	Strongly Agree	Strongly Disagree	Strongly Agree	Neutral	Strongly Agree	Strongly Disagree	Strongly Disagree	Strongly Disagree	Disagree	Distrust slightly	Don’t trust at all	Distrust slightly	Distrust slightly	To a medium extent	To a small extent	To no extent	To no extent	To a large extent	To a small extent	To a large extent	To a large extent	Strongly Agree	Disagree	Agree	Strongly Agree
19	Female	Private school	Others	Ghanaian	Second year	2015	College of Humanities/Social Sciences	70%-74%	English	A postgraduate	Tertiary	Both my mother and father in the same household	We are richer than most	Christian	Christian (Protestant)	Christian (Protestant)	Independent	Independent	Independent		Regular (weekly)	Regular (weekly)	Very religious	Extremely important	Agree	Disagree	Strongly Disagree	Strongly Agree	Strongly Agree	Neutral	Neutral	Neutral	Neutral	Trust slightly	Neutral	Neutral	Neutral	To no extent	To no extent	To no extent	To no extent	To no extent	To no extent	To no extent	To no extent	Strongly Agree	Strongly Agree	Strongly Agree	Strongly Agree
20	Male	Public school in urban area	Akan	Ghanaian	Second year	2014	College of Basic and Applied Sciences(Agriculture/Veterinary Sciences/Biological/Physical Sciences)	70%-74%	Twi	Some secondary education but not completered	Primary education	Both my mother and father in the same household	We have about the same amount of moneyas most	Christian	Christian (Protestant)	Christian (Protestant)	Pentecostal	Pentecostal	Pentecostal	Pentecostal	Frequent attendance	Frequent attendance	Moderately religious	Very important	Strongly Agree	Neutral	Disagree	Disagree	Neutral	Neutral	Neutral	Disagree	Strongly Agree	Trust fully	Trust slightly	Trust slightly	Trust fully	To a very large extent	To a small extent		To a medium extent	To a small extent	To a large extent	To a medium extent	To a small extent	Strongly Agree	Agree	Neutral	Agree
19	Male	Public school in urban area	Akan	Ghanaian	Second year	2015	College of Humanities/Social Sciences	50%-59%	English	First degree	Tertiary	Both my mother and father in the same household	We are richer than most	Christian	Christian (Protestant)	Christian (Protestant)	Seventh Day Adventist	Seventh Day Adventist	Seventh Day Adventist		Frequent attendance	Frequent attendance	Moderately religious	Extremely important	Agree	Disagree	Disagree	Disagree	Strongly Agree	Neutral	Neutral	Strongly Disagree	Neutral	Trust slightly	Neutral	Neutral	Neutral	To a medium extent	To a medium extent	To a medium extent	To a medium extent	To a medium extent	To a medium extent	To a medium extent	To a medium extent	Strongly Agree	Neutral	Strongly Agree	Strongly Agree
22	Female	Public school in rural area	Akan	Ghanaian	Second year	2016	College of Humanities/Social Sciences	75% or more	English	College Diploma	Tertiary	Only my mother	We are richer than most		Christian (Protestant)	Christian (Protestant)		Presbyterian	Seventh Day Adventist		Regular (weekly)	Regular (weekly)	Very religious	Extremely important	Neutral	Neutral	Disagree	Neutral	Agree	Strongly Agree	Strongly Agree	Strongly Agree	Strongly Agree	Neutral	Don’t trust at all	Neutral	Neutral	To a medium extent	To a medium extent	To a medium extent	To a medium extent	To a medium extent	To a medium extent	To a medium extent	To a medium extent	Neutral	Neutral	Neutral	Neutral
19	Male	Public school in urban area	Akan	Ghanaian	Second year	2015	College of Humanities/Social Sciences	60%-69%	Ga	First degree	Tertiary	Both my mother and father in the same household	We are richer than most	Christian	Christian (Protestant)	Christian (Catholic)	Presbyterian	Presbyterian			Regular (weekly)	Regular (weekly)	Very religious	Extremely important	Neutral	Neutral	Agree	Neutral	Strongly Agree	Neutral	Agree	Agree	Agree	Trust slightly	Neutral	Neutral	Neutral	To a medium extent	To a medium extent	To a medium extent	To a small extent	To a large extent	To a medium extent	To a medium extent	To a medium extent	Agree	Neutral	Agree	Neutral
19	Female	Public school in rural area	Ga-Adangbe	Ghanaian	Second year	2016	College of Humanities/Social Sciences	70%-74%	Ga	A postgraduate	Secondary Education	Both my mother and father in the same household	We are richer than most		Christian (Protestant)	Christian (Protestant)	Pentecostal	Pentecostal	Pentecostal		Regular (weekly)	Regular (weekly)	Moderately religious	Extremely important	Agree	Neutral	Neutral	Agree	Neutral	Neutral	Neutral	Agree	Neutral	Distrust slightly	Distrust slightly	Distrust slightly	Neutral	To a large extent	To a small extent	To no extent	To no extent	To a large extent	To no extent	To a very large extent	To a very large extent	Strongly Agree	Neutral	Strongly Agree	Strongly Agree
34	Female	Private school	Akan	Ghanaian	Second year	2015	College of Health Science(Medicine/Clinical Sciences	60%-69%	Twi	Primary education(some or complete)	Primary education	Both my mother and father in the same household	We have about the same amount of moneyas most	Christian	Christian (Protestant)	Christian (Protestant)	Pentecostal	Pentecostal	Pentecostal	Pentecostal	Fairly Regular (Almost weekly)	Fairly Regular (Almost weekly)	Moderately religious	Very important	Neutral	Neutral	Neutral	Neutral	Neutral	Neutral	Neutral	Neutral	Neutral	Neutral	Neutral	Neutral	Neutral	To a medium extent	To a medium extent	To a medium extent	To a medium extent	To a medium extent	To a medium extent	To a medium extent	To a medium extent	Neutral	Neutral	Neutral	Neutral
28	Female	Public school in urban area	Akan	Ghanaian	Second year	2016	College of Health Science(Medicine/Clinical Sciences	75% or more	Twi	First degree	Secondary Education	No parents or guardians (I live alone)	We are richer than most		Christian (Protestant)	Christian (Protestant)		Pentecostal	Pentecostal	Pentecostal	Fairly Regular (Almost weekly)	Fairly Regular (Almost weekly)	Very religious	Extremely important	Agree	Disagree	Agree	Disagree	Agree	Disagree	Strongly Disagree	Disagree	Agree	Neutral	Trust slightly	Don’t trust at all	Don’t trust at all	To a small extent		To a small extent		To a medium extent		To a medium extent	To a small extent	Agree	Agree	Agree	Agree
22	Female	Public school in rural area	Others	Ghanaian	Second year	2015	College of Basic and Applied Sciences(Agriculture/Veterinary Sciences/Biological/Physical Sciences)	60%-69%	Hausa	Completed secondary School (SSS/ A' level)	Secondary Education	Both my mother and father in the same household	We have about the same amount of moneyas most	Muslim	Muslim	Muslim					Regular (weekly)	Regular (weekly)	Very religious	Very important	Strongly Agree	Strongly Disagree	Strongly Agree	Neutral	Agree	Agree	Disagree	Agree	Strongly Agree	Trust slightly	Neutral	Neutral	Neutral	To a large extent	To a large extent	To no extent	To no extent	To a medium extent	To no extent	To a medium extent	To a medium extent	Strongly Agree	Strongly Agree	Strongly Agree	Strongly Agree
22	Female	Public school in rural area	Akan	Ghanaian	Second year	2015	College of Humanities/Social Sciences	60%-69%	Twi	First degree	Secondary Education	Both my mother and father in the same household	We have about the same amount of moneyas most	Christian	Christian (Protestant)	Christian (Protestant)	Presbyterian	Presbyterian	Presbyterian		Occasionally (several times a year)	Frequent attendance	Moderately religious	Somewhat important	Neutral	Disagree	Disagree	Agree	Strongly Agree	Disagree	Neutral	Agree	Agree	Neutral	Neutral	Neutral	Neutral	To a large extent	To a large extent	To a large extent	To a medium extent	To a small extent	To a small extent	To a small extent	To a small extent	Agree	Neutral	Neutral	Agree
20	Male	Public school in urban area	Akan	Ghanaian	Second year	2015	College of Basic and Applied Sciences(Agriculture/Veterinary Sciences/Biological/Physical Sciences)	60%-69%	Twi	First degree	Secondary Education	Only my mother	We have about the same amount of moneyas most	Christian	Christian (Catholic)	Christian (Catholic)	Methodist				Frequent attendance	Frequent attendance	Moderately religious	Extremely important	Agree	Agree	Neutral	Neutral	Agree	Neutral	Disagree	Neutral	Agree	Don’t trust at all	Distrust slightly	Neutral	Trust slightly	To a small extent	To a medium extent	To a medium extent	To a large extent	To a small extent	To a small extent	To a small extent	To a small extent	Disagree	Neutral	Neutral	Neutral
18	Male	Public school in urban area	Akan	Ghanaian	Second year	2015	College of Basic and Applied Sciences(Agriculture/Veterinary Sciences/Biological/Physical Sciences)	75% or more	English	Primary education(some or complete)	Secondary Education	Both my mother and father in the same household	We have about the same amount of moneyas most	Christian	Christian (Protestant)	Christian (Protestant)	Independent	Independent	Independent		Frequent attendance	Regular (weekly)	Extremely religious	Extremely important	Strongly Agree	Neutral	Agree	Neutral	Strongly Agree	Neutral	Neutral	Agree	Agree	Don’t trust at all	Don’t trust at all	Don’t trust at all	Don’t trust at all	To a medium extent	To a small extent	To a medium extent	To a small extent	To a large extent	To a small extent	To a medium extent	To a large extent	Agree	Agree	Agree	Strongly Agree
19	Male	Public school in urban area	Akan	Ghanaian	Second year	2015	College of Basic and Applied Sciences(Agriculture/Veterinary Sciences/Biological/Physical Sciences)	75% or more	Twi	Completed secondary School (SSS/ A' level)	Secondary Education	Some of the time in my mother’s home and some in my father’s home	We have about the same amount of moneyas most	Christian	Christian (Catholic)	Christian (Catholic)					Occasionally (several times a year)	Frequent attendance	Moderately religious	Very important	Neutral	Disagree	Neutral	Neutral	Neutral	Disagree	Neutral	Agree	Neutral	Neutral	Neutral	Neutral	Neutral	To a medium extent	To a medium extent	To a medium extent	To a medium extent	To a medium extent	To a medium extent	To a medium extent	To a medium extent	Agree	Agree	Agree	Agree
22	Male	Public school in urban area	Akan	Ghanaian	Second year	2015	College of Humanities/Social Sciences	70%-74%	Twi	College Diploma	Tertiary	Only my mother	We have about the same amount of moneyas most	Christian	Christian (Protestant)	Muslim	Methodist	Methodist			Regular (weekly)	Regular (weekly)	Extremely religious	Extremely important	Agree	Agree	Agree	Agree	Agree	Agree	Agree	Agree	Agree	Neutral	Neutral	Neutral	Neutral	To a small extent	To a small extent	To a small extent	To a small extent	To a small extent	To a small extent	To a small extent	To a small extent	Neutral	Neutral	Neutral	Neutral
21	Male	Public school in urban area	Ewe	Ghanaian	Second year	2015	College of Humanities/Social Sciences	60%-69%	English	Completed secondary School (SSS/ A' level)	Secondary Education	No parents or guardians (I live alone)	We have about the same amount of moneyas most	Christian	Christian (Protestant)	Christian (Protestant)	Methodist	Methodist	Methodist		Occasionally (several times a year)	Occasionally (several times a year)	Very religious	Very important	Strongly Agree	Disagree	Strongly Disagree	Neutral	Strongly Disagree	Strongly Disagree	Neutral	Agree	Disagree	Neutral	Don’t trust at all	Don’t trust at all	Don’t trust at all	To a large extent	To a medium extent	To a small extent	To a medium extent	To a small extent	To a small extent	To a medium extent	To a large extent	Strongly Agree	Neutral	Neutral	Neutral
21	Female	Public school in urban area	Akan	Ghanaian	Third year	2014	College of Basic and Applied Sciences(Agriculture/Veterinary Sciences/Biological/Physical Sciences)	60%-69%	Twi	College Diploma	Tertiary	Only my mother	We are richer than most	Christian	Christian (Catholic)	Christian (Catholic)					Regular (weekly)	Regular (weekly)	Very religious	Very important	Agree	Disagree	Neutral	Disagree	Agree	Agree	Neutral	Agree	Agree	Trust fully	Neutral	Neutral	Neutral	To a medium extent	To a medium extent	To a medium extent	To a medium extent	To a medium extent	To a medium extent	To a medium extent	To a medium extent	Agree	Neutral	Agree	Agree
21	Male	Public school in urban area	Akan	Ghanaian	Third year	2014	College of Health Science(Medicine/Clinical Sciences	70%-74%	Twi	Some secondary education but not completered	Secondary Education	Both my mother and father in the same household	We are richer than most	Christian	Christian (Protestant)	Christian (Protestant)	Pentecostal	Pentecostal	Pentecostal		Fairly Regular (Almost weekly)	Regular (weekly)	Moderately religious	Extremely important	Agree	Neutral	Disagree	Neutral	Strongly Agree	Agree	Strongly Agree	Agree	Strongly Agree	Neutral	Neutral	Neutral	Neutral	To a large extent	To a medium extent	To a small extent	To a small extent	To a medium extent	To a medium extent	To a medium extent	To a medium extent	Strongly Agree	Neutral	Neutral	Neutral
20	Female	Public school in urban area	Akan	Ghanaian	Third year	2014	College of Health Science(Medicine/Clinical Sciences	70%-74%	Twi	First degree	Tertiary	Both my mother and father in the same household	We have about the same amount of moneyas most	Christian	Christian (Protestant)	Christian (Protestant)	Independent	Independent	Independent		Regular (weekly)	Frequent attendance	Moderately religious	Extremely important	Disagree	Disagree	Strongly Disagree	Strongly Disagree	Strongly Agree	Disagree	Strongly Agree	Strongly Agree	Agree	Don’t trust at all	Trust slightly	Neutral	Neutral	To no extent	To no extent	To no extent	To a medium extent	To a medium extent	To a very large extent	To no extent	To no extent	Strongly Agree	Disagree	Neutral	Strongly Agree
18	Female	Public school in urban area	Akan	Ghanaian	Third year	2014	College of Humanities/Social Sciences	75% or more	Other European or non-African language specify:		Tertiary	Both my mother and father in the same household	We are richer than most			Christian (Protestant)	Methodist				Frequent attendance	Frequent attendance	Extremely religious	Extremely important	Neutral	Neutral	Neutral	Neutral	Neutral	Neutral	Neutral	Neutral	Neutral	Trust fully		Neutral	Neutral	To a large extent	To a medium extent	To no extent	To a small extent	To a medium extent	To no extent	To a large extent	To a large extent	Agree	Agree	Agree	Agree
20	Female	Public school in urban area	Akan	Ghanaian	Third year	2014	College of Basic and Applied Sciences(Agriculture/Veterinary Sciences/Biological/Physical Sciences)	40%-49%	Twi	Completed secondary School (SSS/ A' level)	Primary education	Both my mother and father in the same household	We are richer than most	Christian	Christian (Protestant)	Christian (Protestant)	Pentecostal	Pentecostal	Pentecostal	Pentecostal	Regular (weekly)	Regular (weekly)	Moderately religious	Very important	Strongly Agree	Strongly Disagree	Agree	Disagree	Agree	Strongly Disagree	Strongly Disagree	Strongly Disagree	Strongly Disagree	Trust fully	Trust slightly	Trust slightly	Trust slightly	To a small extent	To a small extent	To a small extent	To a small extent	To a small extent	To a small extent	To a small extent	To a small extent	Strongly Agree	Agree	Strongly Agree	Strongly Agree
22	Female	Public school in urban area	Ewe	Ghanaian	Third year	2014	College of Basic and Applied Sciences(Agriculture/Veterinary Sciences/Biological/Physical Sciences)	75% or more	Ewe	College Diploma	Secondary Education	Only my mother	We are richer than most	Christian	Christian (Protestant)	Christian (Protestant)	Evangelical	Pentecostal	Pentecostal		Regular (weekly)	Frequent attendance	Very religious	Extremely important	Neutral	Neutral	Neutral	Neutral	Neutral	Neutral	Neutral	Neutral	Neutral	Don’t trust at all	Don’t trust at all	Don’t trust at all	Don’t trust at all	To a medium extent	To a medium extent	To a medium extent	To a medium extent	To a medium extent	To a medium extent	To a medium extent	To a medium extent	Neutral	Neutral	Neutral	Neutral
	Female	Public school in urban area	Akan	Ghanaian	Third year	2014	College of Health Science(Medicine/Clinical Sciences	Not applicable	Twi	A postgraduate	Secondary Education	Both my mother and father in the same household	We have about the same amount of moneyas most	Christian	Christian (Protestant)	Christian (Protestant)	Methodist	Pentecostal	Methodist		Regular (weekly)	Regular (weekly)	Very religious	Extremely important	Disagree	Disagree	Disagree	Disagree	Agree	Neutral	Neutral	Agree	Agree	Trust fully	Neutral	Don’t trust at all	Don’t trust at all	To a small extent	To a large extent	To a small extent	To a small extent	To a medium extent	To no extent	To a medium extent	To a medium extent	Agree	Agree	Disagree	Neutral
23	Female	Public school in rural area	Ga-Adangbe	Ghanaian	Third year	2014	College of Basic and Applied Sciences(Agriculture/Veterinary Sciences/Biological/Physical Sciences)	70%-74%	Twi	College Diploma	Tertiary	Only my mother	We are richer than most	Christian	Christian (Protestant)	Christian (Protestant)	Pentecostal	Pentecostal	Pentecostal	Pentecostal	Fairly Regular (Almost weekly)	Regular (weekly)	Very religious	Very important	Neutral	Neutral	Neutral	Neutral	Strongly Agree	Neutral	Neutral	Neutral	Neutral	Neutral	Neutral	Neutral	Neutral	To a small extent	To a small extent	To a small extent	To a small extent	To a small extent	To a small extent	To a small extent	To a small extent	Strongly Agree	Strongly Agree	Strongly Agree	Strongly Agree
22	Male	Public school in rural area	Akan	Ghanaian	Third year	2014	College of Basic and Applied Sciences(Agriculture/Veterinary Sciences/Biological/Physical Sciences)	70%-74%	Twi	A postgraduate	Secondary Education	Both my mother and father in the same household	We have about the same amount of moneyas most	Christian	Christian (Protestant)	Christian (Protestant)	Pentecostal	Independent	Independent		Regular (weekly)	Regular (weekly)	Very religious	Somewhat important	Neutral	Neutral	Disagree	Neutral	Strongly Agree	Neutral	Neutral	Neutral	Agree	Trust slightly	Neutral	Neutral	Neutral	To no extent	To no extent	To a small extent	To no extent	To a medium extent	To no extent	To no extent	To no extent	Strongly Agree	Strongly Agree	Strongly Agree	Strongly Agree
21	Female	Public school in rural area	Akan	Ghanaian	Third year	2014	College of Basic and Applied Sciences(Agriculture/Veterinary Sciences/Biological/Physical Sciences)	40%-49%	Twi	College Diploma	Tertiary	Both my mother and father in the same household	We have about the same amount of moneyas most	Christian	Christian (Protestant)	Christian (Protestant)	Methodist	Methodist	Methodist	Methodist	Occasionally (several times a year)	Regular (weekly)	Very religious	Very important	Strongly Disagree	Agree	Disagree	Strongly Disagree	Strongly Disagree	Neutral	Strongly Disagree	Neutral	Strongly Disagree	Trust fully	Neutral	Neutral	Neutral	To no extent	To a small extent	To a small extent	To a medium extent	To a large extent	To a medium extent	To a small extent	To a medium extent	Disagree	Agree	Neutral	Disagree
19	Male	Public school in urban area	Ga-Adangbe	Ghanaian	Third year	2014	College of Humanities/Social Sciences	75% or more	English	First degree	Tertiary	Both my mother and father in the same household	We have about the same amount of moneyas most	Christian	Christian (Protestant)	Christian (Protestant)	Methodist	Methodist	Methodist		Frequent attendance	Frequent attendance	Moderately religious	Very important	Agree	Neutral	Disagree	Neutral	Agree	Agree	Neutral	Neutral	Neutral	Neutral	Neutral	Neutral	Neutral	To a medium extent	To a medium extent	To a medium extent	To a medium extent	To a medium extent	To a medium extent	To no extent	To a small extent	Agree	Neutral	Agree	Agree
21	Female	Public school in rural area	Akan	Ghanaian	Third year	2014	College of Basic and Applied Sciences(Agriculture/Veterinary Sciences/Biological/Physical Sciences)	70%-74%	Twi	Primary education(some or complete)	Primary education	Both my mother and father in the same household	We have about the same amount of moneyas most		Christian (Protestant)	Christian (Protestant)	Pentecostal	Pentecostal	Pentecostal		Frequent attendance	Frequent attendance	Very religious	Very important	Strongly Agree	Strongly Disagree	Disagree	Strongly Disagree	Agree	Disagree	Disagree	Agree	Disagree	Neutral	Neutral	Neutral	Neutral	To a small extent	To a large extent	To a medium extent	To a small extent	To a medium extent	To a medium extent	To a medium extent	To a medium extent	Neutral	Neutral	Neutral	Neutral
22	Male	Public school in urban area	Others	Ghanaian	Third year	2014	College of Basic and Applied Sciences(Agriculture/Veterinary Sciences/Biological/Physical Sciences)	75% or more	English			Guardian/foster parent who is not a relative	We are richer than most	Christian	Christian (Protestant)	Christian (Protestant)	Independent	Independent	Independent	Independent	Regular (weekly)	Regular (weekly)	Extremely religious	Extremely important	Agree	Disagree	Disagree	Disagree	Agree	Disagree	Neutral	Disagree	Agree	Trust fully	Don’t trust at all	Distrust slightly	Don’t trust at all	To no extent	To a medium extent	To a large extent	To a large extent	To no extent	To a very large extent	To a large extent	To no extent	Strongly Agree	Strongly Agree	Strongly Agree	Strongly Agree
22	Male	Public school in urban area	Akan	Ghanaian	Third year	2014	College of Basic and Applied Sciences(Agriculture/Veterinary Sciences/Biological/Physical Sciences)	75% or more	Twi	Completed secondary School (SSS/ A' level)	Secondary Education	Both my mother and father in the same household	We have about the same amount of moneyas most	Christian	Christian (Protestant)	Christian (Protestant)	Independent	Independent	Independent		Frequent attendance	Frequent attendance	Very religious	Extremely important	Strongly Agree	Strongly Disagree	Strongly Disagree	Strongly Agree	Strongly Agree	Neutral	Neutral	Disagree	Agree	Trust slightly	Distrust slightly	Neutral	Neutral	To no extent	To no extent	To no extent	To no extent	To no extent	To no extent	To no extent	To no extent	Strongly Agree	Strongly Agree	Strongly Agree	Strongly Agree
	Female	Public school in urban area	Akan	Ghanaian	Third year	2016	College of Humanities/Social Sciences	60%-69%	Twi	First degree	Tertiary	Other relatives (aunt, uncle, grandparent)	We are richer than most	Christian	Christian (Protestant)	Christian (Protestant)	Pentecostal	Pentecostal	Pentecostal		Regular (weekly)	Regular (weekly)	Extremely religious	Extremely important	Strongly Agree	Strongly Disagree	Strongly Disagree	Strongly Agree	Agree	Neutral	Disagree	Strongly Agree	Neutral	Distrust slightly	Distrust slightly	Distrust slightly	Distrust slightly	To no extent	To a medium extent	To a small extent	To a small extent	To a large extent	To a medium extent	To a large extent	To a large extent	Strongly Agree	Disagree	Strongly Agree	Strongly Agree
21	Female	Public school in urban area	Akan	Ghanaian	Third year	2016	College of Humanities/Social Sciences	60%-69%	Twi	College Diploma	Secondary Education	Only my mother	We are richer than most	Christian	Christian (Protestant)	No religious affiliation	Pentecostal	Pentecostal	Independent		Frequent attendance	Frequent attendance	Extremely religious	Extremely important	Agree	Neutral	Disagree	Disagree	Agree	Agree	Disagree	Strongly Disagree	Strongly Disagree	Don’t trust at all	Neutral	Neutral	Neutral	To no extent	To no extent	To no extent	To no extent	To a small extent		To no extent	To no extent	Agree	Agree	Agree	Agree
20	Male	Public school in urban area	Akan	Ghanaian	Third year	2014	College of Humanities/Social Sciences	75% or more	Twi	A postgraduate	Tertiary	Only my mother	We have about the same amount of moneyas most		Muslim						Frequent attendance	Frequent attendance	Moderately religious	Very important	Agree	Strongly Disagree	Agree	Neutral	Strongly Agree	Neutral	Neutral	Neutral	Neutral	Neutral	Neutral	Neutral	Neutral	To a medium extent	To a medium extent	To a medium extent	To a medium extent	To a medium extent	To a medium extent	To a medium extent	To a medium extent	Strongly Agree	Agree	Agree	Strongly Agree
19	Female	Public school in rural area	Akan	Ghanaian	Third year	2014	College of Humanities/Social Sciences	75% or more	Twi	A postgraduate	Tertiary	Both my mother and father in the same household	We are richer than most	Christian	Christian (Protestant)	Christian (Protestant)	Pentecostal	Pentecostal	Pentecostal		Regular (weekly)	Regular (weekly)	Very religious	Extremely important	Agree	Neutral	Strongly Disagree	Disagree	Agree	Neutral	Agree	Strongly Agree	Neutral	Trust fully	Neutral	Neutral	Distrust slightly	To a small extent	To a medium extent	To a small extent	To a medium extent	To a medium extent	To no extent	To a large extent	To a large extent	Strongly Agree	Strongly Agree	Neutral	Strongly Agree
20	Female	Public school in urban area	Others	Ghanaian	Third year	2014	College of Humanities/Social Sciences	70%-74%	English	A postgraduate	Tertiary	Only my father	We have about the same amount of moneyas most	Muslim	Muslim	Muslim					Occasionally (several times a year)	Regular (weekly)	Moderately religious	Very important	Agree	Disagree	Neutral	Agree	Strongly Agree	Disagree	Disagree	Neutral	Neutral	Don’t trust at all	Distrust slightly	Distrust slightly	Distrust slightly	To no extent	To no extent	To no extent	To no extent	To no extent	To no extent	To no extent	To no extent	Strongly Agree	Strongly Disagree	Strongly Agree	Strongly Agree
20	Male	Public school in urban area	Ewe	Ghanaian	Third year	2014	College of Humanities/Social Sciences	70%-74%	English	A postgraduate	Secondary Education	Both my mother and father in the same household	We have about the same amount of moneyas most	Christian	Christian (Protestant)	Christian (Protestant)	Pentecostal	Pentecostal	Pentecostal	Pentecostal	Frequent attendance	Frequent attendance	Very religious	Extremely important	Neutral	Neutral	Neutral	Neutral	Neutral	Neutral	Neutral	Neutral	Neutral
20	Female	Public school in urban area	Akan	Ghanaian	Third year	2014	College of Basic and Applied Sciences(Agriculture/Veterinary Sciences/Biological/Physical Sciences)	75% or more	Twi	Completed secondary School (SSS/ A' level)	Secondary Education	Both my mother and father in the same household	We are richer than most	Christian	Christian (Protestant)	Christian (Protestant)	Seventh Day Adventist	Seventh Day Adventist	Seventh Day Adventist	Seventh Day Adventist	Regular (weekly)	Regular (weekly)	Extremely religious	Extremely important	Strongly Disagree	Agree	Strongly Disagree	Neutral	Strongly Disagree	Neutral	Strongly Agree	Strongly Agree	Neutral	Trust fully	Neutral	Neutral	Neutral	To no extent	To no extent	To no extent	To no extent	To no extent	To no extent	To no extent	To no extent	Strongly Agree	Strongly Agree	Strongly Agree	Strongly Agree
19	Female	Public school in urban area	Others	Ghanaian	Third year	2014	College of Basic and Applied Sciences(Agriculture/Veterinary Sciences/Biological/Physical Sciences)	Not applicable	Twi	A postgraduate	Secondary Education	My father and stepmother	We have about the same amount of moneyas most	Christian	Christian (Protestant)	Christian (Protestant)	Seventh Day Adventist	Seventh Day Adventist	Seventh Day Adventist		Frequent attendance	Frequent attendance	Very religious	Very important	Agree	Neutral	Neutral	Disagree	Disagree	Disagree	Neutral	Neutral	Neutral	Trust fully	Trust slightly	Neutral	Neutral	To no extent	To no extent	To no extent	To no extent	To no extent	To a large extent	To no extent	To no extent	Agree	Neutral	Agree	Agree
20	Male	Public school in rural area	Ewe	Ghanaian	Third year	2014	College of Basic and Applied Sciences(Agriculture/Veterinary Sciences/Biological/Physical Sciences)	70%-74%	Ga	First degree	Secondary Education	Both my mother and father in the same household	We have about the same amount of moneyas most	Christian	Christian (Catholic)	Christian (Catholic)					Occasionally (several times a year)	Fairly Regular (Almost weekly)	Moderately religious	Very important	Neutral	Neutral	Neutral	Neutral	Neutral	Neutral	Neutral	Neutral	Neutral	Neutral	Neutral	Neutral	Neutral	To no extent	To no extent	To no extent	To no extent	To no extent	To a small extent	To no extent	To no extent	Strongly Agree	Neutral	Strongly Agree	Strongly Agree
23	Female	Public school in urban area	Ewe	Ghanaian	Third year	2014	College of Basic and Applied Sciences(Agriculture/Veterinary Sciences/Biological/Physical Sciences)		Ga	Completed secondary School (SSS/ A' level)	Secondary Education	Both my mother and father in the same household	We have about the same amount of moneyas most	Christian	Christian (Protestant)	Christian (Protestant)				Independent	Frequent attendance	Regular (weekly)	Moderately religious	Extremely important	Agree	Disagree	Disagree	Agree	Strongly Agree	Strongly Disagree	Strongly Disagree	Strongly Agree	Disagree	Neutral	Neutral	Neutral	Neutral	To no extent	To no extent	To a medium extent	To a medium extent	To no extent	To a very large extent	To no extent	To no extent	Strongly Agree	Strongly Agree	Neutral	Strongly Agree
19	Female	Public school in rural area	Akan	Ghanaian	Third year	2014	College of Humanities/Social Sciences	70%-74%	Twi	College Diploma	Secondary Education	Only my mother	We have about the same amount of moneyas most	Christian	Christian (Protestant)		Pentecostal	Pentecostal			Fairly Regular (Almost weekly)	Fairly Regular (Almost weekly)	Moderately religious	Very important	Agree	Disagree	Strongly Disagree	Disagree	Strongly Agree	Neutral	Disagree	Neutral	Agree	Trust fully	Neutral	Neutral	Neutral	To no extent	To no extent	To no extent	To no extent	To no extent	To a small extent	To no extent	To no extent	Strongly Agree	Disagree	Agree	Agree
23	Female	Public school in rural area	Akan	Ghanaian	Third year	2014	College of Health Science(Medicine/Clinical Sciences	60%-69%	Twi	A postgraduate	Tertiary	Only my mother	We are richer than most	Christian	Christian (Protestant)	Christian (Protestant)	Seventh Day Adventist	Seventh Day Adventist	Seventh Day Adventist		Regular (weekly)	Regular (weekly)	Moderately religious	Extremely important	Agree	Disagree	Disagree	Strongly Disagree	Neutral	Neutral	Strongly Agree	Agree	Agree	Trust fully	Trust slightly	Neutral	Neutral	To a medium extent	To a medium extent	To a medium extent	To a medium extent	To a medium extent	To a small extent	To a medium extent	To a large extent	Agree	Neutral	Agree	Agree
20	Female	Private school	Others	Ghanaian	Third year	2014	College of Humanities/Social Sciences	75% or more	Hausa	First degree	Primary education	Other relatives (aunt, uncle, grandparent)	We are richer than most	Muslim	Muslim	Muslim					Only on special occasions	Fairly Regular (Almost weekly)	Very religious	Extremely important	Agree	Disagree	Neutral	Neutral	Strongly Agree	Disagree	Disagree	Neutral	Agree	Trust slightly	Neutral	Neutral	Neutral	To a medium extent	To a medium extent	To a small extent	To a medium extent	To a medium extent	To no extent	To a large extent	To a large extent	Strongly Agree	Agree	Agree	Agree
23	Female	Private school	Akan	Ghanaian	Third year	2014	College of Basic and Applied Sciences(Agriculture/Veterinary Sciences/Biological/Physical Sciences)	60%-69%	English	Primary education(some or complete)	Primary education	Both my mother and father in the same household	We have about the same amount of moneyas most	Christian	Christian (Protestant)	Christian (Protestant)	Independent	Independent	Independent	Independent	Regular (weekly)	Regular (weekly)	Moderately religious	Very important	Agree	Strongly Disagree	Agree	Neutral	Strongly Agree	Disagree	Disagree	Agree	Neutral	Neutral	Neutral	Neutral	Neutral	To a very large extent	To a medium extent	To a small extent	To no extent	To a medium extent	To a small extent	To a small extent	To a medium extent	Neutral	Neutral	Agree	Agree
21	Male	Public school in urban area	Akan	Ghanaian	Third year	2014	College of Basic and Applied Sciences(Agriculture/Veterinary Sciences/Biological/Physical Sciences)	60%-69%	Twi	Some secondary education but not completered	Primary education	Only my father	We are richer than most	Christian	Christian (Protestant)	Christian (Protestant)	Pentecostal	Pentecostal	Pentecostal	Pentecostal	Fairly Regular (Almost weekly)	Fairly Regular (Almost weekly)	Very religious	Very important	Agree	Neutral	Disagree	Disagree	Agree	Neutral	Neutral	Agree	Neutral	Neutral	Trust slightly	Neutral	Neutral	To a small extent	To a small extent	To a small extent	To a small extent	To a medium extent	To a small extent	To a medium extent	To a medium extent	Neutral	Agree	Neutral	Agree
23	Female	Public school in urban area	Akan	Ghanaian	Third year	2013	College of Humanities/Social Sciences	70%-74%	English	First degree	Tertiary	Only my father	We are poorer than most	Christian	Christian (Protestant)	Christian (Protestant)	Methodist				Regular (weekly)	Regular (weekly)	Moderately religious	Very important	Agree	Neutral	Disagree	Neutral	Agree	Neutral	Neutral	Agree	Agree	Distrust slightly	Don’t trust at all	Don’t trust at all	Don’t trust at all	To a medium extent	To a medium extent	To a medium extent	To a medium extent	To a medium extent	To a medium extent	To a medium extent	To a medium extent	Agree	Neutral	Agree	Agree
20	Female	Public school in urban area	Akan	Ghanaian	Third year	2014	College of Humanities/Social Sciences	70%-74%	English	First degree	Secondary Education	Both my mother and father in the same household	We are richer than most	Christian	Christian (Protestant)	Christian (Protestant)	Anglican	Anglican	Anglican		Frequent attendance	Regular (weekly)	Somewhat religious	Very important	Agree	Strongly Disagree	Strongly Disagree	Neutral	Strongly Disagree	Strongly Disagree	Strongly Disagree	Strongly Disagree	Strongly Disagree	Trust fully	Don’t trust at all	Don’t trust at all	Don’t trust at all	To a medium extent	To a medium extent	To a medium extent	To a medium extent	To a medium extent	To a medium extent	To a medium extent	To a medium extent	Strongly Agree	Disagree	Strongly Agree	Strongly Agree
24	Male	Public school in urban area	Ga-Adangbe	Ghanaian	Third year	2014	College of Humanities/Social Sciences	60%-69%	English	Completed secondary School (SSS/ A' level)	Secondary Education	Guardian/foster parent who is not a relative	We have about the same amount of moneyas most	Muslim							Frequent attendance	Frequent attendance	Moderately religious	Extremely important	Strongly Agree	Strongly Disagree	Agree	Agree	Strongly Agree	Strongly Disagree	Agree	Agree	Agree	Trust fully	Trust slightly	Neutral	Neutral	To a medium extent	To a medium extent	To a medium extent	To a medium extent	To a medium extent	To a medium extent	To a medium extent	To a medium extent	Agree	Agree	Agree	Agree
22	Male	Public school in urban area	Akan	Ghanaian	Third year	2014	College of Health Science(Medicine/Clinical Sciences	70%-74%	Twi	A postgraduate	Primary education	Other relatives (aunt, uncle, grandparent)	We are richer than most	Christian	Muslim	Muslim					Fairly Regular (Almost weekly)	Regular (weekly)	Very religious	Very important	Neutral	Strongly Disagree	Neutral	Agree	Neutral	Strongly Disagree	Agree	Strongly Agree	Agree	Neutral	Distrust slightly	Distrust slightly	Distrust slightly	To a medium extent	To a large extent	To a small extent	To a small extent	To no extent	To a small extent	To a medium extent	To a small extent	Agree	Neutral	Neutral	Agree
23	Male	Private school	Akan	Ghanaian	Third year	2014	College of Humanities/Social Sciences	50%-59%	Ga	Primary education(some or complete)	Secondary Education	Only my father	We are richer than most	Christian	Christian (Protestant)	Christian (Protestant)	Pentecostal	Pentecostal	Pentecostal	Pentecostal	Regular (weekly)	Frequent attendance	Very religious	Extremely important	Agree	Neutral	Disagree	Neutral	Agree	Disagree	Disagree	Agree	Agree	Trust slightly	Neutral	Neutral	Neutral	To a small extent	To a medium extent	To a small extent	To a small extent	To a large extent	To a medium extent	To a large extent	To a large extent	Agree	Agree	Agree	Agree
20	Male	Public school in urban area	Akan	Ghanaian	Third year	2014	College of Health Science(Medicine/Clinical Sciences		Twi	A postgraduate	Tertiary	Only my mother		Christian	Christian (Protestant)	Christian (Protestant)	Pentecostal	Pentecostal		Methodist	Regular (weekly)	Regular (weekly)	Moderately religious	Very important	Agree	Disagree	Strongly Disagree	Agree	Agree	Strongly Disagree	Agree	Agree	Agree	Trust slightly	Distrust slightly	Don’t trust at all	Don’t trust at all	To a medium extent	To a small extent	To a small extent	To a small extent	To a medium extent	To a small extent	To a small extent	To a small extent	Agree	Agree	Agree	Agree
20	Male	Public school in urban area	Akan	Ghanaian	Third year	2014	College of Humanities/Social Sciences	70%-74%	Twi	First degree	Tertiary	Both my mother and father in the same household	We have about the same amount of moneyas most	Christian	Christian (Protestant)	Christian (Protestant)	Methodist	Methodist	Methodist	Methodist	Regular (weekly)	Frequent attendance	Very religious	Very important	Agree	Strongly Disagree	Strongly Disagree	Strongly Disagree	Agree	Agree	Agree	Agree	Agree	Trust slightly	Trust slightly	Trust slightly	Trust slightly	To no extent	To a small extent	To no extent	To no extent	To a large extent	To no extent	To no extent	To no extent	Agree	Agree	Agree	Strongly Disagree
	Female	Public school in urban area	Akan	Ghanaian	Third year	2014	College of Humanities/Social Sciences		Twi	Some secondary education but not completered	Secondary Education	Both my mother and father in the same household	We have about the same amount of moneyas most	Christian	Christian (Protestant)	Christian (Protestant)	Baptist	Baptist	Baptist	Baptist	Regular (weekly)	Regular (weekly)	Moderately religious	Very important	Strongly Agree	Strongly Disagree	Neutral	Strongly Disagree	Agree	Disagree	Strongly Disagree	Agree	Agree	Distrust slightly	Don’t trust at all	Distrust slightly	Neutral	To a small extent	To a medium extent	To a small extent	To a medium extent	To a small extent	To a small extent	To a medium extent	To a large extent	Disagree	Neutral	Disagree	Neutral
20	Male	Public school in urban area	Ga-Adangbe	Ghanaian	Third year	2014	College of Basic and Applied Sciences(Agriculture/Veterinary Sciences/Biological/Physical Sciences)	75% or more	Ga	Completed secondary School (SSS/ A' level)	Secondary Education	Both my mother and father in the same household	We are richer than most	Christian	Christian (Protestant)	Christian (Protestant)	Baptist	Independent	Independent		Fairly Regular (Almost weekly)	Regular (weekly)	Moderately religious	Refused to answer	Strongly Agree	Neutral	Disagree	Agree	Neutral	Neutral	Agree	Strongly Agree	Agree	Trust slightly	Neutral	Distrust slightly	Distrust slightly	To a medium extent	To a medium extent	To a medium extent	To a small extent	To a medium extent	To a medium extent	To a medium extent	To a medium extent	Neutral	Neutral	Agree	Agree
25	Male	Public school in rural area		Ghanaian	Third year	2014	College of Basic and Applied Sciences(Agriculture/Veterinary Sciences/Biological/Physical Sciences)	70%-74%	Other African Language specify:	Completed secondary School (SSS/ A' level)	Secondary Education	Both my mother and father in the same household	We are richer than most	Muslim	Muslim	Muslim					Frequent attendance	Frequent attendance	Moderately religious	Extremely important	Strongly Agree	Disagree	Strongly Disagree	Strongly Disagree	Strongly Agree	Strongly Disagree	Strongly Agree	Strongly Agree	Strongly Disagree	Neutral	Don’t trust at all	Don’t trust at all	Don’t trust at all	To no extent	To no extent	To no extent	To no extent	To no extent	To no extent	To no extent	To no extent	Strongly Agree	Strongly Agree	Strongly Agree	Strongly Agree
23	Male	Public school in rural area	Akan	Ghanaian	Third year	2014	College of Humanities/Social Sciences	75% or more	Twi	First degree	Primary education	Both my mother and father in the same household	We have about the same amount of moneyas most	Christian	Christian (Catholic)	Christian (Catholic)					Frequent attendance	Regular (weekly)	Moderately religious	Very important	Strongly Agree	Disagree	Disagree	Neutral	Strongly Agree	Disagree	Neutral	Disagree	Disagree	Trust slightly	Neutral	Neutral	Distrust slightly
23	Female	Public school in urban area	Ga-Adangbe	Ghanaian	Third year	2014	College of Humanities/Social Sciences	50%-59%	Ga	Some secondary education but not completered	Primary education	Only my father	We are richer than most	Christian	Christian (Protestant)	Christian (Protestant)	Pentecostal	Pentecostal	Pentecostal		Frequent attendance	Fairly Regular (Almost weekly)	Very religious	Extremely important	Strongly Disagree	Strongly Disagree	Disagree	Strongly Disagree	Agree	Disagree	Strongly Agree	Neutral	Disagree	Don’t trust at all	Don’t trust at all	Don’t trust at all	Don’t trust at all	To a large extent	To a very large extent	To no extent	To no extent	To a large extent		To a small extent	To a large extent	Disagree	Disagree	Disagree	Neutral
20	Male	Public school in urban area	Akan	Ghanaian	Third year	2014	College of Humanities/Social Sciences	75% or more	English	First degree	Secondary Education	Both my mother and father in the same household	We have about the same amount of moneyas most	Christian	Christian (Protestant)	Christian (Protestant)	Presbyterian	Presbyterian	Presbyterian		Regular (weekly)	Regular (weekly)	Moderately religious	Very important	Strongly Agree	Strongly Disagree	Strongly Disagree	Neutral	Strongly Disagree	Strongly Disagree	Strongly Disagree	Strongly Agree	Neutral	Neutral	Neutral	Neutral	Neutral	To a medium extent	To a medium extent	To a medium extent	To a medium extent	To a large extent	To a very large extent	To a small extent	To no extent	Strongly Agree	Strongly Agree	Strongly Agree	Strongly Agree
20	Female	Public school in urban area	Ewe	Ghanaian	Third year	2014	College of Humanities/Social Sciences	75% or more	English	College Diploma	Tertiary	Both my mother and father in the same household	We are richer than most	Christian	Christian (Protestant)	Christian (Protestant)	Pentecostal				Frequent attendance	Fairly Regular (Almost weekly)	Moderately religious	Very important	Agree	Neutral	Disagree	Neutral	Agree	Neutral	Strongly Agree	Strongly Agree	Strongly Agree	Neutral	Distrust slightly	Don’t trust at all	Don’t trust at all	To no extent		To a small extent	To a small extent	To no extent	To no extent	To a small extent	To a small extent	Agree	Agree	Agree	Agree
22	Male	Public school in urban area	Akan	Ghanaian	Third year	2014	College of Humanities/Social Sciences	60%-69%	Twi	College Diploma	Primary education	Other relatives (aunt, uncle, grandparent)	We are richer than most	Christian	Christian (Protestant)	Christian (Protestant)	Pentecostal	Pentecostal	Pentecostal	Pentecostal	Regular (weekly)	Regular (weekly)	Very religious	Extremely important	Neutral	Disagree	Neutral	Neutral	Agree	Neutral	Disagree	Neutral	Agree	Trust slightly	Neutral	Neutral	Neutral	To no extent	To no extent	To no extent	To no extent	To no extent	To no extent	To no extent	To no extent	Strongly Agree	Disagree	Agree	Strongly Agree
19	Female	Public school in rural area	Akan	Ghanaian	Third year	2014	College of Humanities/Social Sciences	60%-69%	Twi	Completed secondary School (SSS/ A' level)	Primary education	Both my mother and father in the same household	We have about the same amount of moneyas most	Christian	Christian (Protestant)	No religious affiliation	Pentecostal	Pentecostal			Regular (weekly)	Fairly Regular (Almost weekly)	Extremely religious	Extremely important	Agree	Neutral	Neutral	Agree	Agree	Neutral	Strongly Agree	Strongly Agree	Strongly Agree	Trust slightly	Neutral	Neutral	Neutral	To no extent	To no extent	To no extent	To no extent	To no extent	To no extent	To no extent	To no extent	Agree	Strongly Agree	Strongly Agree	Strongly Agree
20	Female	Private school	Akan	Ghanaian	Third year	2014	College of Humanities/Social Sciences	60%-69%	English	Some secondary education but not completered	Secondary Education	Both my mother and father in the same household	We have about the same amount of moneyas most	Christian	Christian (Protestant)	Christian (Protestant)	Pentecostal	Pentecostal	Pentecostal		Occasionally (several times a year)	Frequent attendance	Somewhat religious	Very important	Neutral	Disagree	Disagree	Neutral	Agree	Neutral	Disagree	Strongly Agree	Neutral	Neutral	Distrust slightly	Distrust slightly	Don’t trust at all	To a medium extent	To a medium extent	To no extent	To a small extent	To a medium extent	To a medium extent	To a medium extent	To a large extent	Neutral	Neutral	Neutral	Agree
20	Female	Private school	Others	Ghanaian	Third year	2014	College of Humanities/Social Sciences	70%-74%	Hausa	A postgraduate	Secondary Education	Both my mother and father in the same household	We have about the same amount of moneyas most	Muslim	Muslim	Muslim					Frequent attendance	Occasionally (several times a year)	Moderately religious	Extremely important	Agree	Neutral	Neutral	Disagree	Strongly Agree	Neutral	Neutral	Agree	Agree	Trust slightly	Neutral	Neutral	Neutral	To no extent	To no extent	To no extent	To a small extent	To a small extent	To a very large extent	To a very large extent	To a very large extent	Strongly Agree	Neutral	Agree	Neutral
21	Female	Public school in urban area	Others	Ghanaian	Third year	2014	College of Basic and Applied Sciences(Agriculture/Veterinary Sciences/Biological/Physical Sciences)	70%-74%	English	First degree	Tertiary	Only my father	We are richer than most	Christian	Christian (Protestant)	No religious affiliation	Presbyterian	Presbyterian			Frequent attendance	Frequent attendance	Moderately religious	Refused to answer	Neutral	Neutral	Neutral	Neutral	Neutral	Neutral	Neutral	Neutral	Neutral	Neutral	Neutral	Neutral	Neutral	To no extent	To no extent	To no extent	To no extent	To no extent	To no extent	To no extent	To no extent	Strongly Agree	Strongly Agree	Strongly Agree	Strongly Agree
22	Male	Public school in urban area	Akan	Ghanaian	fourth year	2013	College of Health Science(Medicine/Clinical Sciences	60%-69%	Twi	First degree	Tertiary	Only my mother	We have about the same amount of moneyas most	Christian	Christian (Catholic)	Christian (Protestant)			Presbyterian	Presbyterian	Regular (weekly)	Regular (weekly)	Moderately religious	Very important	Agree	Disagree	Disagree	Neutral	Strongly Disagree	Disagree	Strongly Agree	Agree	Neutral	Trust fully	Neutral	Distrust slightly	Distrust slightly	To no extent	To no extent	To a small extent	To a medium extent	To a medium extent	To a large extent	To no extent	To no extent	Agree	Neutral	Neutral	Neutral
21	Male	Public school in urban area	Akan	Ghanaian	fourth year	2013	College of Health Science(Medicine/Clinical Sciences	75% or more	Twi	Some secondary education but not completered	Secondary Education	Both my mother and father in the same household	We are richer than most	Christian	Christian (Protestant)	Christian (Protestant)	Presbyterian	Presbyterian	Presbyterian		Frequent attendance	Frequent attendance	Extremely religious	Extremely important	Strongly Agree	Strongly Agree	Strongly Disagree	Strongly Disagree	Strongly Agree	Strongly Agree	Strongly Agree	Strongly Agree	Strongly Agree	Neutral	Neutral	Distrust slightly	Distrust slightly	To a large extent	To a medium extent	To a medium extent	To a medium extent	To a small extent	To no extent		To a medium extent	Agree	Agree	Agree	Agree
22	Male	Public school in urban area	Ga-Adangbe	Ghanaian	fourth year	2013	College of Basic and Applied Sciences(Agriculture/Veterinary Sciences/Biological/Physical Sciences)	60%-69%	Ga	Completed secondary School (SSS/ A' level)	Secondary Education	Both my mother and father in the same household	We have about the same amount of moneyas most	Christian	Christian (Protestant)	Christian (Protestant)	Presbyterian	Presbyterian	Presbyterian	Presbyterian	Frequent attendance	Occasionally (several times a year)	Moderately religious	Very important	Agree	Disagree	Agree	Strongly Agree	Strongly Agree	Strongly Disagree	Strongly Disagree	Strongly Disagree	Agree	Trust slightly	Neutral	Distrust slightly	Don’t trust at all	To a very large extent	To a medium extent	To no extent	To no extent	To a medium extent	To a medium extent	To a small extent	To a medium extent	Agree	Agree	Neutral	Agree
21	Female	Public school in urban area	Ga-Adangbe	Ghanaian	fourth year	2013	College of Basic and Applied Sciences(Agriculture/Veterinary Sciences/Biological/Physical Sciences)	60%-69%	English	A postgraduate	Tertiary	Both my mother and father in the same household	We are richer than most	Christian	Christian (Protestant)	Christian (Protestant)	Methodist	Methodist	Methodist		Regular (weekly)	Regular (weekly)	Moderately religious	Very important	Agree	Neutral	Neutral	Neutral	Agree	Neutral	Neutral	Neutral	Neutral	Trust fully	Neutral	Neutral	Neutral	To a medium extent	To a medium extent	To a medium extent	To a medium extent	To a medium extent	To a medium extent	To a medium extent	To a medium extent	Agree	Agree	Agree	Agree
22	Male	Public school in urban area	Akan	Ghanaian	fourth year	2013	College of Health Science(Medicine/Clinical Sciences	70%-74%	Twi	A postgraduate	Tertiary	Other relatives (aunt, uncle, grandparent)	We have about the same amount of moneyas most	Christian	Christian (Protestant)	Christian (Protestant)	Seventh Day Adventist	Pentecostal	Pentecostal	Methodist	Frequent attendance	Frequent attendance	Very religious	Very important	Strongly Agree	Disagree	Disagree	Strongly Disagree	Agree	Neutral	Neutral	Agree	Agree	Trust fully	Trust slightly	Trust slightly	Trust slightly	To no extent	To no extent	To a small extent	To a medium extent	To no extent	To a very large extent	To no extent	To no extent	Agree	Strongly Agree	Neutral	Disagree
21	Female	Public school in urban area	Akan	Ghanaian	fourth year	2013	College of Health Science(Medicine/Clinical Sciences	70%-74%	Twi	First degree	Primary education	Both my mother and father in the same household	We have about the same amount of moneyas most	Christian	Christian (Catholic)	Christian (Catholic)	Independent				Frequent attendance	Regular (weekly)	Somewhat religious	Somewhat important	Agree	Neutral	Agree	Neutral	Agree	Neutral	Neutral	Neutral	Agree	Trust slightly	Neutral	Neutral	Neutral	To a medium extent	To a medium extent	To a medium extent	To a medium extent	To a medium extent	To a medium extent	To a medium extent	To a medium extent	Agree	Agree	Agree	Agree
23	Female	Public school in urban area	Others	Ghanaian	fourth year	2013	College of Health Science(Medicine/Clinical Sciences	70%-74%	Other European or non-African language specify:	Some secondary education but not completered	Secondary Education	Both my mother and father in the same household	We are richer than most	Christian	Christian (Protestant)	Christian (Protestant)	Presbyterian	Presbyterian			Regular (weekly)	Regular (weekly)	Very religious	Very important	Agree	Disagree	Agree	Agree	Strongly Agree	Disagree	Disagree	Disagree	Neutral	Trust slightly	Neutral	Trust slightly	Trust slightly	To no extent	To no extent	To no extent	To no extent	To no extent	To a large extent	To no extent	To no extent	Agree	Agree	Agree	Agree
28	Female	Public school in rural area	Akan	Ghanaian	fourth year	2014	College of Health Science(Medicine/Clinical Sciences	70%-74%	English	First degree	Tertiary	Both my mother and father in the same household	We are richer than most		Christian (Protestant)	Christian (Protestant)	Presbyterian	Presbyterian	Presbyterian		Occasionally (several times a year)	Regular (weekly)	Moderately religious		Strongly Agree	Strongly Agree	Neutral	Neutral	Strongly Agree	Strongly Agree	Strongly Agree	Strongly Agree	Strongly Agree	Trust fully	Don’t trust at all	Don’t trust at all	Don’t trust at all	To a large extent		To no extent	To no extent	To a large extent	To a large extent	To a large extent	To a large extent	Strongly Agree	Strongly Agree	Strongly Agree	Strongly Agree
21	Female	Public school in urban area	Akan	Ghanaian	fourth year	2013	College of Health Science(Medicine/Clinical Sciences	75% or more	Twi	Some secondary education but not completered	Secondary Education	Both my mother and father in the same household	We are richer than most	Christian	Christian (Protestant)	Christian (Protestant)	Presbyterian	Presbyterian	Presbyterian		Regular (weekly)	Regular (weekly)	Very religious	Extremely important	Agree	Neutral	Disagree	Neutral	Agree	Neutral	Strongly Agree	Neutral	Agree	Trust slightly	Distrust slightly	Distrust slightly		To a small extent	To a medium extent	To a small extent	To a small extent	To a medium extent	To a small extent	To a large extent	To a large extent	Agree	Neutral	Neutral	Neutral
21	Male	Public school in rural area	Ewe	Ghanaian	fourth year	2013	College of Humanities/Social Sciences	75% or more	Ewe	Some secondary education but not completered	Tertiary	Both my mother and father in the same household	We are richer than most	Christian	Christian (Protestant)	Christian (Protestant)	Independent	Presbyterian	Presbyterian		Frequent attendance	Fairly Regular (Almost weekly)	Extremely religious	Extremely important	Agree	Strongly Disagree	Strongly Disagree	Strongly Disagree	Strongly Agree	Neutral	Neutral	Neutral	Neutral	Neutral	Distrust slightly	Distrust slightly	Don’t trust at all	To a medium extent	To a medium extent	To a medium extent	To a medium extent	To a medium extent	To a medium extent	To a medium extent	To a medium extent	Strongly Agree	Strongly Agree	Strongly Agree	Strongly Agree
21	Female	Private school	Akan	Ghanaian	fourth year	2013	College of Humanities/Social Sciences	75% or more	English	A postgraduate	Tertiary	Only my mother	We are richer than most	Christian	Christian (Protestant)	Christian (Protestant)	Presbyterian	Presbyterian	Presbyterian	Presbyterian	Fairly Regular (Almost weekly)	Fairly Regular (Almost weekly)	Moderately religious	Extremely important	Agree	Strongly Disagree	Strongly Agree	Strongly Agree	Strongly Agree	Disagree	Strongly Disagree	Disagree	Neutral	Neutral	Trust fully	Trust fully		To a medium extent	To a very large extent	To no extent	To no extent	To no extent	To a medium extent	To a large extent	To a large extent	Agree	Agree	Agree	Neutral
22	Female	Public school in urban area	Ga-Adangbe	Ghanaian	fourth year	2016	College of Humanities/Social Sciences	70%-74%	Twi	A postgraduate	Tertiary	Only my father	We have about the same amount of moneyas most		Christian (Protestant)	Christian (Protestant)	Pentecostal	Pentecostal	Pentecostal	Pentecostal	Fairly Regular (Almost weekly)	Regular (weekly)	Very religious	Very important	Neutral	Disagree	Neutral	Disagree	Neutral	Disagree	Neutral	Disagree	Neutral	Trust fully	Trust slightly	Trust slightly	Trust fully	To no extent	To no extent	To a small extent	To a large extent	To no extent	To a small extent	To a small extent	To a medium extent	Strongly Disagree	Disagree	Strongly Disagree	Disagree
	Male	Public school in urban area	Others	Ghanaian	fourth year	2013	College of Humanities/Social Sciences	70%-74%	Twi	None/No education	No education	Guardian/foster parent who is not a relative	We are poorer than most	Muslim	Muslim	Muslim					Regular (weekly)	Regular (weekly)	Moderately religious	Very important	Strongly Agree	Strongly Disagree	Strongly Disagree	Strongly Disagree	Strongly Agree	Strongly Disagree	Strongly Disagree	Strongly Agree	Strongly Agree	Don’t trust at all	Don’t trust at all	Don’t trust at all	Don’t trust at all	To a medium extent	To a medium extent	To a large extent	To a small extent	To a medium extent	To a medium extent	To a medium extent	To a medium extent	Strongly Agree	Agree	Agree	Agree
21	Female	Public school in urban area	Akan	Ghanaian	fourth year	2013	College of Humanities/Social Sciences	75% or more	English	A postgraduate	Secondary Education	Both my mother and father in the same household	We are richer than most	Christian	Christian (Protestant)	Christian (Protestant)	Presbyterian	Presbyterian	Pentecostal		Frequent attendance	Frequent attendance	Extremely religious	Extremely important	Agree	Neutral	Neutral	Neutral	Agree	Neutral	Agree	Agree	Agree	Neutral	Neutral	Neutral	Neutral	To a medium extent	To a medium extent	To a medium extent	To no extent	To a medium extent	To a medium extent	To a medium extent	To a medium extent	Strongly Agree	Strongly Agree	Strongly Agree	Strongly Agree
23	Male	Public school in rural area	Akan	Ghanaian	fourth year	2013	College of Humanities/Social Sciences	70%-74%	Twi	Completed secondary School (SSS/ A' level)	Secondary Education	Both my mother and father in the same household	We are richer than most	Christian	Christian (Protestant)	Christian (Protestant)	Baptist	Methodist	Presbyterian		Regular (weekly)	Regular (weekly)	Moderately religious	Very important	Agree	Agree	Neutral	Disagree	Agree	Neutral	Disagree	Agree	Neutral	Neutral	Neutral	Neutral	Neutral	To a medium extent	To a medium extent	To a small extent	To a small extent	To a medium extent	To a small extent	To a large extent	To a medium extent	Agree	Strongly Agree	Neutral	Agree
20	Female	Public school in urban area	Akan	Ghanaian	fourth year	2013	College of Humanities/Social Sciences	70%-74%	Twi	College Diploma	Secondary Education	Both my mother and father in the same household	We are richer than most	Christian	Christian (Protestant)	Christian (Protestant)	Independent	Presbyterian	Methodist		Regular (weekly)	Fairly Regular (Almost weekly)	Not religious at all	Refused to answer	Agree	Disagree	Neutral	Neutral	Agree	Neutral	Neutral	Strongly Agree	Strongly Agree	Trust slightly	Neutral	Neutral	Neutral	To a medium extent	To a medium extent	To a medium extent	To a medium extent	To a medium extent	To a medium extent	To a medium extent	To a medium extent	Agree	Agree	Agree	Strongly Agree
22	Female	Public school in rural area	Akan	Ghanaian	fourth year	2013	College of Humanities/Social Sciences	70%-74%	Twi	College Diploma	Tertiary	Both my mother and father in the same household		Christian	Christian (Protestant)	Christian (Protestant)	Pentecostal	Pentecostal	Pentecostal	Methodist	Regular (weekly)	Regular (weekly)	Moderately religious	Extremely important	Agree	Disagree	Strongly Disagree	Strongly Disagree	Strongly Agree	Neutral	Strongly Agree	Strongly Agree	Strongly Agree	Don’t trust at all	Don’t trust at all	Don’t trust at all	Don’t trust at all	To a medium extent	To a medium extent	To a medium extent	To a medium extent	To a medium extent	To a medium extent	To a medium extent	To a medium extent	Strongly Agree	Strongly Agree	Agree	Neutral
21	Female	Public school in urban area	Akan	Ghanaian	fourth year	2013	College of Humanities/Social Sciences		English		Tertiary	Only my mother		Christian	Christian (Protestant)	Christian (Protestant)	Independent	Independent	Independent	Independent	Regular (weekly)	Regular (weekly)		Extremely important	Agree	Disagree	Disagree	Neutral	Strongly Agree	Neutral	Disagree	Neutral	Neutral	Trust slightly	Distrust slightly	Distrust slightly	Distrust slightly	To a medium extent	To a medium extent	To a medium extent	To a medium extent	To a medium extent	To a medium extent	To a medium extent	To a medium extent	Agree	Disagree	Agree	Strongly Agree
45	Female	Public school in rural area	Others	Ghanaian	fourth year	2013	College of Health Science(Medicine/Clinical Sciences	70%-74%	English	None/No education	No education	Both my mother and father in the same household	We are richer than most	Christian	Muslim	Muslim	Baptist				Frequent attendance	Frequent attendance	Moderately religious	Extremely important	Neutral	Strongly Disagree	Strongly Disagree	Neutral	Strongly Agree	Neutral	Strongly Disagree	Neutral	Neutral	Trust fully	Neutral	Neutral	Neutral	To no extent	To no extent	To no extent	To no extent	To no extent	To no extent	To no extent	To no extent	Agree	Strongly Agree	Agree	Strongly Agree
23	Male	Public school in urban area	Akan	Ghanaian	fourth year	2013	College of Humanities/Social Sciences	60%-69%	English	First degree	Secondary Education	Other relatives (aunt, uncle, grandparent)	We have about the same amount of moneyas most	Christian	Christian (Catholic)	Christian (Catholic)					Fairly Regular (Almost weekly)	Fairly Regular (Almost weekly)	Not religious at all	Not very important	Strongly Agree	Disagree	Agree	Neutral	Agree	Disagree	Disagree	Neutral	Agree	Distrust slightly	Don’t trust at all	Distrust slightly	Neutral	To a medium extent	To a medium extent	To a medium extent	To a medium extent	To a medium extent	To a medium extent	To a medium extent	To a medium extent	Agree	Neutral	Agree	Strongly Agree
22	Female	Public school in urban area	Others	Ghanaian	fourth year	2013	College of Humanities/Social Sciences	70%-74%	Other African Language specify:	Some secondary education but not completered	Secondary Education	Both my mother and father in the same household	We have about the same amount of moneyas most	Christian	Christian (Protestant)	Christian (Protestant)	Pentecostal	Pentecostal	Pentecostal	Pentecostal	Regular (weekly)	Regular (weekly)	Very religious	Very important	Agree	Neutral	Disagree	Strongly Disagree	Agree	Neutral	Agree	Agree	Agree	Neutral	Neutral	Neutral	Neutral	To a medium extent	To a medium extent	To a medium extent	To a medium extent	To a medium extent	To a small extent	To a medium extent	To a medium extent	Agree	Disagree	Agree	Agree
24	Female	Public school in rural area	Ewe	Ghanaian	fourth year	2013	College of Humanities/Social Sciences	70%-74%	Ewe	Some secondary education but not completered	Secondary Education	Some of the time in my mother’s home and some in my father’s home	We have about the same amount of moneyas most	Christian	Christian (Catholic)	Christian (Catholic)					Regular (weekly)	Regular (weekly)	Moderately religious	Very important	Disagree	Neutral	Disagree	Neutral	Agree	Agree	Disagree	Agree	Agree	Trust slightly	Don’t trust at all	Don’t trust at all	Don’t trust at all	To a large extent	To a large extent	To a large extent	To a small extent	To a medium extent	To a small extent	To a small extent	To a small extent	Agree	Disagree	Agree	Strongly Agree
25	Female	Public school in rural area	Ewe	Ghanaian	fourth year	2013	College of Basic and Applied Sciences(Agriculture/Veterinary Sciences/Biological/Physical Sciences)	70%-74%	Ewe	Some secondary education but not completered	Secondary Education	Only my mother	We are poorer than most	Christian	Christian (Protestant)	Christian (Catholic)	Pentecostal	Pentecostal	Presbyterian		Frequent attendance	Frequent attendance	Moderately religious	Extremely important	Agree	Neutral	Strongly Disagree	Agree	Strongly Agree	Agree	Agree	Strongly Agree	Strongly Agree	Neutral	Neutral	Distrust slightly	Distrust slightly	To no extent	To no extent	To no extent	To no extent	To no extent	To no extent	To no extent	To no extent	Strongly Agree	Neutral	Strongly Agree	Strongly Agree
22	Male	Public school in rural area	Akan	Ghanaian	fourth year	2013	College of Basic and Applied Sciences(Agriculture/Veterinary Sciences/Biological/Physical Sciences)	70%-74%	English	Some secondary education but not completered	Secondary Education	Both my mother and father in the same household	We have about the same amount of moneyas most	Christian	Christian (Protestant)	Christian (Protestant)	Methodist	Methodist	Methodist		Regular (weekly)	Regular (weekly)	Moderately religious	Don’t know (DNR)	Disagree	Agree	Disagree	Neutral	Disagree	Neutral	Agree	Strongly Agree	Disagree	Distrust slightly	Neutral	Don’t trust at all	Neutral	To a small extent	To no extent	To no extent	To a large extent	To a medium extent	To a small extent	To a medium extent	To a small extent	Disagree	Neutral	Disagree	Strongly Disagree
	Female	Public school in urban area	Akan	Ghanaian	fourth year	2014	College of Health Science(Medicine/Clinical Sciences	70%-74%	Twi	Some secondary education but not completered	Secondary Education	No parents or guardians (I live alone)	We are richer than most	Christian	Christian (Protestant)	Christian (Protestant)	Pentecostal	Presbyterian	Presbyterian		Frequent attendance	Regular (weekly)	Very religious	Extremely important	Agree	Agree	Disagree	Strongly Disagree	Agree	Agree	Strongly Agree	Strongly Agree	Agree	Distrust slightly	Neutral	Distrust slightly	Distrust slightly	To no extent	To a small extent	To a small extent	To no extent	To no extent	To a medium extent	To no extent	To no extent	Strongly Agree	Strongly Disagree	Agree	Strongly Agree
34	Female	Public school in urban area	Akan	Ghanaian	fourth year	2014	College of Health Science(Medicine/Clinical Sciences	75% or more	Twi	First degree	Tertiary	Both my mother and father in the same household	We are richer than most		Christian (Protestant)	Christian (Protestant)	Independent	Independent	Jehovah’s Witness		Regular (weekly)	Regular (weekly)	Very religious	Extremely important	Agree	Neutral	Strongly Disagree	Strongly Disagree	Strongly Agree	Neutral	Strongly Agree	Strongly Agree	Strongly Agree	Trust fully	Neutral	Distrust slightly	Don’t trust at all	To a very large extent	To a very large extent	To no extent	To a medium extent	To no extent	To a medium extent	To a medium extent	To a small extent	Strongly Agree	Strongly Agree	Neutral	Agree
24	Male	Public school in urban area	Akan	Ghanaian	fourth year	2013	College of Basic and Applied Sciences(Agriculture/Veterinary Sciences/Biological/Physical Sciences)	75% or more	Twi	Some secondary education but not completered	Primary education	Only my mother	We have about the same amount of moneyas most	Christian	Christian (Catholic)	Muslim	Lutheran	Lutheran	Lutheran	Lutheran	Never	Only on special occasions	Somewhat religious	Somewhat important	Strongly Disagree	Neutral	Neutral	Disagree		Neutral	Agree	Disagree	Disagree	Distrust slightly	Neutral	Distrust slightly	Distrust slightly	To a small extent	To a medium extent	To a small extent	To a small extent	To a large extent	To a medium extent	To a small extent	To a medium extent	Neutral	Neutral	Disagree	Disagree
24	Female	Private school	Akan	Ghanaian	fourth year	2013	College of Humanities/Social Sciences	70%-74%	Other African Language specify:	First degree		No parents or guardians (I live alone)	We have about the same amount of moneyas most	Christian							Regular (weekly)	Occasionally (several times a year)	Very religious	Very important	Strongly Agree	Neutral	Strongly Disagree	Neutral	Strongly Agree	Neutral	Neutral	Strongly Agree	Strongly Agree	Trust slightly	Don’t trust at all	Don’t trust at all	Don’t trust at all	To a small extent	To a medium extent	To no extent	To no extent	To no extent	To no extent	To a medium extent	To a medium extent	Strongly Agree	Strongly Agree	Agree	Agree
22	Male	Public school in urban area	Akan	Ghanaian	fourth year	2013	College of Humanities/Social Sciences	70%-74%	Twi	College Diploma	Secondary Education	My father and stepmother	We have about the same amount of moneyas most	Christian	Christian (Catholic)	Christian (Protestant)			Methodist		Fairly Regular (Almost weekly)	Fairly Regular (Almost weekly)	Moderately religious	Very important	Strongly Agree	Strongly Disagree	Agree	Strongly Agree	Strongly Agree	Strongly Disagree	Strongly Disagree	Neutral	Neutral	Neutral	Neutral	Neutral	Neutral	To no extent	To a large extent	To a small extent	To a small extent	To a medium extent	To a medium extent	To a medium extent	To a medium extent	Strongly Agree	Neutral	Neutral	Neutral
25	Male	Public school in urban area	Ewe	Ghanaian	fourth year	2012	College of Humanities/Social Sciences	70%-74%	Ewe	Primary education(some or complete)	Primary education	Both my mother and father in the same household	We have about the same amount of moneyas most	Christian	Christian (Protestant)	Traditional African	Pentecostal	Pentecostal			Occasionally (several times a year)	Occasionally (several times a year)	Moderately religious	Very important	Strongly Agree	Disagree	Strongly Disagree	Agree	Strongly Agree	Disagree	Strongly Disagree	Strongly Disagree	Agree	Trust slightly	Trust slightly	Trust slightly	Trust slightly	To a small extent	To a small extent	To a large extent	To a medium extent	To a medium extent	To a small extent	To a medium extent	To a large extent	Agree	Disagree	Agree	Strongly Agree
	Female	Public school in urban area	Ewe	Ghanaian	fourth year	2014	College of Health Science(Medicine/Clinical Sciences		English			No parents or guardians (I live alone)	We are richer than most	Christian	Christian (Protestant)	Christian (Protestant)	Evangelical	Evangelical	Evangelical	Evangelical	Regular (weekly)	Regular (weekly)	Very religious	Very important	Agree	Disagree	Agree	Disagree	Disagree	Disagree	Agree	Disagree	Disagree	Trust fully	Trust slightly	Trust slightly	Trust slightly
18	Male	Public school in urban area		Ghanaian	First year	2016	College of Humanities/Social Sciences		English	First degree	Tertiary	Only my mother	We have about the same amount of moneyas most	Christian	Christian (Protestant)	Christian (Protestant)	Independent	Independent	Independent		Regular (weekly)	Regular (weekly)		Extremely important										Trust fully				To a large extent	To a large extent	To a large extent	To a large extent	To a large extent	To a large extent	To a large extent	To a large extent	Agree	Neutral	Agree	Agree
19	Male	Public school in urban area	Akan	Ghanaian	First year	2016	College of Humanities/Social Sciences	75% or more	Twi	First degree	Tertiary	Only my mother	We have about the same amount of moneyas most	Christian	Christian (Protestant)	Christian (Protestant)	Independent	Independent	Presbyterian		Frequent attendance	Fairly Regular (Almost weekly)	Moderately religious	Extremely important	Strongly Agree	Strongly Disagree	Disagree	Strongly Agree	Strongly Agree	Disagree	Disagree	Disagree	Agree	Trust slightly	Neutral	Neutral	Neutral	To a large extent	To a large extent	To a large extent	To a large extent	To a large extent	To a large extent	To a large extent	To a large extent	Strongly Agree	Disagree	Strongly Agree	Strongly Agree
19	Male	Public school in urban area	Akan	Ghanaian	First year	2016	College of Humanities/Social Sciences	70%-74%	English	First degree	Tertiary	Only my mother	We have about the same amount of moneyas most	Christian	Christian (Protestant)	Christian (Protestant)	Presbyterian	Presbyterian	Independent		Frequent attendance	Frequent attendance	Moderately religious	Very important	Neutral	Disagree	Agree	Disagree	Agree	Agree	Agree	Agree	Neutral	Distrust slightly	Distrust slightly	Neutral	Neutral	To a large extent	To a large extent	To a medium extent	To a large extent	To a large extent	To a medium extent	To a large extent	To a large extent	Agree	Neutral	Agree	Agree
20	Female	Private school	Ewe	Ghanaian	First year	2016	College of Health Science(Medicine/Clinical Sciences	70%-74%	Ewe	College Diploma	No education	Both my mother and father in the same household	We are richer than most		Christian (Protestant)	Christian (Protestant)		Presbyterian	Presbyterian		Regular (weekly)	Regular (weekly)	Extremely religious	Very important	Agree	Neutral	Disagree	Strongly Disagree	Strongly Agree	Strongly Agree	Strongly Agree	Strongly Agree	Strongly Agree	Trust fully	Don’t trust at all	Don’t trust at all	Don’t trust at all	To a very large extent	To a very large extent	To no extent	To no extent	To a very large extent	To a very large extent	To a very large extent	To a very large extent	Strongly Agree	Strongly Agree	Strongly Agree	Strongly Agree
19	Male	Public school in urban area	Akan	Ghanaian	First year	2016	College of Humanities/Social Sciences	Not applicable	English	A postgraduate	Tertiary	Both my mother and father in the same household	We have about the same amount of moneyas most	Christian	Christian (Protestant)	Christian (Protestant)	Independent	Independent	Independent	Independent	Frequent attendance	Frequent attendance	Moderately religious	Extremely important	Neutral	Neutral	Agree	Agree	Agree	Neutral	Strongly Agree	Disagree	Neutral	Neutral	Neutral	Trust slightly	Trust fully	To a large extent	To a large extent	To a large extent	To a medium extent	To a medium extent	To a medium extent	To a large extent	To a small extent	Neutral	Neutral	Agree	Agree
18	Male	Public school in urban area	Akan	Ghanaian	First year	2016	College of Basic and Applied Sciences(Agriculture/Veterinary Sciences/Biological/Physical Sciences)		Twi		Tertiary	Other relatives (aunt, uncle, grandparent)	We have about the same amount of moneyas most	Christian	Christian (Catholic)	Christian (Catholic)					Regular (weekly)	Regular (weekly)	Moderately religious	Extremely important	Strongly Agree	Strongly Disagree	Neutral	Neutral	Strongly Agree	Neutral	Disagree	Neutral	Disagree	Trust fully	Neutral	Neutral	Neutral	To a very large extent	To a large extent	To a medium extent	To a large extent	To a large extent	To a medium extent	To a large extent	To a large extent	Agree	Agree	Agree	Agree
17	Female	Public school in rural area	Akan	Ghanaian	First year	2016	College of Humanities/Social Sciences		English	First degree	Secondary Education	Only my mother	We have about the same amount of moneyas most	Christian	Christian (Protestant)	Christian (Protestant)	Independent	Independent	Independent	Independent	Regular (weekly)	Regular (weekly)	Moderately religious	Very important	Agree	Disagree	Neutral	Neutral	Neutral	Neutral	Neutral	Neutral	Neutral	Trust slightly	Neutral	Neutral	Neutral	To a large extent	To a large extent	To a large extent	To a large extent	To a large extent	To a medium extent	To a large extent	To a large extent	Agree	Neutral	Agree	Agree
18	Male	Public school in urban area	Akan	Ghanaian	First year	2016	College of Humanities/Social Sciences		Twi	A postgraduate	Tertiary	Both my mother and father in the same household	We have about the same amount of moneyas most	Christian	Christian (Protestant)	Christian (Protestant)					Regular (weekly)	Regular (weekly)	Moderately religious	Extremely important	Agree	Strongly Disagree	Agree	Neutral	Agree	Disagree	Disagree	Agree	Agree	Trust fully	Trust slightly	Trust slightly	Trust slightly	To a medium extent	To a medium extent	To a medium extent	To a medium extent	To a medium extent	To a medium extent	To a medium extent	To a large extent	Agree	Agree	Agree	Agree
20	Female	Public school in urban area	Akan	Ghanaian	First year	2016	College of Basic and Applied Sciences(Agriculture/Veterinary Sciences/Biological/Physical Sciences)	75% or more	Ga	First degree	Secondary Education	Both my mother and father in the same household	We have about the same amount of moneyas most	Christian	Christian (Catholic)	Christian (Catholic)					Fairly Regular (Almost weekly)	Fairly Regular (Almost weekly)	Moderately religious	Extremely important	Strongly Agree	Neutral	Strongly Disagree	Strongly Disagree	Agree	Neutral	Strongly Agree	Strongly Agree	Strongly Agree	Trust fully	Neutral	Neutral	Neutral	To a very large extent	To a very large extent	To a medium extent	To a medium extent	To a medium extent	To a medium extent	To a medium extent	To a large extent	Strongly Agree	Strongly Agree	Agree	Strongly Agree
19	Female	Public school in urban area	Akan	Ghanaian	First year	2016	College of Humanities/Social Sciences	75% or more	Twi	Completed secondary School (SSS/ A' level)	Secondary Education	Both my mother and father in the same household	We have about the same amount of moneyas most	Christian	Christian (Protestant)	Christian (Protestant)	Presbyterian	Presbyterian	Presbyterian	Presbyterian	Regular (weekly)	Regular (weekly)	Very religious	Extremely important	Strongly Agree	Strongly Agree	Strongly Disagree	Strongly Disagree	Strongly Agree	Strongly Agree	Strongly Agree	Strongly Agree	Strongly Agree	Trust fully	Trust slightly	Neutral	Neutral	To a very large extent	To a very large extent	To a very large extent	To a very large extent	To a very large extent	To a very large extent	To a very large extent	To a very large extent	Strongly Agree	Strongly Agree	Strongly Agree	Strongly Agree
19	Female	Public school in urban area	Ewe	Ghanaian	First year	2016	College of Humanities/Social Sciences		Twi	Primary education(some or complete)	Primary education	Both my mother and father in the same household	We are richer than most	Christian	Christian (Protestant)	Christian (Protestant)	Pentecostal	Pentecostal	Pentecostal		Frequent attendance	Regular (weekly)	Very religious	Extremely important	Strongly Agree	Disagree	Disagree	Neutral		Agree	Neutral	Agree	Agree	Trust slightly	Neutral	Neutral	Neutral	To a very large extent	To a large extent	To a large extent	To a large extent	To a large extent	To no extent	To a very large extent	To a very large extent	Strongly Agree	Disagree	Agree	Neutral
	Male	Public school in rural area	Akan	Ghanaian	First year	2016	College of Humanities/Social Sciences		English	Completed secondary School (SSS/ A' level)	Primary education	My mother and stepfather	We are richer than most	Christian	Christian (Protestant)	Christian (Protestant)		Methodist	Methodist		Regular (weekly)	Regular (weekly)	Very religious	Very important	Agree	Disagree	Disagree	Disagree	Agree	Disagree	Disagree	Neutral	Neutral	Trust slightly	Neutral	Neutral	Neutral	To a medium extent	To a medium extent	To a medium extent	To a large extent	To a large extent	To a very large extent	To a very large extent	To a large extent	Agree	Agree	Agree	Agree
18	Female	Public school in urban area	Akan	Ghanaian	First year	2016	College of Humanities/Social Sciences	Not applicable	Twi	Some secondary education but not completered	Secondary Education	Only my mother	We have about the same amount of moneyas most	Christian	Christian (Catholic)	Christian (Catholic)	Methodist				Regular (weekly)	Regular (weekly)	Very religious	Extremely important	Agree	Neutral	Disagree	Neutral	Neutral	Neutral	Neutral	Neutral	Neutral	Trust slightly	Trust slightly	Trust slightly	Trust slightly	To a large extent	To a large extent	To a large extent	To a large extent	To a large extent	To a medium extent	To a large extent	To a large extent	Agree	Agree	Agree	Agree
18	Male	Public school in urban area	Ewe	Ghanaian	First year	2016	College of Humanities/Social Sciences		English	First degree	Secondary Education	Both my mother and father in the same household	We have about the same amount of moneyas most	Christian	Christian (Protestant)	Christian (Protestant)	Evangelical	Evangelical	Evangelical		Fairly Regular (Almost weekly)	Regular (weekly)	Very religious	Extremely important	Strongly Agree	Agree	Agree	Neutral	Strongly Agree	Agree	Strongly Agree	Strongly Agree	Strongly Agree	Trust fully	Neutral	Don’t trust at all	Don’t trust at all	To a medium extent	To a medium extent	To a medium extent	To a medium extent	To a very large extent	To a large extent	To a very large extent	To a very large extent	Strongly Agree	Neutral	Strongly Agree	Strongly Agree
18	Male	Public school in urban area	Ga-Adangbe	Ghanaian	First year	2016	College of Humanities/Social Sciences		Twi		Secondary Education	Both my mother and father in the same household	We have about the same amount of moneyas most	Christian	Christian (Protestant)	Christian (Protestant)					Frequent attendance	Frequent attendance	Extremely religious	Extremely important	Agree	Disagree	Disagree	Agree	Strongly Agree	Agree	Agree	Agree	Agree	Trust slightly	Neutral	Neutral	Neutral	To a very large extent	To a very large extent	To a very large extent	To a very large extent	To a very large extent	To a very large extent	To a very large extent	To a very large extent	Strongly Agree	Strongly Agree	Strongly Agree	Agree
18	Female	Public school in urban area	Akan	Ghanaian	First year	2016	College of Humanities/Social Sciences	75% or more	Twi	Completed secondary School (SSS/ A' level)	Primary education	Only my father	We have about the same amount of moneyas most	Christian	Christian (Protestant)	Christian (Protestant)	Pentecostal	Pentecostal	Pentecostal		Frequent attendance	Frequent attendance	Very religious	Extremely important	Agree	Neutral	Disagree	Disagree	Neutral	Neutral	Agree	Strongly Agree	Agree	Neutral	Neutral	Neutral	Neutral	To a very large extent	To a large extent	To a very large extent	To a large extent	To a very large extent	To a very large extent	To a very large extent	To a very large extent	Strongly Agree	Neutral	Strongly Agree	Strongly Agree
	Female	Public school in urban area	Akan	Ghanaian	First year	2016	College of Humanities/Social Sciences	75% or more	Twi	Completed secondary School (SSS/ A' level)	Secondary Education	Both my mother and father in the same household	We are richer than most	Christian	Christian (Protestant)	Christian (Protestant)	Pentecostal	Baptist	Baptist		Fairly Regular (Almost weekly)	Occasionally (several times a year)	Moderately religious	Extremely important	Strongly Agree	Strongly Disagree	Disagree	Neutral	Strongly Agree	Strongly Disagree	Neutral	Disagree	Disagree	Trust slightly	Don’t trust at all	Don’t trust at all	Don’t trust at all	To a very large extent	To a very large extent	To no extent	To no extent	To a very large extent	To a medium extent	To a very large extent	To a very large extent	Strongly Agree	Disagree	Strongly Agree	Strongly Agree
22	Female	Public school in rural area	Others	Ghanaian	First year	2016	College of Basic and Applied Sciences(Agriculture/Veterinary Sciences/Biological/Physical Sciences)	60%-69%	Mole/Dagbani	None/No education	No education	Other relatives (aunt, uncle, grandparent)	We are poorer than most	Christian	Muslim	Muslim					Regular (weekly)	Fairly Regular (Almost weekly)	Moderately religious	Extremely important	Agree	Disagree	Neutral	Neutral	Agree	Strongly Agree	Disagree	Neutral	Agree	Distrust slightly	Don’t trust at all	Don’t trust at all	Don’t trust at all	To a large extent	To a large extent	To a medium extent	To a large extent	To a very large extent	To a medium extent	To a very large extent	To a very large extent	Strongly Agree	Disagree	Agree	Strongly Agree
19	Female	Public school in urban area	Akan	Ghanaian	First year	2016	College of Humanities/Social Sciences	75% or more	English	A postgraduate	Tertiary	Both my mother and father in the same household	We are richer than most			Christian (Catholic)	Anglican	Anglican	Anglican	Anglican	Fairly Regular (Almost weekly)	Frequent attendance	Very religious	Very important	Agree	Neutral	Disagree	Neutral	Disagree	Neutral	Neutral	Agree	Agree	Trust slightly	Neutral	Distrust slightly	Distrust slightly	To a medium extent	To a medium extent	To a medium extent	To a large extent	To a medium extent	To a medium extent	To a medium extent	To a medium extent	Neutral	Agree	Agree	Agree
18	Female	Public school in urban area	Akan	Ghanaian	First year	2016	College of Humanities/Social Sciences		Twi	College Diploma	Tertiary	Both my mother and father in the same household	We are richer than most	Christian	Christian (Protestant)	Christian (Protestant)	Pentecostal	Pentecostal	Pentecostal	Pentecostal	Regular (weekly)	Regular (weekly)	Very religious	Extremely important	Strongly Agree	Disagree	Neutral	Neutral	Agree	Neutral	Neutral	Neutral	Neutral	Trust fully	Neutral	Neutral	Neutral	To a large extent	To a large extent	To a medium extent	To a large extent	To a medium extent	To a large extent	To a large extent		Agree	Neutral	Agree	Agree
20	Male	Public school in urban area	Ga-Adangbe	Ghanaian	First year	2016	College of Humanities/Social Sciences	70%-74%	Ga	First degree	Secondary Education	Both my mother and father in the same household	We have about the same amount of moneyas most	Christian	Christian (Protestant)	Christian (Protestant)	Presbyterian	Presbyterian	Presbyterian	Presbyterian	Frequent attendance	Frequent attendance	Moderately religious	Very important	Agree	Neutral	Disagree	Neutral	Strongly Agree	Neutral	Neutral	Neutral	Disagree	Trust slightly	Neutral	Neutral	Neutral	To a very large extent	To a very large extent	To a very large extent	To a very large extent	To a very large extent	To a very large extent	To a very large extent	To a very large extent	Strongly Agree	Strongly Agree	Strongly Agree	Strongly Agree
17	Female	Public school in urban area	Ga-Adangbe	Ghanaian	First year	2016	College of Humanities/Social Sciences	Not applicable	English	A postgraduate	Secondary Education	Both my mother and father in the same household	We have about the same amount of moneyas most	Christian	Christian (Protestant)	Christian (Protestant)	Baptist	Baptist	Baptist		Regular (weekly)	Regular (weekly)	Moderately religious	Extremely important	Neutral	Disagree	Neutral	Agree	Strongly Agree	Neutral	Neutral	Neutral	Neutral	Trust fully	Neutral	Neutral	Neutral	To a large extent	To a large extent	To a large extent	To a large extent	To a large extent	To a large extent	To a large extent	To a large extent	Agree	Disagree	Agree	Strongly Agree
19	Female	Public school in urban area	Akan	Ghanaian	First year	2016	College of Humanities/Social Sciences	Not applicable	English	Completed secondary School (SSS/ A' level)	Secondary Education	Both my mother and father in the same household	We have about the same amount of moneyas most	Christian	Christian (Protestant)	Christian (Protestant)	Seventh Day Adventist	Seventh Day Adventist	Seventh Day Adventist	Seventh Day Adventist	Regular (weekly)	Regular (weekly)	Moderately religious	Extremely important	Strongly Agree	Strongly Disagree	Disagree	Disagree	Agree	Disagree	Neutral	Strongly Agree	Agree	Trust fully	Trust slightly	Neutral	Neutral	To a very large extent	To a small extent	To no extent	To no extent	To a medium extent	To a medium extent	To a very large extent	To a very large extent	Strongly Agree	Strongly Agree	Strongly Agree	Strongly Agree
18	Female	Public school in rural area	Ga-Adangbe	Ghanaian	First year	2016	College of Humanities/Social Sciences	60%-69%	Ga	Completed secondary School (SSS/ A' level)	Secondary Education	Both my mother and father in the same household	We have about the same amount of moneyas most	Christian	Christian (Catholic)	Christian (Catholic)	Anglican	Anglican	Anglican		Regular (weekly)	Regular (weekly)	Moderately religious	Very important	Strongly Agree	Disagree	Disagree	Neutral	Neutral	Neutral	Neutral	Strongly Agree	Strongly Agree	Don’t trust at all	Don’t trust at all	Don’t trust at all	Don’t trust at all	To a very large extent	To a very large extent	To a very large extent	To a very large extent	To a very large extent	To a very large extent	To a very large extent	To a very large extent	Strongly Agree	Disagree	Disagree	Strongly Agree
17	Male	Public school in urban area	Akan	Ghanaian	First year	2016	College of Humanities/Social Sciences	Not applicable	Twi	First degree	Secondary Education	Only my mother	We are richer than most	Christian	Christian (Protestant)	Christian (Protestant)		Baptist			Frequent attendance	Frequent attendance	Moderately religious	Very important	Agree	Strongly Disagree	Agree	Neutral	Strongly Agree	Strongly Disagree	Disagree	Disagree	Strongly Disagree	Trust slightly	Trust slightly	Trust slightly	Neutral	To a very large extent	To a very large extent	To a very large extent	To a very large extent	To a very large extent	To a large extent	To a large extent	To a very large extent	Strongly Agree	Disagree	Strongly Agree	Strongly Agree
17	Female	Public school in urban area	Ga-Adangbe	Ghanaian	First year	2016	College of Humanities/Social Sciences	75% or more	Twi	Completed secondary School (SSS/ A' level)	Secondary Education	Both my mother and father in the same household	We are richer than most	Christian	Christian (Catholic)	Christian (Catholic)					Occasionally (several times a year)	Frequent attendance	Very religious	Extremely important	Strongly Disagree	Strongly Disagree	Strongly Disagree	Disagree	Strongly Disagree	Strongly Disagree	Neutral	Strongly Disagree	Disagree	Don’t trust at all	Distrust slightly	Distrust slightly	Distrust slightly	To a very large extent	To a very large extent	To a very large extent	To a very large extent	To a very large extent	To a very large extent	To a very large extent	To a very large extent	Strongly Agree	Strongly Agree	Strongly Agree	Strongly Agree
19	Female	Public school in rural area	Akan	Ghanaian	First year	2016	College of Humanities/Social Sciences	Below 40%	Twi		Primary education	Only my mother	We are richer than most	Christian	Christian (Protestant)	Christian (Protestant)					Frequent attendance	Frequent attendance	Very religious	Very important	Neutral	Disagree	Disagree	Neutral	Strongly Agree	Disagree	Disagree	Agree	Disagree	Trust fully	Distrust slightly	Distrust slightly	Distrust slightly	To a large extent	To a medium extent	To a large extent	To a large extent	To a medium extent	To a small extent	To a medium extent	To a large extent	Agree	Agree	Agree	Agree
21	Male	Public school in urban area	Ewe	Ghanaian	First year	2016	College of Humanities/Social Sciences	75% or more	Twi	Primary education(some or complete)	Secondary Education	Both my mother and father in the same household	We are richer than most	Christian	Christian (Protestant)	Christian (Catholic)	Pentecostal	Pentecostal			Regular (weekly)	Regular (weekly)	Very religious	Extremely important	Strongly Disagree	Disagree	Disagree	Disagree	Agree	Disagree	Disagree	Disagree	Neutral	Trust slightly	Neutral	Neutral	Neutral	To a very large extent	To a very large extent	To a very large extent	To a very large extent	To a very large extent	To a very large extent	To a very large extent	To a very large extent	Strongly Agree	Agree	Strongly Agree	Strongly Agree
20	Female	Public school in urban area	Others	Ghanaian	First year	2016	College of Humanities/Social Sciences	75% or more	Other African Language specify:	None/No education	No education	Both my mother and father in the same household	We have about the same amount of moneyas most	Christian	Christian (Protestant)	Christian (Protestant)	Evangelical	Evangelical	Evangelical	Presbyterian	Regular (weekly)	Fairly Regular (Almost weekly)	Very religious	Refused to answer	Strongly Agree	Agree	Disagree	Agree	Strongly Agree	Disagree	Agree	Neutral	Neutral	Trust fully	Trust slightly	Trust slightly	Trust slightly	To a very large extent	To a very large extent	To a very large extent	To a very large extent	To a very large extent	To a very large extent	To a very large extent	To a very large extent	Strongly Agree	Agree	Strongly Agree	Strongly Agree
18	Female	Public school in urban area	Ewe	Ghanaian	First year	2016	College of Humanities/Social Sciences	70%-74%	English	Some secondary education but not completered	Tertiary	Only my mother	We are richer than most	Christian	Christian (Protestant)	No religious affiliation	Independent	Independent			Frequent attendance	Regular (weekly)	Very religious	Extremely important	Strongly Agree	Disagree	Disagree	Neutral	Agree	Disagree	Neutral	Neutral	Neutral	Neutral	Neutral	Neutral	Neutral	To a very large extent	To a very large extent	To a very large extent	To a very large extent	To a medium extent	To a small extent	To a very large extent	To a very large extent	Agree	Disagree	Agree	Strongly Agree
18	Female	Public school in rural area	Akan	Ghanaian	First year	2016	College of Humanities/Social Sciences	70%-74%	Twi	Completed secondary School (SSS/ A' level)	Secondary Education	Both my mother and father in the same household	We have about the same amount of moneyas most	Christian	Christian (Protestant)	Christian (Protestant)	Pentecostal	Pentecostal	Pentecostal		Frequent attendance	Frequent attendance	Extremely religious	Extremely important	Agree	Strongly Disagree	Strongly Disagree	Strongly Disagree	Strongly Agree	Agree	Agree	Strongly Agree	Strongly Disagree	Trust slightly	Don’t trust at all	Don’t trust at all	Don’t trust at all	To a very large extent	To a very large extent	To a very large extent	To a very large extent	To a very large extent	To no extent	To a very large extent	To a very large extent	Strongly Agree	Strongly Disagree	Agree	Agree
19	Male	Public school in urban area	Akan	Ghanaian	First year	2016	College of Humanities/Social Sciences	75% or more	Twi	Completed secondary School (SSS/ A' level)	Secondary Education	Both my mother and father in the same household	We are richer than most	Christian	Christian (Protestant)	Christian (Protestant)	Church of Christ	Church of Christ	Church of Christ	Church of Christ	Frequent attendance	Frequent attendance	Extremely religious	Extremely important	Strongly Agree	Neutral	Agree	Neutral	Strongly Agree	Agree	Agree	Strongly Agree	Strongly Agree	Trust fully	Trust slightly	Trust slightly	Trust slightly	To a very large extent	To a very large extent	To a very large extent	To a large extent	To a large extent	To a very large extent	To a very large extent	To a very large extent	Strongly Agree	Agree	Strongly Agree	Strongly Agree
19	Female	Public school in urban area	Akan	Ghanaian	First year	2016	College of Humanities/Social Sciences	70%-74%	Other African Language specify:	A postgraduate	Tertiary	Both my mother and father in the same household	We have about the same amount of moneyas most		Christian (Protestant)	Christian (Protestant)	Methodist	Methodist	Methodist		Frequent attendance	Frequent attendance	Very religious	Extremely important	Agree	Strongly Disagree	Neutral	Disagree	Strongly Agree	Disagree	Disagree	Disagree	Neutral	Neutral	Don’t trust at all	Don’t trust at all	Don’t trust at all	To a very large extent	To a very large extent	To a very large extent	To a medium extent	To a medium extent	To a large extent	To a very large extent	To a large extent	Agree	Disagree	Strongly Agree	Strongly Agree
18	Female	Public school in rural area	Akan	Ghanaian	First year	2016	College of Humanities/Social Sciences	Below 40%	Ewe	Completed secondary School (SSS/ A' level)	No education	My mother and stepfather	We are poorer than most	Christian	Christian (Protestant)	Christian (Protestant)	Methodist	Methodist	Methodist	Methodist	Frequent attendance	Frequent attendance	Very religious	Very important	Strongly Agree	Neutral	Neutral	Neutral	Agree	Neutral	Neutral	Neutral	Disagree	Trust slightly	Don’t trust at all	Don’t trust at all	Don’t trust at all	To a medium extent	To a very large extent	To a large extent	To a large extent	To a large extent	To a medium extent	To a large extent	To a very large extent	Strongly Agree	Neutral	Agree	Strongly Agree
19	Female	Public school in urban area	Akan	Ghanaian	First year	2016	College of Humanities/Social Sciences		Twi	College Diploma	Tertiary	Both my mother and father in the same household	We have about the same amount of moneyas most	Christian	Christian (Protestant)	Christian (Protestant)	Pentecostal	Pentecostal	Pentecostal	Pentecostal	Fairly Regular (Almost weekly)	Frequent attendance	Moderately religious	Extremely important	Agree	Neutral	Disagree	Neutral	Agree	Neutral	Agree	Neutral	Agree	Trust slightly	Distrust slightly	Distrust slightly	Distrust slightly	To a large extent	To a large extent	To a large extent	To a large extent	To a large extent	To a small extent	To a medium extent	To a large extent	Agree	Neutral	Agree	Agree
18	Female	Public school in rural area	Akan	Ghanaian	First year	2016	College of Humanities/Social Sciences	75% or more	Twi	College Diploma	Tertiary	Both my mother and father in the same household	We are richer than most	Christian	Christian (Catholic)	Christian (Catholic)					Regular (weekly)	Fairly Regular (Almost weekly)	Moderately religious	Very important	Agree	Disagree	Neutral	Disagree	Agree	Agree	Disagree	Agree	Agree	Trust slightly	Neutral	Neutral	Neutral	To a large extent	To a large extent	To a large extent	To a large extent	To a very large extent	To a large extent	To a large extent	To a large extent	Agree	Disagree	Strongly Agree	Strongly Agree
19	Female	Public school in rural area	Akan	Ghanaian	First year	2016	College of Humanities/Social Sciences	70%-74%	Twi	A postgraduate	Tertiary	Only my mother	We have about the same amount of moneyas most	Christian	Christian (Protestant)						Regular (weekly)	Regular (weekly)	Moderately religious	Extremely important	Disagree	Disagree	Disagree	Neutral	Strongly Agree	Agree	Agree	Neutral	Strongly Agree	Trust slightly	Distrust slightly	Distrust slightly	Distrust slightly	To a very large extent	To a very large extent	To a very large extent	To a very large extent	To a very large extent	To a very large extent	To a very large extent	To a very large extent	Strongly Agree	Strongly Agree	Strongly Agree	Strongly Agree
18	Female	Public school in rural area	Ga-Adangbe	Ghanaian	First year	2016	College of Humanities/Social Sciences	75% or more	Ga	Completed secondary School (SSS/ A' level)	Secondary Education	Only my mother	We have about the same amount of moneyas most	Christian	Christian (Protestant)	Christian (Protestant)	Methodist	Methodist	Methodist		Frequent attendance	Frequent attendance	Moderately religious	Extremely important	Agree	Disagree	Strongly Disagree	Strongly Disagree	Neutral	Disagree	Disagree	Neutral	Neutral	Neutral	Distrust slightly	Distrust slightly	Distrust slightly	To a large extent	To a large extent	To a large extent	To a large extent	To a large extent	To a large extent	To a large extent	To a large extent	Agree	Disagree	Agree	Strongly Agree
18	Female	Public school in urban area	Akan	Ghanaian	First year	2016	College of Humanities/Social Sciences	Not applicable	Ga	College Diploma	Tertiary	Only my mother	We have about the same amount of moneyas most	Christian	Christian (Protestant)	Christian (Protestant)	Evangelical	Evangelical	Evangelical		Regular (weekly)	Regular (weekly)	Moderately religious	Very important	Neutral	Disagree	Strongly Disagree	Neutral	Disagree	Neutral	Neutral	Disagree	Agree	Trust fully	Distrust slightly	Distrust slightly	Distrust slightly	To a medium extent	To a medium extent	To a medium extent	To a medium extent	To a large extent	To a medium extent	To a medium extent	To a large extent	Agree	Agree	Agree	Agree
18	Female	Public school in urban area	Ga-Adangbe	Ghanaian	First year	2016	College of Humanities/Social Sciences	60%-69%	English	Completed secondary School (SSS/ A' level)	Secondary Education	Only my father	We are richer than most	Christian	Christian (Protestant)	Christian (Protestant)	Methodist	Methodist	Presbyterian		Frequent attendance	Frequent attendance	Very religious	Extremely important	Neutral	Agree	Neutral	Neutral	Agree	Neutral	Agree	Agree	Neutral	Neutral	Trust slightly	Neutral	Neutral	To a large extent	To a large extent	To a large extent	To a very large extent	To a very large extent	To a medium extent	To a large extent	To a large extent	Strongly Agree	Strongly Agree	Strongly Agree	Strongly Agree
	Female	Public school in urban area	Ewe	Ghanaian	First year	2016	College of Humanities/Social Sciences	75% or more	English	A postgraduate	Tertiary	Both my mother and father in the same household	We have about the same amount of moneyas most		Christian (Protestant)	Christian (Protestant)		Presbyterian	Presbyterian		Regular (weekly)	Regular (weekly)	Moderately religious	Very important	Agree	Disagree	Strongly Disagree	Agree	Strongly Agree	Agree	Strongly Agree	Strongly Agree	Strongly Agree	Trust fully	Neutral	Neutral	Neutral	To a very large extent	To a very large extent	To no extent	To a very large extent	To a very large extent	To a very large extent	To a very large extent	To a very large extent	Agree	Agree	Agree	Agree
18	Female	Public school in urban area	Akan	Ghanaian	First year	2016	College of Humanities/Social Sciences	75% or more	English		Secondary Education	Only my mother	We have about the same amount of moneyas most	Christian	Christian (Protestant)	Christian (Protestant)	Pentecostal	Pentecostal	Pentecostal		Regular (weekly)	Regular (weekly)	Moderately religious	Very important	Strongly Agree	Strongly Disagree	Strongly Agree	Strongly Agree	Strongly Agree	Strongly Disagree	Strongly Disagree	Strongly Disagree	Strongly Agree	Trust slightly	Don’t trust at all	Don’t trust at all	Don’t trust at all	To a very large extent	To a very large extent	To a very large extent	To a very large extent	To a very large extent	To a very large extent	To a very large extent	To a very large extent	Strongly Agree	Strongly Agree	Strongly Agree	Strongly Agree
19	Female	Public school in urban area	Akan	Ghanaian	First year	2016	College of Humanities/Social Sciences	75% or more	Twi	Completed secondary School (SSS/ A' level)	Secondary Education	Both my mother and father in the same household	We are richer than most	Christian	Christian (Protestant)	Christian (Protestant)	Presbyterian	Presbyterian	Presbyterian	Presbyterian	Regular (weekly)	Regular (weekly)	Extremely religious	Extremely important	Agree	Neutral	Strongly Disagree	Disagree	Agree	Agree	Neutral	Agree	Neutral	Trust slightly	Neutral	Neutral	Neutral	To a very large extent	To a very large extent	To a very large extent	To a very large extent	To a large extent	To a very large extent	To a very large extent	To a very large extent	Strongly Agree	Neutral		Strongly Agree
18	Female	Public school in urban area	Others	Ghanaian	First year	2016	College of Humanities/Social Sciences	70%-74%	Twi	None/No education	No education	Other relatives (aunt, uncle, grandparent)	We have about the same amount of moneyas most	Muslim	Muslim	Muslim					Regular (weekly)	Frequent attendance	Very religious	Very important	Strongly Agree	Disagree	Strongly Disagree	Neutral	Agree	Neutral	Neutral	Strongly Agree	Agree	Trust slightly	Don’t trust at all	Don’t trust at all	Don’t trust at all	To a large extent	To a medium extent	To a medium extent	To a small extent	To a medium extent	To a small extent	To a large extent	To a large extent	Strongly Agree	Agree	Strongly Agree	Strongly Agree
17	Female	Public school in urban area	Akan	Ghanaian	First year	2016	College of Humanities/Social Sciences	75% or more	Twi	A postgraduate	Secondary Education	Only my mother	We have about the same amount of moneyas most	Christian	Christian (Protestant)	Christian (Protestant)	Seventh Day Adventist	Seventh Day Adventist		Presbyterian	Occasionally (several times a year)	Occasionally (several times a year)	Moderately religious	Very important	Strongly Agree	Disagree	Strongly Disagree	Agree	Strongly Agree	Agree	Agree	Agree	Neutral	Trust fully	Neutral	Neutral	Distrust slightly	To a very large extent	To a very large extent	To a large extent	To a large extent	To a large extent	To a large extent	To a large extent	To a very large extent	Strongly Agree	Strongly Disagree	Strongly Agree	Strongly Agree
20	Female	Public school in rural area	Others	Ghanaian	First year	2016	College of Humanities/Social Sciences	Not applicable	Other African Language specify:	Some secondary education but not completered	Primary education	Only my mother	We are richer than most	Christian	Christian (Protestant)	Christian (Catholic)					Frequent attendance	Frequent attendance	Moderately religious	Extremely important	Agree	Agree	Disagree	Disagree	Strongly Agree	Disagree	Disagree	Disagree	Disagree	Distrust slightly	Distrust slightly	Distrust slightly	Distrust slightly	To a large extent	To a large extent	To a very large extent	To a large extent	To a large extent	To a large extent	To a large extent	To a large extent	Agree	Agree	Agree	Agree
20	Male	Public school in urban area	Ewe	Ghanaian	First year	2016	College of Humanities/Social Sciences	70%-74%	English	Completed secondary School (SSS/ A' level)	Secondary Education	Both my mother and father in the same household	We have about the same amount of moneyas most	Christian	Christian (Protestant)	Christian (Catholic)	Presbyterian	Presbyterian			Regular (weekly)	Regular (weekly)	Moderately religious	Somewhat important	Agree	Strongly Disagree	Strongly Agree	Neutral	Strongly Agree	Strongly Disagree	Strongly Disagree	Strongly Disagree	Strongly Disagree	Trust fully	Trust slightly	Trust slightly	Trust slightly	To a very large extent	To a very large extent	To a very large extent	To a very large extent	To a very large extent	To a very large extent	To a very large extent	To a very large extent	Strongly Agree	Neutral	Neutral	Neutral
20	Female	Public school in urban area	Akan	Ghanaian	First year	2016	College of Basic and Applied Sciences(Agriculture/Veterinary Sciences/Biological/Physical Sciences)	50%-59%	Twi	First degree	No education	Only my mother	We have about the same amount of moneyas most	Christian	Christian (Protestant)	Christian (Protestant)	Presbyterian	Evangelical	Evangelical		Frequent attendance	Frequent attendance	Moderately religious	Very important	Neutral	Agree	Agree	Agree	Agree	Agree	Agree	Agree	Agree	Neutral	Neutral	Trust slightly	Neutral	To a large extent	To a large extent	To a medium extent	To a medium extent	To a medium extent	To a medium extent	To a medium extent	To a medium extent	Agree	Agree	Agree	Agree
19	Female	Public school in urban area	Ga-Adangbe	Ghanaian	First year	2016	College of Basic and Applied Sciences(Agriculture/Veterinary Sciences/Biological/Physical Sciences)		Ga	Completed secondary School (SSS/ A' level)	Secondary Education	Both my mother and father in the same household	We have about the same amount of moneyas most		Christian (Protestant)	Christian (Protestant)		Baptist			Regular (weekly)	Regular (weekly)	Somewhat religious	Very important	Agree	Neutral	Strongly Disagree	Strongly Disagree	Agree	Strongly Disagree	Strongly Disagree	Strongly Disagree	Strongly Disagree	Trust slightly	Distrust slightly	Don’t trust at all	Don’t trust at all	To a large extent	To a small extent	To a medium extent	To a medium extent	To a medium extent	To a large extent	To a medium extent	To a medium extent	Strongly Agree	Disagree	Strongly Agree	Strongly Agree
19	Female	Public school in urban area	Akan	Ghanaian	First year	2016	College of Humanities/Social Sciences		Twi	A postgraduate	Tertiary	Both my mother and father in the same household	We are richer than most	Christian	Christian (Protestant)	Christian (Protestant)	Seventh Day Adventist	Seventh Day Adventist	Seventh Day Adventist	Seventh Day Adventist	Fairly Regular (Almost weekly)	Fairly Regular (Almost weekly)	Moderately religious	Extremely important	Agree	Neutral	Disagree	Neutral	Agree	Neutral	Agree	Neutral	Disagree	Trust slightly	Distrust slightly	Neutral	Neutral	To a medium extent	To a medium extent	To a small extent	To a small extent	To a large extent	To a large extent	To a large extent	To a large extent	Strongly Agree	Agree	Strongly Agree	Strongly Agree
17	Female	Public school in rural area	Akan	Ghanaian	First year	2016	College of Humanities/Social Sciences	75% or more	English	First degree	Tertiary	Only my mother	We are richer than most	Christian	Christian (Protestant)	Christian (Protestant)	Presbyterian	Presbyterian	Presbyterian	Presbyterian	Regular (weekly)	Frequent attendance	Moderately religious	Extremely important	Agree	Disagree	Disagree	Neutral	Strongly Agree	Disagree	Agree	Strongly Agree	Strongly Disagree	Trust fully	Distrust slightly	Distrust slightly	Don’t trust at all	To a large extent	To a large extent	To a large extent	To no extent	To a small extent	To no extent	To a very large extent	To a large extent	Strongly Agree	Neutral	Strongly Agree	Strongly Agree
17	Female	Private school	Ewe	Ghanaian	First year	2016	College of Humanities/Social Sciences	60%-69%	English	A postgraduate	Tertiary	Both my mother and father in the same household	We are richer than most	Christian	Christian (Protestant)	Christian (Protestant)	Jehovah’s Witness	Jehovah’s Witness	Jehovah’s Witness		Regular (weekly)	Regular (weekly)	Very religious	Very important	Neutral	Neutral	Neutral	Neutral	Neutral	Neutral	Neutral	Agree	Neutral	Trust slightly	Neutral	Neutral	Neutral	To a large extent	To a large extent	To a medium extent	To a medium extent	To a large extent	To a large extent	To a large extent	To a large extent	Strongly Agree	Disagree	Agree	Agree
18	Female	Public school in urban area	Akan	Ghanaian	First year	2016	College of Humanities/Social Sciences	75% or more	Twi	A postgraduate	Secondary Education	Both my mother and father in the same household	We have about the same amount of moneyas most	Christian	Christian (Protestant)	Christian (Protestant)	Pentecostal	Pentecostal	Pentecostal	Pentecostal	Regular (weekly)	Regular (weekly)	Very religious	Extremely important	Neutral	Neutral	Neutral	Neutral	Strongly Agree	Neutral	Neutral	Agree	Agree	Trust fully	Neutral	Neutral	Neutral	To a large extent	To a large extent	To a large extent	To a large extent	To a large extent	To a small extent	To a large extent	To a large extent	Agree	Neutral	Agree	Strongly Agree
18	Female	Public school in urban area	Akan	Ghanaian	First year	2016	College of Basic and Applied Sciences(Agriculture/Veterinary Sciences/Biological/Physical Sciences)	60%-69%	Twi		No education	Only my mother	We are richer than most		Christian (Protestant)		Methodist	Methodist			Regular (weekly)	Regular (weekly)	Very religious	Very important	Disagree	Agree	Disagree	Strongly Disagree	Agree	Agree	Agree	Strongly Agree	Strongly Agree	Trust slightly	Trust slightly	Trust slightly	Trust slightly	To a large extent	To a very large extent	To a large extent	To a large extent	To a large extent	To a small extent	To a medium extent	To a large extent	Agree	Agree	Disagree	Disagree
18	Female	Public school in urban area	Akan	Ghanaian	First year	2016	College of Humanities/Social Sciences	75% or more	Twi	A postgraduate	Tertiary	Both my mother and father in the same household	We have about the same amount of moneyas most	Christian	Christian (Protestant)	Christian (Protestant)	Pentecostal	Pentecostal	Pentecostal		Fairly Regular (Almost weekly)	Regular (weekly)	Moderately religious	Very important	Neutral	Neutral	Strongly Disagree	Neutral	Strongly Agree	Agree	Agree	Strongly Agree	Strongly Agree	Trust fully	Trust slightly	Neutral	Neutral	To a very large extent	To a large extent	To a large extent	To a medium extent	To a very large extent	To a large extent	To a large extent	To a large extent	Strongly Agree	Neutral	Agree	Strongly Agree
20	Female	Public school in urban area	Akan	Ghanaian	First year	2016	College of Humanities/Social Sciences	75% or more	Twi	Completed secondary School (SSS/ A' level)	Primary education	Only my mother	We have about the same amount of moneyas most	Christian	Christian (Catholic)						Frequent attendance	Frequent attendance	Moderately religious	Very important	Agree	Neutral	Disagree	Neutral	Neutral	Neutral	Neutral	Agree	Neutral	Trust fully	Neutral	Neutral	Neutral	To a very large extent	To a large extent	To a medium extent	To a large extent	To a large extent	To a large extent	To a large extent	To a large extent	Agree	Agree	Agree	Agree
18	Male	Public school in urban area	Akan	Ghanaian	First year	2016	College of Humanities/Social Sciences	70%-74%	Twi	A postgraduate	Tertiary	Both my mother and father in the same household	We are richer than most	Christian	Christian (Catholic)	Christian (Catholic)	Independent	Independent	Independent	Independent	Frequent attendance	Frequent attendance	Very religious	Extremely important	Agree	Disagree	Agree	Agree	Agree	Neutral	Neutral	Neutral	Neutral	Trust fully	Neutral	Neutral	Neutral	To a large extent	To a large extent	To a large extent	To a large extent	To a large extent	To a large extent	To a large extent	To a large extent	Agree	Disagree	Agree	Agree
	Male	Public school in urban area	Ewe	Ghanaian	First year	2016	College of Basic and Applied Sciences(Agriculture/Veterinary Sciences/Biological/Physical Sciences)		Ewe	Completed secondary School (SSS/ A' level)	Secondary Education	Both my mother and father in the same household	We are richer than most	Muslim	Muslim	Muslim	Independent	Independent	Independent	Independent	Frequent attendance	Frequent attendance	Very religious	Very important	Strongly Agree	Neutral	Disagree	Strongly Agree	Strongly Agree	Neutral	Neutral	Neutral	Neutral	Trust fully	Trust slightly	Trust slightly	Neutral	To a very large extent	To a large extent	To a medium extent	To a medium extent	To a small extent	To a very large extent	To a large extent	To a very large extent	Strongly Agree	Neutral	Strongly Agree	Strongly Agree
18	Female	Public school in urban area	Akan	Ghanaian	First year	2016	College of Humanities/Social Sciences	75% or more	English	First degree	Tertiary	Both my mother and father in the same household	We have about the same amount of moneyas most	Christian	Christian (Protestant)	Christian (Protestant)	Methodist	Methodist	Methodist		Occasionally (several times a year)	Frequent attendance	Moderately religious	Very important	Strongly Agree	Strongly Disagree	Agree	Disagree	Strongly Agree	Neutral	Strongly Disagree	Disagree	Strongly Disagree	Trust fully	Neutral	Neutral	Neutral	To a very large extent	To a very large extent	To a large extent	To a large extent	To a large extent	To a medium extent	To a very large extent	To a very large extent	Agree	Agree	Neutral	Strongly Agree
20	Female	Public school in urban area	Akan	Ghanaian	First year	2016	College of Humanities/Social Sciences		Twi	Completed secondary School (SSS/ A' level)	Secondary Education	Both my mother and father in the same household	We have about the same amount of moneyas most	Christian	Christian (Protestant)	Christian (Protestant)	Methodist	Methodist	Methodist	Methodist	Frequent attendance		Moderately religious	Extremely important	Agree	Disagree	Agree	Neutral	Strongly Agree	Neutral	Neutral	Strongly Agree	Neutral	Neutral	Distrust slightly	Don’t trust at all	Don’t trust at all	To a very large extent	To a very large extent	To a very large extent	To a very large extent	To a very large extent	To a very large extent	To a very large extent	To a very large extent	Strongly Agree	Strongly Disagree	Strongly Agree	Strongly Agree
18	Male	Public school in urban area	Akan	Ghanaian	First year	2016	College of Humanities/Social Sciences		Twi	Completed secondary School (SSS/ A' level)	Secondary Education	Both my mother and father in the same household	We have about the same amount of moneyas most	Christian	Christian (Protestant)	Christian (Protestant)	Independent	Independent	Independent	Independent	Frequent attendance	Regular (weekly)	Moderately religious	Very important	Agree	Neutral	Agree	Neutral	Disagree	Disagree	Disagree	Neutral	Neutral	Trust slightly	Neutral	Neutral	Neutral	To a large extent	To a medium extent	To a medium extent	To a medium extent	To a medium extent	To a medium extent	To a medium extent	To a medium extent	Agree	Neutral	Agree	Agree
18	Female	Public school in urban area	Akan	Ghanaian	First year	2016	College of Humanities/Social Sciences	Not applicable	Ga	College Diploma	Secondary Education	Both my mother and father in the same household	We have about the same amount of moneyas most	Christian	Christian (Protestant)	Christian (Protestant)	Pentecostal	Pentecostal	Pentecostal		Frequent attendance	Frequent attendance	Very religious	Extremely important	Strongly Agree	Disagree	Disagree	Neutral	Strongly Agree	Agree	Agree	Agree	Disagree	Trust fully	Neutral	Neutral	Neutral	To a large extent	To a large extent	To a large extent	To a large extent	To a large extent	To a large extent	To a large extent	To a large extent	Strongly Agree	Neutral	Strongly Agree	Strongly Agree
18	Female	Public school in rural area	Akan	Ghanaian	First year	2016	College of Humanities/Social Sciences	70%-74%	English	First degree	Secondary Education	Both my mother and father in the same household	We are richer than most	Christian	Christian (Protestant)	Christian (Protestant)	Independent	Independent	Independent		Fairly Regular (Almost weekly)	Frequent attendance	Very religious	Extremely important	Strongly Agree	Strongly Disagree	Disagree	Agree	Strongly Agree	Agree	Agree	Neutral	Disagree	Trust fully	Trust slightly	Distrust slightly	Distrust slightly	To a very large extent	To a very large extent	To a very large extent	To a very large extent	To a very large extent	To a very large extent	To a very large extent	To a very large extent	Strongly Agree	Neutral	Strongly Agree	Strongly Agree
18	Female	Public school in rural area	Ewe	Ghanaian	First year	2016	College of Humanities/Social Sciences	50%-59%	English		Primary education	Both my mother and father in the same household	We are richer than most	Christian	Christian (Catholic)	Christian (Catholic)					Regular (weekly)	Regular (weekly)	Somewhat religious	Very important	Strongly Agree	Disagree	Strongly Agree	Neutral	Strongly Agree	Neutral	Agree	Neutral	Neutral	Trust slightly	Neutral	Neutral	Neutral	To a very large extent	To a very large extent	To a very large extent	To a very large extent	To a very large extent	To a very large extent	To a very large extent	To a very large extent	Strongly Agree	Neutral	Strongly Agree	Strongly Agree
19	Male	Public school in urban area		Ghanaian	First year	2016	College of Humanities/Social Sciences		Hausa	None/No education	No education	Only my mother	We have about the same amount of moneyas most	Muslim	Muslim	Muslim					Frequent attendance	Frequent attendance	Very religious	Extremely important	Agree	Disagree	Neutral	Neutral	Strongly Agree	Neutral	Agree	Agree	Agree	Trust fully	Neutral	Neutral	Neutral	To a large extent	To a large extent	To a medium extent	To a medium extent	To a very large extent	To a medium extent	To a large extent	To a large extent	Agree	Disagree	Neutral	Neutral
18	Female	Public school in urban area	Ewe	Ghanaian	First year	2016	College of Humanities/Social Sciences	75% or more	English	A postgraduate	Tertiary	Both my mother and father in the same household	We are richer than most	Christian	Christian (Catholic)	Christian (Catholic)					Regular (weekly)	Fairly Regular (Almost weekly)	Very religious	Very important	Agree	Disagree	Disagree	Disagree	Agree	Agree	Agree	Agree	Agree	Neutral	Don’t trust at all	Don’t trust at all	Don’t trust at all	To a large extent	To a large extent	To a large extent	To a large extent	To a medium extent	To a medium extent	To a medium extent	To a medium extent	Agree	Agree	Strongly Agree	Strongly Agree
18	Female	Public school in urban area	Akan	Ghanaian	First year	2016	College of Humanities/Social Sciences	75% or more	Twi	A postgraduate	Tertiary	Both my mother and father in the same household	We are richer than most	Christian	Christian (Protestant)	Christian (Protestant)	Presbyterian	Presbyterian	Presbyterian		Frequent attendance	Regular (weekly)	Moderately religious	Extremely important	Neutral	Disagree	Disagree	Neutral	Strongly Agree	Neutral	Neutral	Strongly Agree	Neutral	Neutral	Neutral	Neutral	Neutral	To a large extent	To a large extent	To a large extent	To a large extent	To a large extent	To a large extent	To a large extent	To a large extent	Agree	Disagree	Neutral	Neutral
18	Female	Public school in urban area	Akan	Ghanaian	First year	2016	College of Humanities/Social Sciences	75% or more	English	Completed secondary School (SSS/ A' level)	Secondary Education	Other relatives (aunt, uncle, grandparent)	We have about the same amount of moneyas most	Christian			Methodist				Regular (weekly)	Regular (weekly)	Very religious	Very important	Neutral	Neutral	Strongly Disagree	Strongly Disagree	Agree	Disagree	Strongly Agree	Strongly Agree	Strongly Agree	Neutral	Neutral	Neutral	Neutral	To a very large extent	To a very large extent	To a medium extent	To no extent	To a medium extent	To a small extent	To a large extent	To a small extent	Agree	Agree	Agree	Agree
20	Female	Private school	Others	Ghanaian	First year	2016	College of Humanities/Social Sciences		Hausa	A postgraduate	No education	Both my mother and father in the same household	We have about the same amount of moneyas most	Muslim	Muslim	Muslim					Fairly Regular (Almost weekly)	Fairly Regular (Almost weekly)	Very religious	Extremely important	Agree	Disagree	Strongly Disagree	Agree	Strongly Agree	Disagree	Agree	Agree	Neutral	Neutral	Neutral	Neutral	Neutral	To a very large extent	To a very large extent	To a very large extent	To a very large extent	To a very large extent	To a large extent	To a very large extent	To a very large extent	Strongly Agree	Neutral	Agree	Agree
20	Male	Public school in urban area	Ga-Adangbe	Ghanaian	First year	2016	College of Humanities/Social Sciences	75% or more	Twi	College Diploma	Secondary Education	Both my mother and father in the same household	We have about the same amount of moneyas most	Christian	Christian (Catholic)	Christian (Protestant)	Methodist		Methodist		Frequent attendance	Frequent attendance	Moderately religious	Extremely important	Strongly Agree	Neutral	Neutral	Neutral	Agree	Agree	Neutral	Strongly Agree	Strongly Agree	Trust fully	Neutral	Distrust slightly	Neutral	To a large extent	To a very large extent	To a very large extent	To a large extent	To a very large extent	To a medium extent	To a very large extent	To a very large extent	Neutral	Agree	Neutral	Agree
19	Female	Public school in rural area	Ga-Adangbe	Ghanaian	First year	2016	College of Humanities/Social Sciences	60%-69%	Ga	College Diploma	Tertiary	Only my mother	We are poorer than most	Christian	Christian (Protestant)	Christian (Catholic)					Frequent attendance	Frequent attendance	Moderately religious	Very important	Agree	Neutral	Disagree	Neutral	Agree	Agree	Agree	Strongly Agree	Strongly Agree	Trust fully	Neutral	Neutral	Neutral	To a very large extent	To a large extent	To a large extent	To a large extent	To a large extent	To a large extent	To a large extent	To a large extent	Agree	Neutral	Agree	Agree
17	Female	Public school in urban area	Others	Ghanaian	First year	2016	College of Humanities/Social Sciences	75% or more	Hausa	First degree	Tertiary	Both my mother and father in the same household	We are richer than most	Muslim	Muslim	Muslim					Fairly Regular (Almost weekly)	Regular (weekly)	Very religious	Extremely important	Agree	Neutral	Neutral	Agree	Neutral	Neutral	Neutral	Agree	Strongly Agree	Trust fully	Distrust slightly	Don’t trust at all	Don’t trust at all	To a very large extent	To a very large extent	To a medium extent	To a small extent	To a very large extent	To a very large extent	To a very large extent	To a very large extent	Strongly Agree	Agree	Strongly Agree	Strongly Agree
20	Female	Private school	Ga-Adangbe	Ghanaian	First year	2016	College of Humanities/Social Sciences	75% or more	Ga	Completed secondary School (SSS/ A' level)	Secondary Education	Both my mother and father in the same household	We are richer than most	Christian	Christian (Protestant)	Christian (Protestant)	Pentecostal	Pentecostal	Pentecostal	Pentecostal	Regular (weekly)	Regular (weekly)	Very religious	Extremely important	Disagree	Disagree	Neutral	Disagree	Strongly Disagree	Disagree	Disagree	Agree	Disagree	Trust fully	Neutral	Distrust slightly	Neutral	To a large extent	To a large extent	To a large extent	To a large extent	To a large extent	To a medium extent	To a large extent	To a large extent	Strongly Agree	Strongly Agree	Strongly Agree	Strongly Agree
34	Male	Public school in urban area	Others	Ghanaian	First year	2016	College of Humanities/Social Sciences	75% or more	English	College Diploma	Tertiary	Both my mother and father in the same household	We have about the same amount of moneyas most	Christian	Christian (Catholic)	Christian (Catholic)	Anglican	Anglican	Anglican	Anglican	Regular (weekly)	Regular (weekly)	Moderately religious	Very important	Agree	Disagree	Neutral	Neutral	Agree	Disagree	Disagree	Neutral	Disagree	Trust fully	Neutral	Neutral	Neutral	To a large extent	To a large extent	To a large extent	To a large extent	To a large extent	To a large extent	To a large extent	To a large extent	Agree	Agree	Agree	Strongly Agree
19	Female	Public school in rural area	Akan	Ghanaian	First year	2016	College of Humanities/Social Sciences	70%-74%	English	Completed secondary School (SSS/ A' level)	Secondary Education	Both my mother and father in the same household	We have about the same amount of moneyas most	Christian	Christian (Protestant)	Christian (Protestant)	Pentecostal	Pentecostal	Pentecostal		Fairly Regular (Almost weekly)	Fairly Regular (Almost weekly)	Moderately religious	Extremely important	Strongly Agree	Disagree	Neutral	Strongly Agree	Strongly Agree	Neutral	Neutral	Strongly Agree	Neutral	Trust fully	Neutral	Distrust slightly	Distrust slightly	To a very large extent	To a very large extent	To a very large extent	To a very large extent	To a very large extent	To a very large extent	To a very large extent	To a very large extent	Strongly Agree	Agree	Strongly Agree	Strongly Agree
19	Female	Public school in urban area	Others	Ghanaian	First year	2016	College of Humanities/Social Sciences	50%-59%	Ewe	A postgraduate	Tertiary	Other relatives (aunt, uncle, grandparent)	We are richer than most			Christian (Protestant)	Presbyterian	Presbyterian	Presbyterian	Presbyterian	Regular (weekly)	Regular (weekly)	Very religious	Very important	Agree	Neutral	Strongly Disagree	Disagree	Agree	Strongly Disagree	Agree	Strongly Agree	Neutral	Distrust slightly	Don’t trust at all	Don’t trust at all	Don’t trust at all	To a medium extent	To a small extent	To a large extent	To a large extent	To a large extent	To a small extent	To a very large extent	To a very large extent	Strongly Agree	Neutral	Neutral	Strongly Agree
18	Female	Public school in urban area	Ewe	Ghanaian	First year	2016	College of Humanities/Social Sciences		English	College Diploma	Secondary Education	Both my mother and father in the same household	We have about the same amount of moneyas most	Christian	Christian (Protestant)	Christian (Protestant)	Calvinist	Calvinist	Calvinist		Regular (weekly)	Regular (weekly)	Moderately religious	Very important	Agree	Disagree	Neutral	Neutral	Agree	Disagree	Agree	Agree	Neutral	Trust slightly	Neutral	Neutral	Neutral	To a large extent	To a large extent	To a large extent	To a large extent	To a large extent	To a large extent	To a large extent	To a large extent	Agree	Neutral	Agree	Agree
19	Male	Public school in urban area	Ga-Adangbe	Ghanaian	First year	2016	College of Humanities/Social Sciences	75% or more	Ga	Completed secondary School (SSS/ A' level)	Secondary Education	Both my mother and father in the same household	We are richer than most	Christian	Christian (Protestant)	Christian (Protestant)	Baptist	Baptist	Baptist		Regular (weekly)	Regular (weekly)	Very religious	Extremely important	Strongly Agree	Neutral	Agree	Disagree	Neutral	Disagree	Agree	Agree	Disagree	Trust slightly	Neutral	Neutral	Neutral	To a large extent	To a large extent	To a large extent	To a large extent	To a very large extent	To a medium extent	To a medium extent	To a large extent	Strongly Agree	Neutral	Agree	Strongly Agree
20	Male	Public school in urban area	Ewe	Ghanaian	First year	2016	College of Humanities/Social Sciences	75% or more	Ewe	College Diploma	Secondary Education	Guardian/foster parent who is not a relative	We are poorer than most	Christian	Traditional African	No religious affiliation	Baptist				Fairly Regular (Almost weekly)	Never	Very religious	Extremely important	Strongly Agree	Strongly Disagree	Strongly Disagree	Neutral	Neutral	Agree	Strongly Agree	Strongly Agree	Strongly Agree	Don’t trust at all	Don’t trust at all	Don’t trust at all	Don’t trust at all	To a medium extent	To a very large extent		To no extent	To a large extent	To a very large extent	To a large extent	To a very large extent	Strongly Agree	Neutral	Strongly Agree	Strongly Agree
19	Male	Public school in urban area	Ga-Adangbe	Ghanaian	First year	2016	College of Humanities/Social Sciences	70%-74%	Ga	Completed secondary School (SSS/ A' level)	Secondary Education	Both my mother and father in the same household	We are richer than most	Christian	Christian (Catholic)	Christian (Protestant)			Anglican		Fairly Regular (Almost weekly)	Regular (weekly)	Moderately religious	Extremely important	Strongly Agree	Neutral	Disagree	Strongly Agree	Neutral	Agree	Strongly Agree	Strongly Agree	Neutral	Neutral	Distrust slightly	Don’t trust at all	Distrust slightly	To a medium extent	To a very large extent	To a large extent	To a medium extent	To a large extent	To a very large extent	To a very large extent	To a large extent	Agree	Strongly Agree	Strongly Agree	Strongly Agree
18		Public school in rural area	Akan	Ghanaian	First year	2016	College of Humanities/Social Sciences	75% or more	Twi	A postgraduate	Tertiary	Only my mother	We have about the same amount of moneyas most	Christian	Christian (Protestant)	Christian (Protestant)	Methodist	Methodist	Presbyterian	Baptist	Frequent attendance	Regular (weekly)	Moderately religious	Very important	Strongly Disagree	Disagree	Neutral	Agree	Strongly Agree	Strongly Disagree	Disagree	Neutral	Agree	Don’t trust at all	Distrust slightly	Neutral	Trust slightly	To a large extent	To a large extent	To a large extent	To a large extent	To a large extent	To a large extent	To a large extent	To a large extent	Agree	Agree	Agree	Agree
18	Female	Public school in urban area	Akan	Ghanaian	First year	2016	College of Humanities/Social Sciences	75% or more	Twi	A postgraduate	Tertiary	Both my mother and father in the same household	We have about the same amount of moneyas most	Christian	Christian (Protestant)	Christian (Protestant)	Seventh Day Adventist	Seventh Day Adventist	Seventh Day Adventist		Regular (weekly)	Regular (weekly)	Very religious	Very important	Neutral	Strongly Disagree	Strongly Disagree	Strongly Disagree	Agree	Agree	Strongly Agree	Strongly Agree	Strongly Agree	Trust fully	Neutral	Neutral	Neutral	To a large extent	To a large extent	To a large extent	To a large extent	To a very large extent	To a very large extent	To a very large extent	To a very large extent	Strongly Agree	Neutral	Agree	Agree
19	Female	Public school in rural area	Others	Ghanaian	First year	2016	College of Humanities/Social Sciences	75% or more	English	A postgraduate	Tertiary	Both my mother and father in the same household	We are richer than most	Christian	Christian (Protestant)	Christian (Protestant)	Presbyterian	Presbyterian	Presbyterian	Presbyterian	Frequent attendance	Frequent attendance	Not religious at all	Very important	Agree	Strongly Disagree	Neutral	Neutral	Agree	Strongly Disagree	Neutral	Agree	Strongly Disagree	Neutral	Neutral	Neutral	Neutral	To a large extent	To a very large extent	To a large extent	To a large extent	To a large extent	To a large extent	To a large extent	To a large extent	Agree	Agree	Agree	Agree
18	Male	Public school in urban area	Akan	Ghanaian	First year	2016	College of Humanities/Social Sciences	75% or more	English	First degree	Tertiary	Both my mother and father in the same household	We have about the same amount of moneyas most	Christian	Christian (Protestant)	Christian (Protestant)	Pentecostal	Pentecostal	Pentecostal	Pentecostal	Regular (weekly)	Frequent attendance	Very religious	Extremely important	Strongly Agree	Neutral	Disagree	Neutral	Strongly Agree	Agree	Agree	Strongly Agree	Strongly Agree	Trust fully	Neutral	Trust slightly	Distrust slightly	To a very large extent	To a very large extent	To a very large extent	To a very large extent	To a very large extent	To a very large extent	To a very large extent	To a very large extent	Strongly Agree	Strongly Agree	Strongly Agree	Strongly Agree
18	Female	Public school in urban area	Akan	Ghanaian	First year	2016	College of Humanities/Social Sciences	Not applicable	English	A postgraduate	Tertiary	Both my mother and father in the same household	We have about the same amount of moneyas most	Christian	Christian (Protestant)	Christian (Protestant)	Presbyterian		Presbyterian		Fairly Regular (Almost weekly)	Fairly Regular (Almost weekly)	Moderately religious	Very important	Agree	Agree	Agree	Agree	Agree	Agree	Agree	Agree	Agree	Trust fully	Neutral	Neutral	Neutral	To a large extent	To a large extent	To a large extent	To a large extent	To a large extent	To a large extent	To a large extent	To a large extent	Agree	Agree	Agree	Agree
19	Female	Private school	Ga-Adangbe	Ghanaian	First year	2016	College of Humanities/Social Sciences	70%-74%	Ga	Some secondary education but not completered	Secondary Education	Both my mother and father in the same household	We have about the same amount of moneyas most	Christian	Christian (Protestant)	Christian (Protestant)	Methodist	Methodist	Methodist		Frequent attendance	Frequent attendance	Very religious	Very important	Agree	Disagree	Agree	Agree	Strongly Agree	Disagree	Disagree	Neutral	Neutral	Trust slightly	Trust slightly	Neutral	Neutral	To a very large extent	To a very large extent	To a very large extent	To a very large extent	To a very large extent	To a very large extent	To a very large extent	To a very large extent	Strongly Agree	Strongly Agree	Strongly Agree	Strongly Agree
18	Female	Public school in rural area	Others	Ghanaian	First year	2016	College of Humanities/Social Sciences	70%-74%	English	A postgraduate	Secondary Education	Both my mother and father in the same household	We have about the same amount of moneyas most	Christian	Christian (Protestant)	Christian (Protestant)	Jehovah’s Witness	Jehovah’s Witness	Jehovah’s Witness	Jehovah’s Witness	Regular (weekly)	Regular (weekly)	Moderately religious	Extremely important	Agree	Disagree	Neutral	Agree	Strongly Agree	Neutral	Disagree	Disagree	Disagree	Trust slightly	Trust slightly	Distrust slightly	Distrust slightly	To a large extent	To a large extent	To a large extent	To a large extent	To a large extent	To a large extent	To a large extent	To a large extent	Agree	Strongly Agree	Strongly Agree	Strongly Agree
18	Male	Public school in urban area	Others	Ghanaian	First year	2016	College of Humanities/Social Sciences	75% or more	Other African Language specify:	A postgraduate	Tertiary	Both my mother and father in the same household	We have about the same amount of moneyas most	Christian	Christian (Protestant)	Christian (Protestant)	Pentecostal	Pentecostal	Pentecostal		Fairly Regular (Almost weekly)	Fairly Regular (Almost weekly)	Very religious	Very important	Agree	Disagree	Disagree	Neutral	Agree	Disagree	Disagree	Disagree	Disagree	Trust slightly	Neutral	Neutral	Neutral	To a very large extent	To a large extent	To a medium extent	To a medium extent	To a large extent	To a large extent	To a very large extent	To a large extent	Strongly Agree	Strongly Agree	Agree	Agree
18	Male	Public school in urban area	Akan	Ghanaian	First year	2016	College of Humanities/Social Sciences	70%-74%	Twi	College Diploma	Tertiary	Both my mother and father in the same household	We have about the same amount of moneyas most	Christian	Christian (Protestant)	Christian (Protestant)	Methodist	Methodist	Baptist		Frequent attendance	Occasionally (several times a year)	Moderately religious	Extremely important	Neutral	Neutral	Strongly Disagree	Strongly Disagree	Neutral	Strongly Disagree	Neutral	Disagree	Agree	Trust slightly	Neutral	Neutral	Neutral	To a large extent	To a large extent	To a large extent	To a large extent	To a large extent	To a large extent	To a large extent	To a large extent	Strongly Agree	Strongly Agree	Strongly Agree	Strongly Agree
23	Female	Public school in rural area	Akan	Ghanaian	First year	2016	College of Humanities/Social Sciences	75% or more	English	Primary education(some or complete)	Primary education	Only my mother	We have about the same amount of moneyas most	Christian	Christian (Catholic)	No religious affiliation					Occasionally (several times a year)	Occasionally (several times a year)	Moderately religious	Very important	Strongly Agree	Disagree	Disagree	Agree	Agree	Neutral	Agree	Strongly Agree	Agree	Neutral	Distrust slightly	Neutral	Trust slightly	To a large extent	To a large extent	To a medium extent	To a large extent	To a medium extent	To a large extent	To a medium extent	To a large extent	Agree	Agree	Neutral	Agree
18	Female	Public school in urban area	Akan	Ghanaian	First year	2016	College of Humanities/Social Sciences	75% or more	English	A postgraduate	Tertiary	Both my mother and father in the same household	We have about the same amount of moneyas most	Christian	Christian (Protestant)	Christian (Protestant)	Presbyterian	Presbyterian	Presbyterian		Occasionally (several times a year)	Occasionally (several times a year)	Somewhat religious	Very important	Strongly Agree	Strongly Disagree	Agree	Strongly Agree	Strongly Agree	Neutral	Neutral	Disagree	Disagree	Neutral	Neutral	Neutral	Neutral	To a very large extent	To a very large extent	To a very large extent	To a very large extent	To a very large extent	To a very large extent	To a very large extent	To a very large extent	Strongly Agree	Strongly Agree	Strongly Agree	Strongly Agree
18	Female	Public school in rural area	Ga-Adangbe	Ghanaian	First year	2016	College of Humanities/Social Sciences	Not applicable	Ga	Completed secondary School (SSS/ A' level)	Tertiary	Only my mother	We are richer than most	Christian	Christian (Protestant)	Christian (Protestant)	Anglican	Anglican	Anglican	Methodist	Regular (weekly)	Regular (weekly)	Very religious	Extremely important	Agree	Agree	Neutral	Strongly Disagree	Neutral	Disagree	Agree	Agree	Agree	Trust slightly	Trust slightly	Neutral	Neutral	To a very large extent	To a large extent	To a large extent	To a medium extent	To a very large extent	To no extent	To a medium extent	To a large extent	Strongly Agree	Strongly Agree	Neutral	Strongly Agree
18	Female	Public school in rural area	Akan	Ghanaian	First year	2016	College of Humanities/Social Sciences	70%-74%	Twi	Completed secondary School (SSS/ A' level)	Tertiary	Both my mother and father in the same household	We have about the same amount of moneyas most	Christian	Christian (Protestant)	Christian (Protestant)	Jehovah’s Witness	Jehovah’s Witness	Jehovah’s Witness		Regular (weekly)	Regular (weekly)	Moderately religious	Extremely important	Agree	Disagree	Agree	Disagree	Agree	Disagree	Neutral	Neutral	Disagree	Trust fully	Neutral	Neutral	Neutral	To a large extent	To a large extent	To a large extent	To a medium extent	To a medium extent	To a small extent	To a large extent	To a large extent	Strongly Agree	Neutral	Agree	Agree
	Male	Public school in urban area	Akan	Ghanaian	First year	2016	College of Humanities/Social Sciences	70%-74%	Twi	College Diploma	Secondary Education	Only my mother	We are poorer than most	Christian	Christian (Protestant)	Christian (Protestant)	Presbyterian	Presbyterian	Presbyterian	Presbyterian	Regular (weekly)	Regular (weekly)	Very religious	Extremely important	Agree	Neutral	Agree	Strongly Agree	Strongly Agree	Neutral	Neutral	Neutral	Neutral	Trust fully	Trust fully	Don’t trust at all	Don’t trust at all	To a very large extent	To a very large extent	To a very large extent	To a large extent		To a large extent	To a very large extent	To a very large extent	Strongly Agree	Strongly Agree	Strongly Agree	Strongly Agree
19	Female	Public school in urban area	Ewe	Ghanaian	First year	2016	College of Humanities/Social Sciences		Ewe	Completed secondary School (SSS/ A' level)	Primary education	Both my mother and father in the same household	We are richer than most	Christian	Christian (Protestant)	Christian (Protestant)	Independent	Independent	Independent		Frequent attendance	Frequent attendance	Moderately religious	Very important	Agree	Neutral	Disagree	Neutral	Agree	Neutral	Agree	Neutral	Neutral	Trust fully	Neutral	Neutral	Neutral	To a very large extent	To a very large extent	To a very large extent	To a very large extent	To a very large extent	To a very large extent	To a very large extent	To a very large extent	Strongly Agree	Strongly Agree	Strongly Agree	Strongly Agree
19	Male	Public school in urban area	Akan	Ghanaian	First year	2016	College of Humanities/Social Sciences	75% or more	Twi	A postgraduate	Primary education	Only my mother	We are richer than most	Christian	Christian (Protestant)	Christian (Protestant)	Jehovah’s Witness	Jehovah’s Witness	Jehovah’s Witness	Jehovah’s Witness	Regular (weekly)	Regular (weekly)	Very religious	Extremely important	Strongly Agree	Strongly Agree	Agree	Strongly Disagree	Strongly Agree	Strongly Agree	Strongly Agree	Strongly Agree	Agree	Trust fully	Trust fully	Don’t trust at all	Don’t trust at all	To a very large extent	To a very large extent	To a very large extent	To a large extent		To a large extent	To a very large extent	To a very large extent	Strongly Agree	Strongly Agree	Strongly Agree	Strongly Agree
18	Female	Public school in urban area		Ghanaian	First year	2016	College of Humanities/Social Sciences	Not applicable	English	First degree	Tertiary	Both my mother and father in the same household	We are richer than most	Christian	Christian (Protestant)	Christian (Protestant)	Methodist	Methodist	Pentecostal		Frequent attendance	Frequent attendance	Very religious	Extremely important	Neutral	Neutral	Neutral	Neutral	Neutral	Neutral	Neutral	Neutral	Neutral	Trust fully	Neutral	Neutral	Neutral	To a large extent	To a large extent	To a large extent	To a large extent	To a large extent	To a large extent	To a large extent	To a large extent	Strongly Agree	Strongly Agree	Strongly Agree	Strongly Agree
19	Male	Public school in urban area	Ewe	Ghanaian	First year	2016	College of Humanities/Social Sciences	75% or more	English	A postgraduate	Tertiary	Both my mother and father in the same household	We have about the same amount of moneyas most	Christian	Christian (Catholic)	Christian (Protestant)			Presbyterian		Regular (weekly)	Regular (weekly)	Moderately religious	Very important	Strongly Agree	Disagree	Neutral	Strongly Agree	Strongly Agree	Strongly Disagree	Agree	Agree	Neutral	Trust slightly	Distrust slightly	Distrust slightly	Distrust slightly	To a very large extent	To a very large extent	To a very large extent	To a large extent	To a very large extent	To a large extent	To a very large extent	To a very large extent	Strongly Agree	Agree	Strongly Agree	Strongly Agree
17	Male	Public school in urban area	Ewe	Ghanaian	First year	2016	College of Humanities/Social Sciences	75% or more	Other African Language specify:	Some secondary education but not completered	Secondary Education	Both my mother and father in the same household	We have about the same amount of moneyas most	Christian	Christian (Protestant)	Christian (Protestant)	Independent	Independent	Independent	Independent	Fairly Regular (Almost weekly)	Regular (weekly)	Very religious	Very important	Strongly Agree	Disagree	Neutral	Neutral	Agree	Neutral	Disagree	Neutral	Neutral	Trust fully	Neutral	Neutral	Neutral	To a very large extent	To a very large extent	To a very large extent	To a very large extent	To a very large extent	To a very large extent	To a very large extent	To a very large extent	Strongly Agree	Strongly Agree	Strongly Agree	Strongly Agree
19	Female	Public school in urban area	Akan	Ghanaian	First year	2016	College of Humanities/Social Sciences	75% or more	English	A postgraduate	Tertiary	Both my mother and father in the same household	We are richer than most	Christian	Christian (Protestant)	Christian (Protestant)	Presbyterian	Presbyterian	Presbyterian	Presbyterian	Regular (weekly)	Regular (weekly)	Very religious	Extremely important	Strongly Disagree	Neutral	Strongly Disagree	Strongly Agree	Agree	Agree	Agree	Strongly Agree	Strongly Agree	Trust slightly	Don’t trust at all	Neutral	Neutral	To a large extent	To a very large extent	To a medium extent	To a small extent	To a medium extent	To a large extent	To a very large extent	To a large extent	Strongly Agree	Agree	Agree	Strongly Agree
18	Male	Public school in urban area	Ga-Adangbe	Ghanaian	First year	2016	College of Humanities/Social Sciences	75% or more	Twi	First degree	Tertiary	Both my mother and father in the same household	We have about the same amount of moneyas most			Christian (Protestant)	Pentecostal	Pentecostal	Pentecostal		Regular (weekly)	Regular (weekly)	Moderately religious	Very important	Agree	Agree	Agree	Agree	Neutral	Neutral	Neutral	Neutral	Strongly Agree	Distrust slightly	Distrust slightly	Distrust slightly	Distrust slightly	To a very large extent	To a very large extent	To a very large extent	To a very large extent	To a very large extent	To a very large extent	To a very large extent	To a very large extent	Strongly Agree	Neutral	Disagree	Disagree
18	Female	Private school	Others	Ghanaian	First year	2016	College of Humanities/Social Sciences	75% or more	English		Tertiary	Only my mother		Christian			Pentecostal	Pentecostal			Frequent attendance	Frequent attendance	Not religious at all	Not at all important	Disagree	Neutral	Disagree	Neutral	Neutral	Agree	Neutral	Agree	Agree	Trust slightly	Don’t trust at all	Don’t trust at all	Don’t trust at all	To a very large extent	To a large extent	To a medium extent	To a large extent	To a medium extent	To a medium extent	To a very large extent	To a very large extent	Strongly Agree	Strongly Agree	Strongly Agree	Strongly Agree
18	Male	Public school in rural area	Akan	Ghanaian	First year	2016	College of Humanities/Social Sciences	60%-69%	Twi	A postgraduate	Secondary Education	Both my mother and father in the same household	We are richer than most	Christian	Christian (Protestant)	Christian (Protestant)	Pentecostal	Pentecostal	Pentecostal		Regular (weekly)	Regular (weekly)	Very religious	Extremely important	Neutral	Agree	Disagree	Strongly Disagree	Strongly Disagree	Agree	Neutral	Agree	Neutral	Trust slightly	Neutral	Distrust slightly	Don’t trust at all	To a very large extent	To a large extent	To a large extent	To a medium extent	To a large extent	To a large extent	To a large extent	To a large extent	Strongly Agree	Strongly Agree	Agree	Agree
19	Female	Public school in rural area	Ga-Adangbe	Ghanaian	First year	2016	College of Humanities/Social Sciences	70%-74%	Ga	Some secondary education but not completered	Secondary Education	My mother and stepfather	We are richer than most	Christian	Christian (Catholic)	No religious affiliation					Only on special occasions	Frequent attendance	Somewhat religious	Very important	Strongly Agree	Strongly Agree	Disagree	Agree	Neutral	Strongly Agree	Strongly Agree	Strongly Agree	Agree	Neutral	Neutral	Neutral	Neutral	To a large extent	To a large extent	To a large extent	To a large extent	To a large extent	To a large extent	To a large extent	To a large extent	Strongly Agree	Strongly Agree	Strongly Agree	Strongly Agree
31	Female	Public school in urban area	Akan	Ghanaian	First year	2016	College of Health Science(Medicine/Clinical Sciences	Not applicable	Twi		Primary education	No parents or guardians (I live alone)	We are poorer than most	Christian	Christian (Protestant)		Pentecostal	Pentecostal			Fairly Regular (Almost weekly)	Frequent attendance	Very religious	Extremely important	Neutral	Disagree	Disagree	Strongly Disagree	Agree	Agree	Agree	Strongly Agree	Strongly Disagree	Trust slightly	Trust slightly	Trust slightly	Trust slightly	To a very large extent		To no extent	To no extent	To a very large extent	To a very large extent	To a very large extent	To a very large extent	Agree	Strongly Agree	Agree	Agree
24	Male	Public school in urban area	Akan	Ghanaian	First year	2016	College of Humanities/Social Sciences	75% or more	English	Completed secondary School (SSS/ A' level)	Secondary Education	Both my mother and father in the same household	We are richer than most		Christian (Protestant)	Christian (Protestant)	Independent	Independent	Independent	Independent	Frequent attendance	Frequent attendance	Extremely religious	Extremely important	Strongly Agree	Neutral	Agree	Neutral	Strongly Agree	Agree	Agree	Agree	Neutral	Neutral	Neutral	Neutral	Neutral	To a very large extent	To a very large extent	To a large extent	To a large extent	To a large extent	To a small extent	To a large extent	To a large extent	Agree	Strongly Agree	Strongly Agree	Strongly Agree
19	Female	Public school in rural area	Others	Ghanaian	First year	2016	College of Humanities/Social Sciences	75% or more	Other African Language specify:	None/No education	No education	Both my mother and father in the same household	We have about the same amount of moneyas most	Muslim	Muslim	Muslim					Frequent attendance	Frequent attendance	Very religious	Extremely important	Strongly Disagree	Disagree	Strongly Disagree	Neutral	Strongly Disagree	Disagree	Neutral	Agree	Agree	Trust slightly	Don’t trust at all	Don’t trust at all	Don’t trust at all	To a large extent	To a very large extent	To a medium extent	To a small extent	To a large extent	To a medium extent	To a large extent	To a large extent	Strongly Agree	Strongly Agree	Strongly Agree	Agree
20	Male	Public school in urban area	Akan	Ghanaian	First year	2016	College of Humanities/Social Sciences	70%-74%	Twi	Completed secondary School (SSS/ A' level)	Secondary Education	Only my mother	We have about the same amount of moneyas most	Others	Christian (Protestant)	Christian (Protestant)	Independent	Pentecostal	Pentecostal		Fairly Regular (Almost weekly)	Occasionally (several times a year)	Moderately religious	Very important	Agree	Neutral	Disagree	Disagree	Agree	Neutral	Neutral	Neutral	Neutral	Neutral	Neutral	Distrust slightly	Don’t trust at all	To a large extent	To a large extent	To a very large extent	To a large extent	To a very large extent	To a very large extent	To a very large extent	To a very large extent	Strongly Agree	Strongly Agree	Strongly Agree	Strongly Agree
19	Male	Public school in urban area	Ewe	Ghanaian	First year	2016	College of Humanities/Social Sciences	Not applicable	Twi	First degree	Secondary Education	Both my mother and father in the same household	We have about the same amount of moneyas most	Christian	Christian (Protestant)	Christian (Catholic)		Presbyterian			Regular (weekly)	Regular (weekly)	Moderately religious	Very important	Agree	Agree	Disagree	Neutral	Strongly Agree	Strongly Disagree	Agree	Neutral	Agree	Neutral	Neutral	Neutral	Neutral	To a very large extent	To a very large extent	To a very large extent	To a very large extent	To a very large extent	To a very large extent	To a very large extent	To a very large extent	Strongly Agree	Strongly Disagree	Strongly Agree	Strongly Agree
19	Male	Public school in urban area	Akan	Ghanaian	First year	2016	College of Humanities/Social Sciences	70%-74%	Twi	A postgraduate	Secondary Education	Both my mother and father in the same household	We are richer than most	Christian	Christian (Protestant)	Christian (Protestant)	Pentecostal	Pentecostal	Pentecostal	Pentecostal	Regular (weekly)	Regular (weekly)	Extremely religious	Extremely important	Agree	Neutral	Strongly Disagree	Strongly Agree	Strongly Agree	Disagree	Neutral	Neutral	Neutral	Neutral	Neutral	Neutral	Neutral	To a large extent	To a large extent	To a medium extent	To a large extent	To a large extent	To a medium extent	To a large extent	To a large extent	Strongly Agree	Agree	Agree	Agree
21	Male	Private school	Others	Ghanaian	First year	2016	College of Humanities/Social Sciences		English	First degree	Secondary Education	Only my mother	We are richer than most	Muslim	Muslim	Christian (Catholic)					Frequent attendance	Occasionally (several times a year)	Moderately religious	Extremely important	Disagree	Disagree	Strongly Agree	Strongly Agree	Strongly Agree	Disagree	Neutral	Neutral	Neutral	Trust fully	Neutral	Neutral	Neutral	To a very large extent	To a medium extent	To a medium extent	To a very large extent	To a very large extent	To a very large extent	To a very large extent	To a very large extent	Strongly Agree	Neutral	Strongly Agree	Strongly Agree
18	Female	Public school in rural area	Akan	Ghanaian	First year	2016	College of Humanities/Social Sciences	75% or more	Twi	A postgraduate	Secondary Education	Both my mother and father in the same household	We are richer than most	Christian	Christian (Protestant)	Christian (Protestant)	Pentecostal	Pentecostal	Pentecostal	Pentecostal	Fairly Regular (Almost weekly)	Regular (weekly)	Moderately religious	Very important	Agree	Neutral	Strongly Disagree	Neutral	Agree	Neutral	Neutral	Agree	Agree	Don’t trust at all	Distrust slightly	Distrust slightly	Distrust slightly	To a very large extent	To a very large extent	To a large extent	To a large extent	To a very large extent	To a very large extent	To a very large extent	To a very large extent	Strongly Agree	Neutral	Strongly Agree	Strongly Agree
20	Male	Public school in rural area	Ga-Adangbe	Ghanaian	First year	2016	College of Humanities/Social Sciences	60%-69%	Ga	A postgraduate	Tertiary	Both my mother and father in the same household	We have about the same amount of moneyas most	Christian	Christian (Protestant)	Christian (Protestant)	Jehovah’s Witness	Jehovah’s Witness	Jehovah’s Witness	Presbyterian	Frequent attendance	Frequent attendance	Moderately religious	Extremely important	Agree	Neutral	Agree	Strongly Agree	Agree	Disagree	Neutral	Agree	Agree	Trust fully	Neutral	Distrust slightly	Don’t trust at all	To a medium extent	To a medium extent	To a large extent	To a large extent	To a very large extent	To a very large extent	To a large extent	To a very large extent	Agree	Agree	Agree	Strongly Agree
18	Male	Public school in urban area	Akan	Ghanaian	First year	2016	College of Humanities/Social Sciences	75% or more	Twi	Primary education(some or complete)	Secondary Education	Other relatives (aunt, uncle, grandparent)	We have about the same amount of moneyas most	Christian	Christian (Protestant)	Christian (Protestant)			Pentecostal	Baptist	Fairly Regular (Almost weekly)	Fairly Regular (Almost weekly)	Very religious	Extremely important	Strongly Agree	Neutral	Strongly Agree	Neutral	Strongly Agree	Strongly Disagree	Neutral	Neutral	Disagree	Neutral	Neutral	Distrust slightly	Neutral	To a large extent	To a large extent	To a large extent	To a very large extent	To a very large extent	To a large extent	To a large extent	To a large extent	Strongly Agree	Neutral	Agree	Strongly Agree
	Female	Public school in urban area	Akan	Ghanaian	First year	2016	College of Humanities/Social Sciences	60%-69%	Twi	First degree	Secondary Education	My father and stepmother	We are richer than most	Christian	Christian (Protestant)	Christian (Protestant)	Pentecostal	Pentecostal	Pentecostal	Pentecostal	Frequent attendance	Regular (weekly)	Very religious	Extremely important	Strongly Disagree	Neutral	Strongly Disagree	Strongly Disagree	Strongly Agree	Strongly Disagree	Strongly Agree	Strongly Agree	Neutral	Trust fully	Trust slightly	Neutral	Neutral	To a large extent	To a small extent	To a medium extent	To a large extent	To no extent	To a very large extent	To a very large extent	To a very large extent	Strongly Agree	Agree	Strongly Agree	Strongly Agree
20	Male	Public school in urban area	Akan	Ghanaian	First year	2016	College of Humanities/Social Sciences		Twi	Completed secondary School (SSS/ A' level)	Secondary Education	Other relatives (aunt, uncle, grandparent)	We have about the same amount of moneyas most	Christian			Methodist	Methodist	Methodist	Methodist	Occasionally (several times a year)	Frequent attendance	Very religious	Very important	Strongly Agree	Neutral	Neutral	Strongly Agree	Strongly Agree	Neutral	Neutral	Neutral	Neutral	Neutral	Neutral	Neutral	Neutral	To a large extent	To a large extent	To a large extent	To a very large extent	To a medium extent	To a very large extent	To a very large extent	To a large extent	Neutral	Agree	Agree	Strongly Agree
19	Female	Public school in rural area	Ewe	Ghanaian	First year	2016	College of Humanities/Social Sciences	75% or more	Ewe	College Diploma	Secondary Education	Both my mother and father in the same household	We have about the same amount of moneyas most		Christian (Protestant)	Christian (Protestant)	Presbyterian	Presbyterian	Presbyterian		Frequent attendance	Frequent attendance	Moderately religious	Very important	Agree	Disagree	Neutral	Neutral	Strongly Agree	Strongly Agree	Strongly Agree	Strongly Agree	Strongly Agree	Trust slightly	Neutral	Neutral	Neutral	To a small extent	To a medium extent	To a medium extent	To a medium extent	To a large extent	To a large extent	To a large extent	To a large extent	Strongly Agree	Strongly Agree	Strongly Agree	Strongly Agree
20	Male	Private school	Akan	Ghanaian	First year	2016	College of Humanities/Social Sciences	75% or more	Twi	Completed secondary School (SSS/ A' level)	Primary education	Both my mother and father in the same household	We are richer than most	Christian	Christian (Catholic)	Christian (Catholic)					Frequent attendance	Frequent attendance	Moderately religious	Extremely important	Strongly Agree	Disagree	Neutral	Agree	Strongly Agree	Neutral	Disagree	Neutral	Disagree	Trust slightly	Neutral	Neutral	Neutral	To a very large extent	To a large extent	To a very large extent	To a very large extent	To a very large extent	To a very large extent	To a very large extent	To a very large extent	Strongly Agree	Neutral	Agree	Agree
20	Female	Public school in urban area	Others	Ghanaian	First year	2016	College of Humanities/Social Sciences	75% or more	English	College Diploma	Tertiary	Only my mother	We are richer than most	Christian	Christian (Protestant)	Christian (Protestant)	Pentecostal	Pentecostal	Independent		Regular (weekly)	Regular (weekly)	Very religious	Very important	Agree	Disagree	Strongly Disagree	Strongly Disagree	Neutral	Neutral	Strongly Agree	Agree	Neutral	Trust fully	Neutral	Don’t trust at all	Don’t trust at all	To a large extent	To a large extent	To a large extent	To a small extent	To a very large extent	To a medium extent	To a very large extent	To a very large extent	Neutral	Neutral	Neutral	Neutral
19	Male	Public school in urban area	Ewe	Ghanaian	First year	2016	College of Humanities/Social Sciences	75% or more	Ewe		No education	Only my mother	We have about the same amount of moneyas most	Christian	Christian (Protestant)	Christian (Catholic)	Independent	Independent		Independent	Fairly Regular (Almost weekly)	Fairly Regular (Almost weekly)	Moderately religious	Very important	Neutral	Strongly Disagree	Neutral	Agree	Strongly Agree	Neutral	Neutral	Neutral	Agree	Neutral	Distrust slightly	Don’t trust at all	Don’t trust at all	To a medium extent	To a medium extent	To a medium extent	To a large extent	To a medium extent	To a medium extent	To a medium extent	To a medium extent	Agree	Agree	Agree	Strongly Agree
19	Male	Public school in urban area	Ewe	Ghanaian	First year	2016	College of Humanities/Social Sciences	75% or more	Ewe	First degree		Both my mother and father in the same household	We are richer than most	Christian	Christian (Protestant)	Christian (Protestant)	Evangelical	Evangelical	Pentecostal		Regular (weekly)	Fairly Regular (Almost weekly)	Very religious	Very important	Strongly Agree	Agree	Strongly Agree	Agree	Strongly Agree	Disagree	Agree	Agree	Strongly Agree	Trust slightly	Distrust slightly	Distrust slightly	Distrust slightly	To a large extent	To a large extent	To a medium extent	To a medium extent	To a very large extent	To a very large extent	To a very large extent	To a very large extent	Agree	Agree	Strongly Agree	Strongly Agree
18	Female	Public school in urban area	Akan	Ghanaian	First year	2016	College of Humanities/Social Sciences	70%-74%	Twi	Completed secondary School (SSS/ A' level)	Secondary Education	Both my mother and father in the same household	We have about the same amount of moneyas most	Christian	Christian (Protestant)	Christian (Protestant)	Pentecostal	Pentecostal	Pentecostal	Pentecostal	Frequent attendance	Regular (weekly)	Moderately religious	Very important	Agree	Neutral	Disagree	Disagree	Agree	Neutral	Strongly Agree	Strongly Agree	Agree	Distrust slightly	Distrust slightly	Trust slightly	Trust slightly	To a large extent	To a small extent	To a large extent	To a large extent	To a large extent	To a very large extent	To a large extent	To a very large extent	Agree	Neutral	Agree	Agree
18	Male	Public school in urban area		Ghanaian	First year	2016	College of Humanities/Social Sciences	75% or more	English	First degree	Tertiary	Both my mother and father in the same household	We are richer than most	Christian		Christian (Protestant)	Methodist	Methodist	Methodist	Methodist	Regular (weekly)	Fairly Regular (Almost weekly)	Very religious	Very important	Strongly Agree	Neutral	Neutral		Agree	Neutral	Agree	Neutral	Agree	Distrust slightly	Neutral	Neutral	Distrust slightly	To a small extent	To a medium extent	To a medium extent	To a large extent	To a medium extent	To a large extent	To a medium extent	To a large extent	Neutral	Disagree	Agree	Neutral
19	Male	Public school in rural area	Akan	Ghanaian	First year	2016	College of Humanities/Social Sciences	75% or more	Ga	Completed secondary School (SSS/ A' level)	Secondary Education	Both my mother and father in the same household	We are richer than most	Christian	Christian (Protestant)	Christian (Protestant)	Independent	Independent	Independent	Independent	Regular (weekly)	Regular (weekly)	Moderately religious	Extremely important	Strongly Agree	Disagree	Agree	Neutral	Strongly Agree	Neutral	Neutral	Agree	Agree	Trust slightly	Neutral	Neutral	Neutral	To a large extent	To a large extent	To a large extent	To a large extent	To a large extent	To a large extent	To a large extent	To a very large extent	Strongly Agree	Strongly Agree	Strongly Agree	Strongly Agree
19	Female	Public school in rural area	Akan	Ghanaian	Second year	2015	College of Basic and Applied Sciences(Agriculture/Veterinary Sciences/Biological/Physical Sciences)		Twi			Only my father		Christian	Christian (Protestant)	Christian (Protestant)	Independent	Independent	Independent	Independent	Regular (weekly)	Regular (weekly)	Not religious at all	Not very important	Strongly Agree	Strongly Disagree	Strongly Disagree	Agree	Strongly Agree	Neutral	Disagree	Strongly Agree	Agree	Trust slightly	Neutral	Neutral	Neutral	To a large extent	To a large extent	To a very large extent	To no extent	To a medium extent	To a very large extent	To a very large extent	To a very large extent	Strongly Agree	Neutral	Strongly Agree	Strongly Agree
	Male	Public school in rural area	Others	Ghanaian	Second year	2015	College of Basic and Applied Sciences(Agriculture/Veterinary Sciences/Biological/Physical Sciences)			Primary education(some or complete)	Primary education	Both my mother and father in the same household	We are richer than most	Christian	Christian (Protestant)	Christian (Protestant)	Pentecostal	Pentecostal	Pentecostal	Pentecostal	Regular (weekly)	Frequent attendance	Extremely religious	Extremely important	Strongly Agree	Strongly Agree	Agree	Neutral	Strongly Agree	Agree	Strongly Disagree	Agree	Strongly Agree	Trust slightly	Neutral	Neutral	Neutral	To a very large extent	To a very large extent	To a very large extent	To a very large extent	To a very large extent	To a very large extent	To a very large extent	To a very large extent	Strongly Agree	Disagree	Strongly Agree	Strongly Agree
19	Female	Public school in urban area	Others	Ghanaian	Second year	2016	College of Health Science(Medicine/Clinical Sciences	75% or more	Twi	First degree	Tertiary	Both my mother and father in the same household	We have about the same amount of moneyas most	Christian	Christian (Catholic)	Christian (Catholic)					Regular (weekly)	Regular (weekly)	Not religious at all	Extremely important	Strongly Agree	Disagree	Disagree	Disagree	Strongly Agree	Agree	Neutral	Neutral	Strongly Agree	Trust slightly	Trust slightly	Neutral	Neutral	To a very large extent	To a very large extent	To a very large extent	To a large extent	To a very large extent	To a medium extent	To a very large extent	To a very large extent	Strongly Agree	Disagree	Strongly Agree	Agree
19	Female	Public school in urban area	Ewe	Ghanaian	Second year	2015	College of Health Science(Medicine/Clinical Sciences	70%-74%	Ewe	First degree	Tertiary	Both my mother and father in the same household	We have about the same amount of moneyas most	Christian	Christian (Protestant)	Christian (Protestant)	Presbyterian	Presbyterian	Presbyterian		Regular (weekly)	Fairly Regular (Almost weekly)	Very religious	Extremely important	Agree	Disagree	Neutral	Disagree	Strongly Agree	Disagree	Disagree	Neutral	Agree	Trust slightly	Neutral	Neutral	Neutral	To a large extent	To a large extent	To a large extent	To a large extent	To a large extent	To a large extent	To a large extent	To a large extent	Agree	Agree	Agree	Agree
19	Male	Public school in urban area	Akan	Ghanaian	Second year	2015	College of Health Science(Medicine/Clinical Sciences	75% or more	Twi	First degree	Secondary Education	Both my mother and father in the same household	We are richer than most	Christian	Christian (Protestant)	Christian (Protestant)	Pentecostal	Pentecostal	Pentecostal	Pentecostal	Regular (weekly)	Regular (weekly)	Very religious	Extremely important	Agree	Neutral	Disagree	Agree	Strongly Agree	Disagree	Neutral	Agree	Agree	Trust fully	Neutral	Neutral	Neutral	To a very large extent	To a very large extent	To a large extent	To a large extent	To a very large extent	To a very large extent	To a very large extent	To a very large extent	Strongly Agree	Strongly Agree	Strongly Agree	Strongly Agree
19	Male	Public school in urban area	Ga-Adangbe	Ghanaian	Second year	2015	College of Health Science(Medicine/Clinical Sciences	70%-74%	English	A postgraduate	Tertiary	Both my mother and father in the same household	We have about the same amount of moneyas most		Christian (Protestant)	Christian (Protestant)	Independent	Independent	Independent	Independent	Fairly Regular (Almost weekly)	Occasionally (several times a year)	Moderately religious	Extremely important	Agree	Disagree	Agree	Strongly Agree	Strongly Agree	Agree	Strongly Agree	Strongly Agree	Strongly Agree	Trust slightly	Neutral	Neutral	Distrust slightly	To a very large extent	To a very large extent	To a very large extent	To a very large extent	To a very large extent	To a very large extent	To a very large extent	To a very large extent	Neutral	Neutral	Neutral	Strongly Agree
18	Male	Public school in urban area	Akan	Ghanaian	Second year	2015	College of Health Science(Medicine/Clinical Sciences	60%-69%	Twi	Primary education(some or complete)	Secondary Education	Both my mother and father in the same household	We are richer than most	Christian	Christian (Protestant)	Christian (Protestant)	Independent	Independent	Independent		Frequent attendance	Frequent attendance	Very religious	Extremely important	Agree	Disagree	Strongly Disagree	Neutral	Agree	Neutral	Neutral	Agree	Agree	Trust slightly	Neutral	Neutral	Neutral	To a large extent	To a medium extent	To a medium extent	To a medium extent	To a medium extent	To a small extent	To a large extent	To a large extent	Strongly Agree	Neutral	Agree	Agree
21	Male	Public school in urban area	Akan	Ghanaian	Second year	2015	College of Health Science(Medicine/Clinical Sciences	70%-74%	Twi	A postgraduate	Secondary Education	Both my mother and father in the same household	We are richer than most	Christian	Christian (Protestant)	Christian (Protestant)	Pentecostal	Pentecostal	Pentecostal	Pentecostal	Regular (weekly)	Regular (weekly)	Somewhat religious	Very important	Strongly Agree	Strongly Disagree	Strongly Disagree	Neutral	Strongly Agree	Neutral	Strongly Disagree	Disagree	Neutral	Distrust slightly	Don’t trust at all	Don’t trust at all	Don’t trust at all	To a very large extent	To a very large extent	To a medium extent	To a very large extent	To a very large extent	To a very large extent	To a very large extent	To a very large extent	Strongly Agree	Neutral	Strongly Agree	Strongly Agree
19	Female	Public school in urban area	Akan	Ghanaian	Second year	2015	College of Basic and Applied Sciences(Agriculture/Veterinary Sciences/Biological/Physical Sciences)	60%-69%	English	A postgraduate	Tertiary	Both my mother and father in the same household	We have about the same amount of moneyas most	Christian	Christian (Protestant)	Christian (Protestant)	Independent	Independent	Independent		Frequent attendance	Frequent attendance	Very religious	Very important	Agree	Neutral	Disagree	Neutral	Agree	Neutral	Agree	Agree	Agree	Trust slightly	Distrust slightly	Distrust slightly	Distrust slightly	To a medium extent	To a medium extent	To a small extent	To a medium extent	To a medium extent	To a medium extent	To a large extent	To a large extent	Agree	Disagree	Agree	Agree
18	Female	Public school in urban area	Akan	Ghanaian	Second year	2015	College of Health Science(Medicine/Clinical Sciences	70%-74%	Twi			Both my mother and father in the same household	We have about the same amount of moneyas most	Christian	Christian (Protestant)	Christian (Protestant)	Pentecostal	Pentecostal	Pentecostal	Pentecostal	Regular (weekly)	Regular (weekly)	Very religious	Very important	Agree	Disagree	Neutral	Neutral	Agree	Neutral	Agree	Agree	Agree	Trust fully	Trust fully	Trust fully	Trust fully	To a large extent	To a large extent	To a large extent	To a large extent	To a large extent	To a medium extent	To a large extent	To a very large extent	Agree	Disagree	Neutral	Neutral
19	Female	Public school in urban area	Akan	Ghanaian	Second year	2015	College of Health Science(Medicine/Clinical Sciences	70%-74%	English	A postgraduate	Tertiary	Both my mother and father in the same household	We are richer than most	Christian	Christian (Protestant)	Christian (Protestant)	Baptist	Baptist	Baptist	Baptist	Fairly Regular (Almost weekly)	Fairly Regular (Almost weekly)	Moderately religious	Very important	Agree	Disagree	Disagree	Neutral	Agree	Disagree	Neutral	Agree	Agree	Trust slightly	Neutral	Neutral	Neutral	To a large extent	To a very large extent	To a large extent	To a large extent	To a very large extent	To a large extent	To a very large extent	To a very large extent	Strongly Agree	Disagree	Strongly Agree	Strongly Agree
21	Female	Public school in urban area	Akan	Ghanaian	Second year	2015	College of Health Science(Medicine/Clinical Sciences	60%-69%	Twi	Completed secondary School (SSS/ A' level)	No education	Other relatives (aunt, uncle, grandparent)	We have about the same amount of moneyas most	Christian	Christian (Catholic)	No religious affiliation					Fairly Regular (Almost weekly)	Fairly Regular (Almost weekly)	Moderately religious	Very important	Strongly Disagree	Neutral	Disagree	Neutral	Strongly Agree	Agree	Agree	Agree	Agree	Trust slightly	Trust slightly	Neutral	Neutral	To a large extent	To a large extent	To no extent	To a large extent	To a large extent	To a medium extent	To a large extent	To a large extent	Strongly Agree	Disagree	Strongly Agree	Strongly Agree
18	Male	Public school in urban area	Akan	Ghanaian	Second year	2016	College of Health Science(Medicine/Clinical Sciences	70%-74%	English	A postgraduate	Tertiary	Both my mother and father in the same household	We are poorer than most	Christian	Christian (Protestant)	Christian (Protestant)	Methodist	Methodist	Methodist		Fairly Regular (Almost weekly)	Regular (weekly)	Somewhat religious	Very important	Neutral	Disagree	Disagree	Agree	Strongly Agree	Disagree	Neutral	Agree	Disagree	Neutral	Don’t trust at all	Don’t trust at all	Don’t trust at all	To a very large extent	To a very large extent	To a very large extent	To a very large extent	To a very large extent	To a very large extent	To a very large extent	To a very large extent	Strongly Agree	Neutral	Agree	Strongly Agree
19	Female	Public school in urban area	Ewe	Ghanaian	Second year	2015	College of Health Science(Medicine/Clinical Sciences	Not applicable	Twi	First degree	Tertiary	Both my mother and father in the same household	We are richer than most	Christian	Christian (Protestant)	Christian (Protestant)	Independent	Independent	Independent		Fairly Regular (Almost weekly)	Fairly Regular (Almost weekly)	Moderately religious	Extremely important	Neutral	Neutral	Neutral	Agree	Strongly Agree	Neutral	Agree	Agree	Neutral	Trust slightly	Neutral	Neutral	Neutral	To a large extent	To a large extent	To a large extent	To a large extent	To a large extent	To a large extent	To a large extent	To a large extent	Strongly Agree	Neutral	Strongly Agree	Strongly Agree
19	Female	Public school in urban area	Akan	Ghanaian	Second year	2015	College of Health Science(Medicine/Clinical Sciences	75% or more	English	A postgraduate	Tertiary	Both my mother and father in the same household	We have about the same amount of moneyas most	Christian	Christian (Catholic)	Christian (Catholic)		Pentecostal			Frequent attendance	Regular (weekly)	Moderately religious	Extremely important	Agree	Neutral	Agree	Neutral	Agree	Neutral	Neutral	Neutral	Agree	Neutral	Neutral	Neutral	Neutral	To a large extent	To a large extent	To a large extent	To a large extent	To a large extent	To a large extent	To a very large extent	To a very large extent	Strongly Agree	Agree	Agree	Strongly Agree
19	Female	Public school in urban area	Akan	Ghanaian	Second year	2015	College of Health Science(Medicine/Clinical Sciences	Not applicable	English	A postgraduate	Tertiary	Both my mother and father in the same household	We are richer than most	Christian	Christian (Protestant)	Christian (Protestant)	Methodist	Methodist	Methodist		Regular (weekly)	Fairly Regular (Almost weekly)	Very religious	Extremely important	Agree	Disagree	Neutral	Neutral	Strongly Agree	Neutral	Disagree	Neutral	Neutral	Trust fully	Neutral	Neutral	Neutral	To a large extent	To a large extent	To a large extent	To a large extent	To a large extent	To a small extent	To a large extent	To a large extent	Agree	Disagree	Strongly Agree	Strongly Agree
19	Female	Public school in urban area	Akan	Ghanaian	Second year	2015	College of Health Science(Medicine/Clinical Sciences		Twi	A postgraduate	Secondary Education	Both my mother and father in the same household	We are richer than most	Christian	Christian (Protestant)	Christian (Protestant)	Pentecostal	Pentecostal	Pentecostal	Pentecostal	Regular (weekly)	Regular (weekly)	Very religious	Very important	Agree	Neutral	Neutral	Disagree	Strongly Agree	Neutral	Agree	Neutral	Neutral	Trust fully	Trust slightly	Neutral	Neutral	To a very large extent	To a medium extent	To no extent	To no extent	To a large extent	To a medium extent	To a very large extent	To a very large extent	Strongly Agree	Neutral	Strongly Agree	Strongly Agree
19	Female	Public school in urban area	Ga-Adangbe	Ghanaian	Second year	2015	College of Health Science(Medicine/Clinical Sciences	75% or more	English	First degree	Tertiary	Both my mother and father in the same household	We are richer than most	Christian	Christian (Protestant)	Christian (Protestant)	Pentecostal	Pentecostal	Methodist	Baptist	Regular (weekly)	Regular (weekly)	Extremely religious	Not at all important	Agree	Disagree	Disagree	Neutral	Strongly Agree	Agree	Disagree	Neutral	Agree	Trust slightly	Neutral	Neutral	Neutral	To a very large extent	To a very large extent	To a very large extent	To a very large extent	To a very large extent	To a very large extent	To a very large extent	To a very large extent	Strongly Agree	Strongly Disagree	Strongly Agree	Strongly Agree
19	Female	Public school in rural area	Akan	Ghanaian	Second year	2015	College of Health Science(Medicine/Clinical Sciences	75% or more	Twi	A postgraduate	Secondary Education	Both my mother and father in the same household	We are richer than most	Christian	Christian (Catholic)	Christian (Catholic)					Fairly Regular (Almost weekly)	Fairly Regular (Almost weekly)	Very religious	Very important	Agree	Disagree	Neutral	Agree	Strongly Agree	Neutral	Neutral	Neutral	Neutral	Trust fully	Trust slightly	Neutral	Neutral	To a very large extent	To a very large extent	To a very large extent	To a very large extent	To a very large extent	To a very large extent	To a very large extent	To a very large extent	Agree	Neutral	Agree	Agree
19	Female	Public school in urban area	Akan	Ghanaian	Second year	2015	College of Health Science(Medicine/Clinical Sciences	60%-69%	English	College Diploma	Tertiary	Both my mother and father in the same household	We have about the same amount of moneyas most	Christian	Christian (Catholic)	Christian (Protestant)	Presbyterian		Presbyterian		Frequent attendance	Fairly Regular (Almost weekly)	Very religious	Extremely important	Agree	Disagree	Agree	Neutral	Agree	Disagree	Neutral	Agree	Agree	Neutral	Don’t trust at all	Don’t trust at all	Don’t trust at all	To a large extent	To a large extent	To a large extent	To a large extent	To a large extent	To a large extent	To a large extent	To a large extent	Agree	Agree	Agree	Agree
18	Male	Private school	Akan	Ghanaian	Second year	2015	College of Health Science(Medicine/Clinical Sciences	70%-74%	Twi	Some secondary education but not completered	Primary education	Both my mother and father in the same household	We are richer than most	Christian	Christian (Protestant)	Christian (Protestant)	Independent	Independent	Independent	Independent	Regular (weekly)	Fairly Regular (Almost weekly)	Extremely religious	Extremely important	Neutral	Disagree	Neutral	Neutral	Agree	Disagree	Neutral	Neutral	Agree	Trust fully	Neutral	Distrust slightly	Distrust slightly	To a very large extent	To a very large extent	To a very large extent	To a very large extent	To a very large extent	To a large extent	To a very large extent	To a very large extent	Strongly Agree	Disagree	Neutral	Agree
21	Male	Private school	Ewe	Ghanaian	Second year	2015	College of Basic and Applied Sciences(Agriculture/Veterinary Sciences/Biological/Physical Sciences)	70%-74%	English	First degree	Tertiary	Both my mother and father in the same household	We have about the same amount of moneyas most	Christian	Christian (Protestant)	Christian (Protestant)	Pentecostal	Pentecostal	Pentecostal	Pentecostal	Fairly Regular (Almost weekly)	Fairly Regular (Almost weekly)	Not religious at all	Don’t know (DNR)	Strongly Disagree	Agree	Agree	Agree	Agree	Agree	Strongly Agree	Strongly Agree	Strongly Agree	Trust slightly	Trust slightly	Neutral	Neutral	To a medium extent	To a medium extent	To a large extent	To a large extent	To a large extent	To a large extent	To a large extent	To a large extent	Agree	Agree	Agree	Agree
19	Female	Public school in urban area	Others	Other (specify)	Second year	2014	College of Basic and Applied Sciences(Agriculture/Veterinary Sciences/Biological/Physical Sciences)	75% or more	Twi	College Diploma	Primary education	Both my mother and father in the same household	We are poorer than most	Christian	Christian (Protestant)	Christian (Catholic)	Pentecostal	Pentecostal			Regular (weekly)	Regular (weekly)	Very religious	Extremely important	Agree	Neutral	Disagree	Neutral	Strongly Agree	Neutral	Agree	Strongly Agree	Agree	Neutral	Don’t trust at all	Don’t trust at all	Don’t trust at all	To a very large extent	To a very large extent	To a very large extent	To a very large extent	To a large extent	To a medium extent	To a very large extent	To a very large extent	Strongly Agree	Disagree	Agree	Strongly Agree
20	Male	Public school in urban area	Ga-Adangbe	Ghanaian	Second year	2015	College of Basic and Applied Sciences(Agriculture/Veterinary Sciences/Biological/Physical Sciences)	75% or more	Twi	Completed secondary School (SSS/ A' level)	Secondary Education	Only my father	We have about the same amount of moneyas most	Christian	Christian (Protestant)		Baptist	Pentecostal			Frequent attendance	Frequent attendance	Very religious	Very important	Strongly Agree	Neutral	Disagree	Agree	Strongly Agree	Disagree	Disagree	Agree	Neutral	Trust fully	Neutral	Neutral	Neutral	To a very large extent	To a small extent	To a large extent	To a large extent	To a large extent	To a medium extent	To a large extent	To a large extent	Agree	Neutral	Strongly Agree	Strongly Agree
19	Male	Public school in urban area		Ghanaian	Second year	2015	College of Basic and Applied Sciences(Agriculture/Veterinary Sciences/Biological/Physical Sciences)	75% or more	Ga	A postgraduate	Secondary Education	Both my mother and father in the same household	We are richer than most	Christian	Christian (Protestant)	Christian (Protestant)	Independent	Independent	Independent		Regular (weekly)	Fairly Regular (Almost weekly)	Moderately religious	Very important	Strongly Agree	Disagree	Agree	Strongly Agree	Agree	Neutral	Neutral	Neutral	Agree	Trust slightly	Neutral	Neutral	Neutral	To a very large extent	To a very large extent	To a very large extent	To a very large extent	To a very large extent	To a very large extent	To a very large extent	To a very large extent	Agree	Strongly Agree	Agree	Strongly Agree
18	Female	Public school in rural area	Akan	Ghanaian	Second year	2014	College of Basic and Applied Sciences(Agriculture/Veterinary Sciences/Biological/Physical Sciences)	75% or more	Other African Language specify:	A postgraduate	Tertiary	Only my mother	We have about the same amount of moneyas most		Christian (Protestant)	Christian (Protestant)	Methodist	Methodist	Presbyterian		Regular (weekly)	Fairly Regular (Almost weekly)	Somewhat religious	Very important	Agree	Disagree	Neutral	Agree	Agree	Disagree	Disagree	Agree	Disagree	Trust fully	Neutral	Neutral	Neutral	To a very large extent	To a very large extent	To a very large extent	To a very large extent	To a very large extent	To a very large extent	To a very large extent	To a very large extent	Strongly Agree	Strongly Disagree	Strongly Agree	Strongly Agree
23	Male	Public school in urban area	Akan	Ghanaian	Second year	2015	College of Basic and Applied Sciences(Agriculture/Veterinary Sciences/Biological/Physical Sciences)	60%-69%	Twi	Some secondary education but not completered	Secondary Education	Only my mother	We have about the same amount of moneyas most	Christian	Christian (Protestant)	Christian (Protestant)	Pentecostal	Pentecostal	Pentecostal		Frequent attendance	Frequent attendance	Moderately religious	Extremely important	Strongly Agree	Strongly Disagree	Disagree	Strongly Agree	Strongly Agree	Agree	Strongly Disagree	Disagree	Agree	Trust slightly	Trust slightly	Trust slightly	Trust slightly	To a large extent	To a large extent	To a medium extent	To a large extent	To a large extent	To a large extent	To a large extent	To a large extent	Agree	Agree	Agree	Agree
19	Male	Public school in rural area	Akan	Ghanaian	Second year	2015	College of Basic and Applied Sciences(Agriculture/Veterinary Sciences/Biological/Physical Sciences)		Twi	Completed secondary School (SSS/ A' level)		Both my mother and father in the same household	We are poorer than most	Christian	Christian (Protestant)	Christian (Protestant)	Independent	Independent	Independent		Regular (weekly)	Fairly Regular (Almost weekly)	Moderately religious	Extremely important	Disagree	Strongly Disagree	Disagree	Disagree	Strongly Agree	Disagree	Strongly Disagree	Strongly Agree	Agree	Trust slightly	Don’t trust at all	Don’t trust at all	Don’t trust at all	To a very large extent	To a very large extent	To a very large extent	To a medium extent	To a very large extent	To a medium extent	To a very large extent	To a very large extent	Agree	Disagree	Agree	Strongly Agree
19	Female	Public school in rural area	Ga-Adangbe	Ghanaian	Second year	2015	College of Basic and Applied Sciences(Agriculture/Veterinary Sciences/Biological/Physical Sciences)	70%-74%	Ga	Completed secondary School (SSS/ A' level)	Secondary Education	Other relatives (aunt, uncle, grandparent)	We are richer than most	Christian	Christian (Protestant)	Christian (Protestant)	Pentecostal	Pentecostal	Seventh Day Adventist	Seventh Day Adventist	Frequent attendance	Regular (weekly)	Moderately religious	Extremely important	Agree	Strongly Disagree	Disagree	Agree	Strongly Agree	Agree	Agree	Strongly Agree	Strongly Disagree	Don’t trust at all	Don’t trust at all	Don’t trust at all	Don’t trust at all	To a very large extent	To a large extent	To a very large extent	To a large extent	To a very large extent	To a very large extent	To a very large extent	To a very large extent	Strongly Agree	Neutral	Strongly Agree	Strongly Agree
20	Male	Public school in urban area	Akan	Ghanaian	Second year	2015	College of Basic and Applied Sciences(Agriculture/Veterinary Sciences/Biological/Physical Sciences)		Twi	First degree	Secondary Education	Both my mother and father in the same household	We are richer than most	Christian	Christian (Protestant)	Christian (Protestant)	Pentecostal	Pentecostal	Pentecostal	Pentecostal	Frequent attendance	Frequent attendance	Very religious	Very important	Neutral	Disagree	Neutral	Agree	Neutral	Disagree	Neutral	Disagree	Strongly Disagree	Neutral	Neutral	Neutral	Neutral	To a very large extent	To a very large extent	To a medium extent	To a small extent	To a medium extent	To a medium extent	To a medium extent	To a medium extent	Strongly Agree	Neutral	Neutral	Neutral
19	Male	Private school	Akan	Ghanaian	Second year	2015	College of Basic and Applied Sciences(Agriculture/Veterinary Sciences/Biological/Physical Sciences)	70%-74%	Twi	Completed secondary School (SSS/ A' level)	Primary education	Both my mother and father in the same household	We have about the same amount of moneyas most	Christian	Christian (Protestant)	Christian (Protestant)	Church of Christ	Church of Christ	Church of Christ	Church of Christ	Frequent attendance	Frequent attendance	Moderately religious	Extremely important	Strongly Agree	Strongly Agree	Disagree	Strongly Disagree	Agree	Neutral	Agree	Strongly Agree	Neutral	Neutral	Trust slightly	Trust fully	Trust slightly	To a medium extent	To a large extent	To a very large extent	To a very large extent	To a large extent	To a large extent	To a very large extent	To a medium extent	Strongly Agree	Strongly Agree	Strongly Agree	Strongly Agree
17	Male	Public school in rural area	Others	Ghanaian	Second year	2015	College of Basic and Applied Sciences(Agriculture/Veterinary Sciences/Biological/Physical Sciences)	70%-74%	English	A postgraduate	Tertiary	Some of the time in my mother’s home and some in my father’s home	We have about the same amount of moneyas most	Muslim	Muslim	Muslim					Regular (weekly)	Regular (weekly)	Moderately religious	Extremely important	Strongly Agree	Strongly Disagree	Strongly Agree	Neutral	Strongly Agree	Disagree	Disagree	Disagree	Agree	Neutral	Neutral	Neutral	Neutral	To a very large extent	To a very large extent	To a very large extent	To a very large extent	To a very large extent	To a very large extent	To a very large extent	To a very large extent	Strongly Agree	Strongly Disagree	Strongly Agree	Strongly Agree
19	Female	Public school in urban area	Ewe	Ghanaian	Second year	2015	College of Basic and Applied Sciences(Agriculture/Veterinary Sciences/Biological/Physical Sciences)		Twi			Both my mother and father in the same household	We have about the same amount of moneyas most	Christian	Christian (Protestant)	Christian (Protestant)	Pentecostal	Pentecostal	Pentecostal		Regular (weekly)	Regular (weekly)	Moderately religious	Very important	Agree	Strongly Disagree	Strongly Disagree	Strongly Agree	Strongly Agree	Strongly Disagree	Neutral	Strongly Agree	Strongly Disagree	Neutral	Distrust slightly	Distrust slightly	Distrust slightly	To a very large extent	To a very large extent	To a medium extent	To no extent	To a very large extent	To a large extent	To a very large extent	To a very large extent	Strongly Agree	Neutral	Strongly Agree	Strongly Agree
19	Male	Public school in urban area	Ga-Adangbe	Ghanaian	Second year	2015	College of Basic and Applied Sciences(Agriculture/Veterinary Sciences/Biological/Physical Sciences)	70%-74%	English	A postgraduate	Tertiary	Both my mother and father in the same household	We are poorer than most	Christian	Christian (Protestant)	Christian (Protestant)					Regular (weekly)	Regular (weekly)	Moderately religious	Extremely important	Neutral	Disagree	Neutral	Agree	Strongly Agree	Disagree	Neutral	Disagree	Agree	Trust fully	Don’t trust at all	Don’t trust at all	Don’t trust at all	To a very large extent	To a very large extent	To a medium extent	To a large extent	To a very large extent	To a large extent	To a very large extent	To a very large extent	Strongly Agree	Strongly Agree	Agree	Strongly Agree
20	Male	Public school in rural area	Others	Ghanaian	Second year	2015	College of Humanities/Social Sciences	60%-69%	Other African Language specify:	College Diploma	Secondary Education	Both my mother and father in the same household	We have about the same amount of moneyas most			Christian (Protestant)					Frequent attendance	Frequent attendance	Extremely religious	Extremely important	Neutral	Neutral	Neutral	Neutral	Neutral	Neutral	Neutral	Neutral	Neutral	Neutral	Neutral	Neutral	Neutral	To a large extent	To a large extent	To a large extent	To a medium extent	To a medium extent	To a small extent	To a medium extent	To a medium extent	Neutral	Neutral	Neutral	Neutral
	Male	Public school in rural area	Ga-Adangbe	Ghanaian	Second year	2015	College of Basic and Applied Sciences(Agriculture/Veterinary Sciences/Biological/Physical Sciences)	70%-74%	Ga			Both my mother and father in the same household	We are richer than most	Christian	Christian (Protestant)	Christian (Protestant)	Pentecostal	Pentecostal	Pentecostal	Pentecostal	Frequent attendance	Frequent attendance	Very religious	Very important	Strongly Disagree	Strongly Disagree	Strongly Disagree	Strongly Disagree	Strongly Agree	Agree	Strongly Agree	Strongly Agree	Strongly Agree	Neutral	Neutral	Neutral	Neutral	To a very large extent	To a very large extent	To a very large extent	To a very large extent	To a very large extent	To a very large extent	To a very large extent	To a very large extent	Strongly Agree	Strongly Agree	Strongly Agree	Strongly Agree
19	Male	Public school in urban area	Akan	Ghanaian	Second year	2015	College of Humanities/Social Sciences	60%-69%	Ga	Completed secondary School (SSS/ A' level)	Secondary Education	Only my mother	We have about the same amount of moneyas most	Christian	Christian (Protestant)	Christian (Protestant)	Methodist	Methodist	Independent		Only on special occasions	Occasionally (several times a year)	Somewhat religious	Very important	Agree	Strongly Disagree	Disagree	Agree	Agree	Neutral	Neutral	Strongly Agree	Agree	Trust fully	Neutral	Neutral	Don’t trust at all	To a large extent	To a large extent	To a very large extent	To a very large extent	To a very large extent	To a large extent	To a very large extent	To a large extent	Strongly Agree	Disagree	Strongly Agree	Strongly Agree
18	Male	Public school in urban area	Akan	Ghanaian	Second year	2015	College of Humanities/Social Sciences	75% or more	Ga	First degree	Secondary Education	Both my mother and father in the same household	We are richer than most	Christian	Christian (Protestant)	Christian (Protestant)	Baptist	Baptist	Jehovah’s Witness		Fairly Regular (Almost weekly)	Fairly Regular (Almost weekly)	Moderately religious	Don’t know (DNR)	Strongly Agree	Neutral	Strongly Agree	Neutral	Agree	Neutral	Neutral	Neutral	Strongly Agree	Trust fully	Neutral	Neutral	Neutral	To a very large extent	To a very large extent	To a very large extent	To a medium extent	To a very large extent	To a medium extent	To a very large extent	To a very large extent	Strongly Agree	Strongly Agree	Strongly Agree	Strongly Agree
24	Male	Public school in urban area	Others	Ghanaian	Second year	2015	College of Humanities/Social Sciences	60%-69%	Other African Language specify:	None/No education	No education	My father and stepmother	We are poorer than most	Traditional African	Traditional African	Traditional African					Never	Never	Very religious	Not at all important	Strongly Agree	Strongly Disagree	Strongly Agree	Strongly Agree	Strongly Disagree	Strongly Disagree	Strongly Agree	Strongly Agree	Strongly Disagree	Neutral	Don’t trust at all	Don’t trust at all	Don’t trust at all	To a very large extent	To a very large extent	To a very large extent	To a very large extent	To a very large extent	To no extent	To a very large extent	To a very large extent	Strongly Agree
19	Male	Public school in urban area	Akan	Ghanaian	Second year	2015	College of Humanities/Social Sciences	60%-69%	Twi	Primary education(some or complete)	Primary education	Both my mother and father in the same household		Christian	Christian (Protestant)	Christian (Protestant)	Baptist	Baptist	Baptist		Regular (weekly)	Frequent attendance	Somewhat religious	Somewhat important	Strongly Agree	Disagree	Agree	Agree	Agree	Neutral	Neutral	Neutral	Neutral	Trust fully	Trust slightly	Neutral	Neutral	To a very large extent	To a large extent	To a medium extent	To a large extent	To a large extent	To a large extent	To a large extent	To a large extent	Agree	Agree	Neutral	Agree
20	Male	Public school in urban area	Ewe	Ghanaian	Second year	2015	College of Basic and Applied Sciences(Agriculture/Veterinary Sciences/Biological/Physical Sciences)	60%-69%	Twi	College Diploma	No education	Only my father	We have about the same amount of moneyas most	Christian	Christian (Protestant)	Christian (Protestant)	Pentecostal	Pentecostal	Pentecostal		Fairly Regular (Almost weekly)	Fairly Regular (Almost weekly)	Moderately religious	Very important	Agree	Strongly Disagree	Neutral	Agree	Strongly Agree	Neutral	Disagree	Neutral	Agree	Trust fully	Trust slightly	Trust slightly	Trust slightly	To a large extent	To a large extent	To a large extent	To a large extent	To a large extent	To a large extent	To a large extent	To a large extent	Strongly Agree	Neutral	Strongly Agree	Strongly Agree
17	Female		Akan	Ghanaian	Second year	2015	College of Basic and Applied Sciences(Agriculture/Veterinary Sciences/Biological/Physical Sciences)	75% or more	Twi	Some secondary education but not completered	Secondary Education	Both my mother and father in the same household	We are richer than most	Christian	Christian (Protestant)	Christian (Protestant)	Pentecostal	Pentecostal	Pentecostal		Regular (weekly)	Frequent attendance	Very religious	Extremely important	Agree	Agree	Disagree	Neutral	Neutral	Agree	Neutral	Agree	Agree	Trust fully	Don’t trust at all	Don’t trust at all	Don’t trust at all	To a very large extent	To a very large extent	To a large extent	To a very large extent	To a very large extent	To a medium extent	To a very large extent	To a very large extent	Strongly Agree	Neutral	Agree	Agree
20	Male	Public school in urban area	Ewe	Ghanaian	Second year	2015	College of Basic and Applied Sciences(Agriculture/Veterinary Sciences/Biological/Physical Sciences)	70%-74%	Twi	Primary education(some or complete)	No education	Both my mother and father in the same household	We are poorer than most	Christian	Christian (Protestant)	Christian (Protestant)	Pentecostal	Pentecostal	Pentecostal		Frequent attendance	Frequent attendance	Very religious	Extremely important	Strongly Disagree	Neutral	Strongly Disagree	Disagree	Agree	Neutral	Agree	Agree	Agree	Trust slightly	Trust slightly	Neutral	Neutral	To a very large extent	To a very large extent	To a very large extent	To a very large extent	To a very large extent	To a medium extent	To a large extent	To a very large extent	Strongly Agree	Neutral	Strongly Agree	Strongly Agree
18	Female	Public school in urban area	Akan	Ghanaian	Second year	2015	College of Basic and Applied Sciences(Agriculture/Veterinary Sciences/Biological/Physical Sciences)	75% or more	Ga	First degree	Secondary Education	Both my mother and father in the same household	We are richer than most	Others	Other Specify (specify	Other Specify (specify					Frequent attendance	Frequent attendance	Very religious	Very important	Neutral	Neutral	Neutral	Strongly Agree	Neutral	Neutral	Neutral	Neutral	Neutral	Neutral	Neutral	Neutral	Neutral	To a very large extent	To a very large extent	To a very large extent	To a small extent	To a very large extent	To a small extent	To a very large extent	To a very large extent	Strongly Agree	Neutral	Strongly Agree	Strongly Agree
20	Female	Public school in urban area	Ga-Adangbe	Ghanaian	Second year	2015	College of Basic and Applied Sciences(Agriculture/Veterinary Sciences/Biological/Physical Sciences)	70%-74%	Twi	Completed secondary School (SSS/ A' level)	Primary education	Only my mother	We have about the same amount of moneyas most	Christian	Christian (Protestant)	Christian (Protestant)					Fairly Regular (Almost weekly)	Fairly Regular (Almost weekly)	Somewhat religious	Very important	Agree	Neutral	Disagree	Neutral	Agree	Disagree	Disagree	Neutral	Agree	Neutral	Neutral	Neutral	Neutral	To a medium extent	To a medium extent	To a medium extent	To a medium extent	To a large extent	To a large extent	To a medium extent	To a large extent	Agree	Disagree	Agree	Agree
20	Female	Public school in urban area	Others	Other West African Countries	Second year	2015	College of Basic and Applied Sciences(Agriculture/Veterinary Sciences/Biological/Physical Sciences)	70%-74%	Hausa	A postgraduate	Tertiary	Only my mother	We have about the same amount of moneyas most		Muslim	Muslim					Occasionally (several times a year)	Frequent attendance	Moderately religious	Extremely important	Strongly Agree	Disagree	Agree	Strongly Agree	Strongly Agree	Agree	Agree	Neutral	Agree	Trust fully	Neutral	Neutral	Trust slightly	To a very large extent	To a medium extent	To a medium extent	To a very large extent	To a very large extent	To a very large extent	To a very large extent	To a very large extent	Strongly Agree	Strongly Agree	Strongly Agree	Strongly Agree
18	Female	Public school in urban area	Akan	Ghanaian	Second year	2015	College of Basic and Applied Sciences(Agriculture/Veterinary Sciences/Biological/Physical Sciences)	60%-69%	Twi	A postgraduate	Tertiary	My mother and stepfather	We are richer than most	Christian	Christian (Protestant)	Christian (Protestant)	Methodist	Methodist	Methodist		Occasionally (several times a year)	Occasionally (several times a year)	Moderately religious	Very important	Strongly Agree	Disagree	Disagree	Agree	Strongly Agree	Agree	Agree	Disagree	Agree	Trust fully	Trust slightly	Neutral	Neutral	To a large extent	To a very large extent	To a medium extent	To a large extent	To a large extent	To a large extent	To a very large extent	To a very large extent	Strongly Agree	Neutral	Strongly Agree	Strongly Agree
20	Female	Public school in urban area	Ga-Adangbe	Ghanaian	Second year	2015	College of Basic and Applied Sciences(Agriculture/Veterinary Sciences/Biological/Physical Sciences)	70%-74%	Ga	First degree	Tertiary	Both my mother and father in the same household	We have about the same amount of moneyas most	Christian	Christian (Protestant)	Christian (Protestant)	Presbyterian	Presbyterian	Presbyterian		Regular (weekly)	Regular (weekly)	Very religious	Extremely important	Agree	Neutral	Disagree	Neutral	Agree	Neutral	Neutral	Neutral	Neutral	Trust fully	Trust slightly	Neutral	Distrust slightly	To a very large extent	To a very large extent	To a very large extent	To a very large extent	To a very large extent	To a very large extent	To a very large extent	To a very large extent	Agree	Neutral	Agree	Agree
19	Female	Public school in urban area	Others	Ghanaian	Second year	2015	College of Basic and Applied Sciences(Agriculture/Veterinary Sciences/Biological/Physical Sciences)	50%-59%	English	Completed secondary School (SSS/ A' level)	Primary education	Both my mother and father in the same household	We are richer than most	Christian	Christian (Protestant)	Christian (Protestant)	Independent	Independent	Independent		Frequent attendance	Frequent attendance	Extremely religious	Very important	Neutral	Neutral	Agree	Neutral	Strongly Agree	Neutral	Disagree	Neutral	Neutral	Trust fully	Neutral	Neutral	Neutral	To a very large extent	To a very large extent	To a very large extent	To a very large extent	To a very large extent	To a very large extent	To a very large extent	To a very large extent	Strongly Agree	Strongly Agree	Strongly Agree	Strongly Agree
19	Female	Public school in urban area	Akan	Ghanaian	Second year	2015	College of Humanities/Social Sciences	75% or more	English	A postgraduate	Tertiary		We are richer than most	Christian	Christian (Catholic)	Christian (Catholic)					Frequent attendance	Frequent attendance	Moderately religious	Extremely important	Disagree	Disagree	Agree	Strongly Agree	Strongly Agree	Neutral	Neutral	Neutral	Neutral	Trust fully	Trust slightly	Trust slightly	Trust slightly	To a large extent	To a large extent	To no extent	To a large extent	To a large extent	To a small extent	To a large extent	To a large extent	Agree	Agree	Agree	Agree
19	Female	Public school in urban area	Akan	Ghanaian	Second year	2015	College of Humanities/Social Sciences	75% or more	English	First degree	Tertiary	Only my mother	We have about the same amount of moneyas most	Christian	Christian (Protestant)	Christian (Protestant)	Independent	Independent	Independent		Fairly Regular (Almost weekly)	Occasionally (several times a year)	Somewhat religious	Very important	Strongly Agree	Neutral	Strongly Agree	Strongly Agree	Strongly Agree	Strongly Disagree	Neutral	Neutral	Neutral	Trust slightly	Neutral	Distrust slightly	Don’t trust at all	To a very large extent	To a very large extent	To a very large extent	To a very large extent	To a very large extent	To a very large extent	To a very large extent	To a very large extent	Strongly Agree	Strongly Agree	Strongly Agree	Strongly Agree
19	Male	Public school in urban area	Akan	Ghanaian	Second year	2015	College of Humanities/Social Sciences	60%-69%	Twi	Completed secondary School (SSS/ A' level)	Primary education	Other relatives (aunt, uncle, grandparent)	We have about the same amount of moneyas most	Christian	Christian (Protestant)	Christian (Protestant)	Pentecostal	Pentecostal	Pentecostal	Pentecostal	Frequent attendance	Frequent attendance	Moderately religious	Very important	Strongly Agree	Strongly Disagree	Strongly Disagree	Strongly Agree	Strongly Agree	Agree	Strongly Disagree	Strongly Disagree	Neutral	Neutral	Distrust slightly	Don’t trust at all	Don’t trust at all	To a medium extent	To a large extent	To a large extent	To a large extent	To a large extent	To a medium extent	To a very large extent	To a very large extent	Strongly Agree	Strongly Disagree	Agree	Agree
18	Female	Public school in urban area	Akan	Ghanaian	Second year	2015	College of Humanities/Social Sciences	50%-59%				Both my mother and father in the same household	We are richer than most	Christian	Christian (Protestant)	Christian (Protestant)	Independent	Independent	Independent		Regular (weekly)	Frequent attendance	Moderately religious	Very important	Strongly Agree	Strongly Disagree	Neutral	Agree	Strongly Agree	Disagree	Disagree	Neutral	Neutral	Neutral	Trust slightly	Trust slightly	Trust slightly	To a very large extent	To a very large extent	To a very large extent	To a very large extent	To a very large extent	To a very large extent	To a very large extent	To a very large extent	Strongly Agree	Agree	Strongly Agree	Strongly Agree
21	Male	Public school in urban area	Akan	Ghanaian	Second year	2015	College of Humanities/Social Sciences	75% or more	Twi	Completed secondary School (SSS/ A' level)	Secondary Education	Only my mother	We have about the same amount of moneyas most	Christian	Christian (Catholic)	Christian (Catholic)					Fairly Regular (Almost weekly)	Fairly Regular (Almost weekly)	Moderately religious	Extremely important	Strongly Agree	Disagree	Agree	Neutral	Strongly Agree	Strongly Disagree	Neutral	Neutral	Neutral	Trust fully	Neutral	Neutral	Neutral	To a very large extent	To a very large extent	To a very large extent	To a large extent	To a very large extent	To a very large extent	To a very large extent	To a very large extent	Strongly Agree	Strongly Agree	Strongly Agree	Strongly Agree
19	Male	Public school in urban area	Akan	Ghanaian	Second year	2015	College of Basic and Applied Sciences(Agriculture/Veterinary Sciences/Biological/Physical Sciences)	75% or more	English	College Diploma	Tertiary	Both my mother and father in the same household	We have about the same amount of moneyas most		Christian (Protestant)	Christian (Protestant)	Independent	Independent	Independent	Independent	Regular (weekly)	Regular (weekly)	Moderately religious	Somewhat important	Strongly Agree	Strongly Disagree	Neutral	Strongly Agree	Strongly Agree	Strongly Disagree	Neutral	Neutral	Disagree	Trust fully	Neutral	Neutral	Neutral	To a very large extent	To a very large extent	To a very large extent	To a very large extent	To a very large extent	To a very large extent	To a very large extent	To a very large extent	Strongly Agree	Neutral	Strongly Agree	Strongly Agree
22	Male	Public school in urban area	Akan	Ghanaian	Second year	2015	College of Basic and Applied Sciences(Agriculture/Veterinary Sciences/Biological/Physical Sciences)	70%-74%	Ga	Completed secondary School (SSS/ A' level)	Secondary Education	Both my mother and father in the same household	We are richer than most	Christian	Christian (Protestant)	Christian (Protestant)	Independent	Independent	Independent		Occasionally (several times a year)	Only on special occasions	Moderately religious	Extremely important	Strongly Agree	Strongly Disagree	Neutral	Neutral	Strongly Agree	Neutral	Strongly Agree	Strongly Agree	Strongly Agree	Don’t trust at all	Don’t trust at all	Don’t trust at all	Don’t trust at all	To a very large extent	To a very large extent	To a very large extent	To a very large extent	To a medium extent	To a large extent	To a medium extent	To a large extent	Strongly Agree	Agree	Strongly Agree	Strongly Agree
20	Male	Public school in urban area	Akan	Ghanaian	Second year	2015	College of Basic and Applied Sciences(Agriculture/Veterinary Sciences/Biological/Physical Sciences)	70%-74%	Twi	College Diploma	Tertiary	Only my mother	We have about the same amount of moneyas most	Christian	Christian (Protestant)	Christian (Protestant)	Methodist	Methodist	Methodist		Frequent attendance	Frequent attendance	Very religious	Extremely important	Agree	Disagree	Neutral	Agree	Strongly Agree	Disagree	Disagree	Agree	Agree	Neutral	Neutral	Neutral	Neutral	To a very large extent	To a very large extent	To a very large extent	To a very large extent	To a very large extent	To a large extent	To a very large extent	To a very large extent	Strongly Agree	Disagree	Strongly Agree	Strongly Agree
18	Female	Public school in urban area	Ga-Adangbe	Ghanaian	Second year	2015	College of Humanities/Social Sciences	70%-74%	Ga	Some secondary education but not completered	No education	Both my mother and father in the same household	We are richer than most	Christian	Christian (Protestant)	Christian (Protestant)	Jehovah’s Witness	Jehovah’s Witness	Jehovah’s Witness		Regular (weekly)	Regular (weekly)	Extremely religious	Extremely important	Agree	Neutral	Agree	Agree	Strongly Agree	Agree	Strongly Agree	Strongly Agree	Strongly Agree	Trust fully	Trust fully	Trust fully	Trust fully	To a very large extent	To a very large extent	To a very large extent	To no extent	To no extent	To a very large extent	To a very large extent	To a very large extent	Strongly Agree	Strongly Disagree	Strongly Agree	Strongly Agree
19	Female	Public school in urban area	Akan	Ghanaian	Second year	2015	College of Humanities/Social Sciences	70%-74%	Twi	Completed secondary School (SSS/ A' level)	Secondary Education	Both my mother and father in the same household	We have about the same amount of moneyas most	Christian	Christian (Protestant)	Christian (Protestant)	Jehovah’s Witness	Jehovah’s Witness	Jehovah’s Witness		Regular (weekly)	Regular (weekly)	Very religious	Extremely important	Neutral	Neutral	Neutral	Disagree	Agree	Disagree	Neutral	Neutral	Neutral	Trust fully	Neutral	Neutral	Neutral	To a large extent	To a large extent	To a large extent	To a large extent	To a large extent	To a large extent	To a large extent	To a large extent	Agree	Agree	Agree	Agree
20	Male	Public school in urban area	Akan	Ghanaian	Second year	2015	College of Humanities/Social Sciences	75% or more	Twi	Completed secondary School (SSS/ A' level)	No education	Both my mother and father in the same household	We are richer than most	Christian	Christian (Protestant)	Christian (Protestant)	Independent	Independent	Independent	Independent	Regular (weekly)	Fairly Regular (Almost weekly)	Extremely religious	Very important	Agree	Neutral	Neutral	Disagree	Neutral	Agree	Disagree	Agree	Strongly Disagree	Trust fully	Trust slightly	Neutral	Neutral	To a large extent	To a large extent	To a medium extent	To a medium extent	To a large extent	To no extent	To a medium extent	To a large extent	Agree	Neutral		Neutral
19	Female	Public school in rural area	Akan	Ghanaian	Second year	2015	College of Humanities/Social Sciences	75% or more	English	A postgraduate	Tertiary	Both my mother and father in the same household	We have about the same amount of moneyas most	Christian	Christian (Protestant)	Christian (Protestant)	Pentecostal	Pentecostal	Pentecostal		Occasionally (several times a year)	Occasionally (several times a year)	Moderately religious	Extremely important	Strongly Agree	Disagree	Strongly Disagree	Neutral	Disagree	Disagree	Agree	Strongly Agree	Agree	Distrust slightly	Distrust slightly	Distrust slightly	Distrust slightly	To a large extent	To a very large extent	To a very large extent	To a very large extent	To a very large extent	To a large extent	To a large extent	To a very large extent	Strongly Agree	Strongly Disagree	Neutral	Strongly Agree
22	Male	Public school in urban area	Ga-Adangbe	Ghanaian	Second year	2015	College of Basic and Applied Sciences(Agriculture/Veterinary Sciences/Biological/Physical Sciences)	60%-69%	Ga	Completed secondary School (SSS/ A' level)	Secondary Education	Both my mother and father in the same household	We have about the same amount of moneyas most	Christian	Christian (Protestant)	Christian (Protestant)	Church of Christ	Presbyterian	Anglican		Regular (weekly)	Fairly Regular (Almost weekly)	Moderately religious	Extremely important	Strongly Agree	Strongly Disagree	Agree	Strongly Disagree	Strongly Agree	Disagree	Disagree	Agree	Disagree	Neutral	Neutral	Neutral	Neutral	To a large extent	To a large extent	To a large extent	To a large extent	To a large extent	To a large extent	To a large extent	To a large extent	Strongly Agree	Disagree	Strongly Agree	Strongly Agree
22	Female	Public school in urban area	Akan	Ghanaian	Second year	2016	College of Basic and Applied Sciences(Agriculture/Veterinary Sciences/Biological/Physical Sciences)	70%-74%	Twi	College Diploma	Tertiary	Both my mother and father in the same household	We have about the same amount of moneyas most	Christian	Christian (Protestant)	Christian (Protestant)	Jehovah’s Witness	Jehovah’s Witness	Jehovah’s Witness		Regular (weekly)	Regular (weekly)	Extremely religious	Extremely important	Neutral	Disagree	Disagree	Neutral	Agree	Disagree	Disagree	Neutral	Neutral	Trust fully	Neutral	Neutral	Neutral	To a large extent	To a medium extent	To a medium extent	To a large extent	To a large extent	To a large extent	To a large extent	To a large extent	Strongly Agree	Neutral	Agree	Strongly Agree
18	Female	Public school in urban area	Akan	Ghanaian	Second year	2015	College of Basic and Applied Sciences(Agriculture/Veterinary Sciences/Biological/Physical Sciences)	75% or more	Twi	A postgraduate	Secondary Education	Some of the time in my mother’s home and some in my father’s home	We are richer than most	Christian	Christian (Protestant)	Christian (Protestant)	Presbyterian	Presbyterian	Presbyterian		Regular (weekly)	Regular (weekly)	Very religious	Extremely important	Agree	Disagree	Disagree	Neutral	Agree	Neutral	Agree	Agree	Neutral	Distrust slightly	Neutral	Don’t trust at all	Neutral	To a medium extent	To a very large extent	To a medium extent	To a medium extent	To a very large extent	To a large extent	To a very large extent	To a very large extent	Agree	Neutral	Agree	Agree
20	Female	Private school	Akan	Ghanaian	Second year	2015	College of Basic and Applied Sciences(Agriculture/Veterinary Sciences/Biological/Physical Sciences)	70%-74%	English	First degree	Tertiary	Only my father	We are richer than most	Christian	Christian (Protestant)	Christian (Protestant)	Pentecostal	Pentecostal	Pentecostal		Regular (weekly)	Fairly Regular (Almost weekly)	Very religious	Extremely important	Agree	Agree	Disagree	Strongly Agree	Agree	Neutral	Agree	Agree	Agree	Neutral	Neutral	Neutral	Neutral	To a very large extent	To a large extent		To a large extent	To a large extent	To a medium extent	To a very large extent	To a very large extent	Strongly Agree	Neutral	Strongly Agree	Strongly Agree
18	Female	Public school in urban area	Akan	Ghanaian	Second year	2015	College of Basic and Applied Sciences(Agriculture/Veterinary Sciences/Biological/Physical Sciences)	75% or more	Twi			Both my mother and father in the same household	We have about the same amount of moneyas most	Christian	Christian (Protestant)	Christian (Protestant)	Methodist	Methodist	Methodist		Frequent attendance	Frequent attendance			Agree	Neutral	Disagree	Neutral	Agree	Disagree	Neutral	Neutral	Disagree	Trust fully	Neutral	Neutral	Neutral	To a large extent	To a large extent	To a large extent	To a large extent	To a large extent	To a large extent	To a large extent	To a large extent	Agree	Agree	Agree	Agree
19	Female	Public school in urban area	Akan	Ghanaian	Second year	2015	College of Basic and Applied Sciences(Agriculture/Veterinary Sciences/Biological/Physical Sciences)	70%-74%	Twi		Secondary Education	Both my mother and father in the same household	We have about the same amount of moneyas most	Christian	Christian (Protestant)	Christian (Protestant)	Pentecostal	Pentecostal	Pentecostal		Fairly Regular (Almost weekly)	Regular (weekly)	Very religious	Extremely important	Agree	Disagree	Strongly Agree	Neutral	Agree	Neutral	Neutral	Neutral	Disagree	Trust fully	Trust slightly	Trust slightly	Trust slightly	To a very large extent	To a very large extent	To a very large extent	To a very large extent	To a very large extent	To a medium extent	To a very large extent	To a very large extent	Strongly Agree	Strongly Agree	Neutral	Strongly Agree
20	Male	Public school in urban area	Others	Ghanaian	Second year	2015	College of Basic and Applied Sciences(Agriculture/Veterinary Sciences/Biological/Physical Sciences)	60%-69%	English	A postgraduate	Tertiary	Both my mother and father in the same household	We have about the same amount of moneyas most	Christian	Christian (Protestant)	Christian (Protestant)	Methodist	Methodist	Methodist		Regular (weekly)	Regular (weekly)	Very religious	Very important	Neutral	Neutral	Neutral	Neutral	Agree	Disagree	Neutral	Neutral	Neutral		Trust slightly	Neutral		To a large extent	To a large extent	To a medium extent	To a medium extent	To a large extent	To a medium extent	To a large extent	To a large extent	Agree	Agree	Neutral	Neutral
19	Female	Public school in rural area	Akan	Ghanaian	Second year	2015	College of Health Science(Medicine/Clinical Sciences	70%-74%	Twi	Completed secondary School (SSS/ A' level)	Secondary Education	Both my mother and father in the same household	We are richer than most	Christian	Christian (Protestant)	Christian (Protestant)	Pentecostal	Pentecostal	Pentecostal		Regular (weekly)	Regular (weekly)	Moderately religious	Extremely important	Agree	Disagree	Strongly Disagree	Strongly Disagree	Agree	Neutral	Disagree	Agree	Agree	Trust slightly	Neutral	Neutral	Neutral	To a large extent	To a large extent	To a large extent	To a large extent	To a large extent	To a large extent	To a large extent	To a large extent	Agree	Agree	Agree	Strongly Agree
19	Female	Public school in urban area	Akan	Ghanaian	Second year	2015	College of Health Science(Medicine/Clinical Sciences	75% or more	English	A postgraduate	Tertiary	Both my mother and father in the same household	We are richer than most	Christian	Christian (Protestant)	Christian (Protestant)	Mormon	Methodist	Independent		Regular (weekly)	Regular (weekly)	Somewhat religious	Extremely important	Strongly Agree	Strongly Disagree	Strongly Disagree	Neutral	Neutral	Neutral	Neutral	Neutral	Agree	Don’t trust at all	Don’t trust at all	Don’t trust at all	Don’t trust at all	To a very large extent	To a very large extent	To a very large extent	To a very large extent	To a very large extent	To a very large extent	To a very large extent	To a very large extent	Strongly Agree	Strongly Disagree	Strongly Agree	Strongly Agree
19	Female	Public school in urban area	Akan	Ghanaian	Second year	2015	College of Health Science(Medicine/Clinical Sciences	75% or more	English	A postgraduate	Tertiary	Both my mother and father in the same household	We are richer than most	Christian	Christian (Protestant)	Christian (Protestant)	Pentecostal	Pentecostal	Pentecostal		Regular (weekly)	Regular (weekly)	Very religious	Extremely important	Agree	Disagree	Disagree	Neutral	Strongly Disagree	Neutral	Strongly Agree	Agree	Agree	Trust slightly	Distrust slightly	Neutral	Neutral	To a very large extent	To a very large extent	To a very large extent	To a very large extent	To a very large extent	To a very large extent	To a very large extent	To a very large extent	Strongly Agree	Strongly Agree	Strongly Agree	Strongly Agree
19	Male	Public school in urban area	Ga-Adangbe	Ghanaian	Second year	2015	College of Health Science(Medicine/Clinical Sciences	75% or more	English	A postgraduate	Tertiary	Both my mother and father in the same household	We are richer than most	Christian	Christian (Protestant)	Christian (Protestant)	Pentecostal	Pentecostal	Pentecostal		Regular (weekly)	Regular (weekly)	Very religious	Extremely important	Strongly Agree	Strongly Disagree	Neutral	Neutral	Strongly Agree	Neutral	Strongly Agree	Agree	Agree	Trust slightly	Distrust slightly	Neutral	Neutral	To a very large extent	To a very large extent	To a very large extent	To a very large extent	To a very large extent	To a very large extent	To a very large extent	To a very large extent	Agree	Disagree	Strongly Agree	Strongly Agree
18	Female	Public school in urban area	Akan	Ghanaian	Second year	2015	College of Health Science(Medicine/Clinical Sciences	70%-74%	English	A postgraduate	Tertiary	Only my mother	We are richer than most	Christian	Christian (Protestant)	Christian (Protestant)	Pentecostal	Pentecostal	Pentecostal		Regular (weekly)	Regular (weekly)	Very religious	Refused to answer	Agree	Disagree	Agree		Strongly Agree	Neutral	Neutral	Agree	Neutral	Trust fully	Trust fully	Neutral	Neutral	To a large extent	To a large extent	To a large extent	To a large extent	To a large extent	To a large extent	To a large extent	To a large extent	Agree	Disagree	Agree	Agree
19	Female	Public school in rural area	Akan	Ghanaian	Second year	2015	College of Health Science(Medicine/Clinical Sciences	70%-74%	Twi	College Diploma	Tertiary	Other relatives (aunt, uncle, grandparent)	We are richer than most	Christian	Christian (Protestant)	Christian (Protestant)	Independent	Independent	Independent	Independent	Regular (weekly)	Regular (weekly)	Very religious	Extremely important	Agree	Strongly Disagree	Neutral	Agree	Strongly Agree	Agree	Neutral	Neutral	Agree	Trust fully	Neutral	Neutral	Neutral	To a very large extent	To a very large extent	To a very large extent	To a very large extent	To a very large extent	To a very large extent	To a very large extent	To a very large extent	Strongly Agree	Disagree	Strongly Agree	Strongly Agree
	Female	Public school in urban area	Akan	Ghanaian	Second year	2015	College of Health Science(Medicine/Clinical Sciences	75% or more	Twi	A postgraduate	Primary education	Both my mother and father in the same household	We are richer than most	Christian	Christian (Protestant)	Christian (Protestant)	Pentecostal	Pentecostal	Pentecostal		Frequent attendance	Frequent attendance	Extremely religious	Extremely important	Agree	Neutral	Agree	Neutral	Agree	Neutral	Agree	Agree	Agree	Neutral	Neutral	Neutral	Neutral	To a very large extent	To a very large extent	To a large extent	To a very large extent	To a very large extent	To a very large extent	To a very large extent	To a very large extent	Agree	Agree	Agree	Strongly Agree
19	Female	Public school in rural area	Akan	Ghanaian	Second year	2015	College of Health Science(Medicine/Clinical Sciences	60%-69%	Twi	A postgraduate	Secondary Education	Both my mother and father in the same household	We are richer than most	Christian	Christian (Protestant)	Christian (Protestant)	Methodist	Methodist	Methodist		Frequent attendance	Frequent attendance	Very religious	Extremely important	Agree	Disagree	Neutral	Neutral	Agree	Agree	Strongly Agree	Agree	Agree	Neutral	Neutral	Neutral	Neutral	To a very large extent	To a very large extent	To a very large extent	To a very large extent	To a very large extent	To a small extent	To a very large extent	To a very large extent	Strongly Agree	Strongly Agree	Strongly Agree	Strongly Agree
19	Female	Public school in urban area	Akan	Ghanaian	Second year	2015	College of Health Science(Medicine/Clinical Sciences	75% or more	English	First degree	Tertiary	Both my mother and father in the same household	We are richer than most	Christian	Christian (Protestant)	Christian (Protestant)	Jehovah’s Witness	Jehovah’s Witness	Jehovah’s Witness		Frequent attendance	Frequent attendance	Moderately religious	Very important	Agree	Agree	Disagree	Neutral	Strongly Agree	Agree	Agree	Agree	Strongly Agree	Trust slightly	Neutral	Neutral	Neutral	To a very large extent	To a very large extent	To a large extent	To a large extent	To a very large extent	To a large extent	To a very large extent	To a very large extent	Strongly Agree	Disagree	Strongly Agree	Strongly Agree
19	Male	Public school in urban area	Akan	Ghanaian	Second year	2015	College of Health Science(Medicine/Clinical Sciences	70%-74%	Twi	First degree	Tertiary	Both my mother and father in the same household	We have about the same amount of moneyas most	Christian	Christian (Catholic)	Christian (Catholic)					Fairly Regular (Almost weekly)	Fairly Regular (Almost weekly)	Moderately religious		Strongly Agree	Strongly Disagree	Neutral	Agree	Strongly Agree	Disagree	Disagree	Disagree	Disagree	Trust fully	Trust slightly	Trust slightly	Trust slightly	To a very large extent	To a very large extent	To a very large extent	To a very large extent	To a very large extent	To a very large extent	To a very large extent	To a very large extent	Strongly Agree	Strongly Agree	Strongly Agree	Strongly Agree
19	Female	Public school in urban area	Akan	Ghanaian	Second year	2015	College of Health Science(Medicine/Clinical Sciences	60%-69%	Twi		Secondary Education	Both my mother and father in the same household	We are richer than most	Christian	Christian (Protestant)	Christian (Protestant)	Baptist	Baptist	Baptist		Frequent attendance	Frequent attendance	Extremely religious	Extremely important	Neutral	Neutral	Neutral	Neutral	Neutral	Neutral	Neutral	Neutral	Neutral	Distrust slightly	Distrust slightly	Distrust slightly	Distrust slightly	To a very large extent	To a very large extent	To a very large extent	To a medium extent	To a very large extent	To a very large extent	To a very large extent	To a very large extent	Strongly Agree	Strongly Agree	Strongly Agree	Strongly Agree
19	Female	Private school	Akan	Ghanaian	Second year	2015	College of Humanities/Social Sciences	60%-69%	Twi	A postgraduate	Tertiary	Both my mother and father in the same household	We are richer than most	Christian	Christian (Protestant)	Christian (Protestant)	Seventh Day Adventist	Seventh Day Adventist	Seventh Day Adventist		Regular (weekly)	Regular (weekly)	Moderately religious	Very important	Disagree	Agree	Disagree	Neutral	Agree	Agree	Agree	Agree	Strongly Agree	Trust fully	Distrust slightly	Distrust slightly	Distrust slightly	To a large extent	To a large extent	To a medium extent	To a medium extent	To a large extent	To a medium extent	To a large extent	To a large extent	Agree	Agree	Neutral	Neutral
18	Female	Public school in urban area	Akan	Ghanaian	Second year	2015	College of Basic and Applied Sciences(Agriculture/Veterinary Sciences/Biological/Physical Sciences)	70%-74%	Twi	Completed secondary School (SSS/ A' level)	Secondary Education	Both my mother and father in the same household	We are richer than most	Christian	Christian (Protestant)	Christian (Protestant)	Independent	Independent	Independent		Frequent attendance	Frequent attendance	Moderately religious	Very important	Agree	Disagree	Neutral	Disagree	Agree	Neutral	Agree		Neutral	Trust fully	Neutral	Neutral	Neutral	To a large extent	To a large extent	To a large extent	To a medium extent	To a large extent	To a large extent	To a large extent	To a large extent	Agree	Agree	Agree	Disagree
20	Female	Public school in urban area	Akan	Ghanaian	Second year	2015	College of Basic and Applied Sciences(Agriculture/Veterinary Sciences/Biological/Physical Sciences)	75% or more	Twi	A postgraduate		Other relatives (aunt, uncle, grandparent)	We are richer than most	Christian	Christian (Protestant)	Christian (Protestant)	Independent	Pentecostal	Presbyterian		Frequent attendance	Regular (weekly)	Very religious	Extremely important	Neutral	Disagree	Neutral	Agree	Neutral	Neutral	Agree	Neutral		Trust fully	Trust slightly	Trust slightly	Trust slightly	To a very large extent		To a medium extent	To a large extent	To a large extent	To a large extent	To a large extent	To a large extent	Strongly Agree	Agree	Agree	Strongly Agree
19	Female	Public school in urban area	Ewe	Ghanaian	Second year	2015	College of Basic and Applied Sciences(Agriculture/Veterinary Sciences/Biological/Physical Sciences)	70%-74%	Ewe	A postgraduate	Secondary Education	Both my mother and father in the same household	We are richer than most	Christian	Christian (Protestant)	Christian (Protestant)	Baptist	Baptist	Baptist		Regular (weekly)	Regular (weekly)	Very religious	Extremely important	Agree	Disagree	Disagree	Neutral	Strongly Agree	Neutral	Neutral	Neutral	Disagree	Trust fully	Trust slightly	Trust slightly	Trust slightly	To a very large extent	To a very large extent	To a large extent	To a large extent	To a large extent	To a large extent	To a large extent	To a large extent	Strongly Agree	Agree	Strongly Agree	Strongly Agree
18	Male	Public school in urban area	Ga-Adangbe	Ghanaian	Second year	2015	College of Basic and Applied Sciences(Agriculture/Veterinary Sciences/Biological/Physical Sciences)	70%-74%	English	First degree	Tertiary	Only my mother	We have about the same amount of moneyas most	Christian	Christian (Protestant)	Christian (Protestant)	Independent	Independent	Independent		Fairly Regular (Almost weekly)	Regular (weekly)	Not religious at all	Not at all important	Agree	Strongly Disagree	Agree	Agree	Strongly Agree	Disagree	Strongly Disagree	Disagree	Neutral	Trust slightly	Trust slightly	Trust slightly	Trust slightly	To a very large extent	To a very large extent	To a medium extent	To a large extent	To a very large extent	To a large extent	To a very large extent	To a very large extent	Strongly Agree	Strongly Disagree	Strongly Agree	Strongly Agree
21	Male	Public school in rural area	Others	Ghanaian	Second year	2015	College of Basic and Applied Sciences(Agriculture/Veterinary Sciences/Biological/Physical Sciences)		Twi	A postgraduate	Tertiary	Only my mother	We are richer than most	Christian	Christian (Protestant)	Christian (Protestant)	Baptist	Baptist	Baptist		Regular (weekly)	Regular (weekly)	Very religious	Extremely important	Agree	Neutral	Neutral	Neutral	Agree	Neutral	Disagree	Agree	Neutral	Trust slightly	Distrust slightly	Distrust slightly	Distrust slightly	To a large extent	To a large extent	To a large extent	To a large extent	To a large extent	To a large extent	To a large extent	To a large extent	Strongly Agree	Neutral	Strongly Agree	Strongly Agree
20	Male	Public school in urban area	Akan	Ghanaian	Second year	2015	College of Basic and Applied Sciences(Agriculture/Veterinary Sciences/Biological/Physical Sciences)	75% or more	Twi	Completed secondary School (SSS/ A' level)	Secondary Education	Only my mother	We have about the same amount of moneyas most	Christian	Christian (Protestant)	Christian (Protestant)	Pentecostal		Pentecostal	Methodist	Fairly Regular (Almost weekly)	Frequent attendance	Extremely religious	Extremely important	Strongly Agree	Disagree	Strongly Disagree	Neutral	Neutral	Agree	Agree	Strongly Agree	Strongly Agree	Trust fully	Trust slightly	Neutral	Neutral	To a very large extent	To a large extent	To a large extent	To a small extent	To a very large extent	To a medium extent	To a very large extent	To a large extent	Agree	Neutral	Agree	Strongly Agree
22	Female	Public school in urban area	Ewe	Ghanaian	Second year	2015			Ewe	First degree	Secondary Education	Other relatives (aunt, uncle, grandparent)	We have about the same amount of moneyas most	Christian	Christian (Protestant)	Christian (Protestant)	Independent	Presbyterian	Presbyterian	Independent	Regular (weekly)	Regular (weekly)	Moderately religious	Extremely important	Agree	Neutral	Neutral	Disagree	Agree	Neutral	Neutral	Agree	Agree	Neutral	Don’t trust at all	Don’t trust at all	Don’t trust at all	To a very large extent	To a very large extent	To a very large extent	To a large extent	To a large extent	To a medium extent	To a large extent	To a large extent	Strongly Agree	Strongly Agree	Agree	Agree
20	Male	Public school in rural area	Akan	Ghanaian	Second year	2015	College of Humanities/Social Sciences	60%-69%	Twi	Completed secondary School (SSS/ A' level)	Secondary Education	Only my father	We have about the same amount of moneyas most	Christian	Christian (Protestant)	No religious affiliation	Pentecostal	Pentecostal			Frequent attendance	Frequent attendance	Very religious	Extremely important	Agree	Disagree	Disagree	Disagree	Agree	Disagree	Neutral	Neutral	Neutral	Neutral	Neutral	Neutral	Neutral	To a large extent	To a medium extent	To a large extent	To a small extent	To a large extent	To a medium extent	To a large extent	To a medium extent	Agree	Neutral	Agree	Agree
24	Male	Private school	Akan	Ghanaian	Second year	2016	College of Humanities/Social Sciences	75% or more	Twi		Secondary Education	Both my mother and father in the same household	We have about the same amount of moneyas most	Christian	Christian (Protestant)	Christian (Protestant)	Jehovah’s Witness	Jehovah’s Witness	Jehovah’s Witness	Jehovah’s Witness	Regular (weekly)	Regular (weekly)	Very religious	Extremely important	Agree	Disagree	Disagree	Neutral	Agree	Neutral	Neutral	Disagree	Neutral	Trust slightly	Neutral	Neutral	Trust slightly	To a large extent	To a large extent	To a large extent	To a large extent	To a large extent	To a large extent	To a large extent	To a very large extent	Strongly Agree	Agree	Strongly Agree	Strongly Agree
18	Female	Public school in urban area	Others	Ghanaian	Second year	2015	College of Humanities/Social Sciences		Hausa	A postgraduate	Tertiary	Other relatives (aunt, uncle, grandparent)	We are richer than most	Muslim	Muslim	Muslim					Only on special occasions	Occasionally (several times a year)	Moderately religious	Very important	Agree	Neutral	Disagree	Neutral	Disagree	Neutral	Disagree	Neutral	Neutral	Neutral	Distrust slightly	Neutral	Trust slightly	To a large extent	To a large extent	To a large extent		To a large extent	To a very large extent	To a very large extent	To a very large extent	Neutral	Neutral	Agree	Agree
21	Male	Public school in rural area	Ga-Adangbe	Ghanaian	Second year	2013	College of Humanities/Social Sciences	70%-74%	Twi	First degree	Secondary Education	No parents or guardians (I live alone)	We have about the same amount of moneyas most	Christian	Christian (Protestant)	Christian (Protestant)	Presbyterian	Presbyterian	Presbyterian	Presbyterian	Regular (weekly)	Fairly Regular (Almost weekly)	Very religious	Extremely important	Strongly Agree	Strongly Disagree	Strongly Disagree	Neutral	Strongly Agree	Strongly Agree	Agree	Strongly Agree	Neutral	Trust fully	Neutral	Distrust slightly	Distrust slightly	To a medium extent	To a large extent	To a medium extent	To a medium extent	To a large extent	To a large extent	To a very large extent	To a very large extent	Strongly Agree	Neutral	Strongly Agree	Strongly Agree
20	Female	Public school in urban area	Akan	Ghanaian	Second year	2015	College of Humanities/Social Sciences	75% or more	Twi	Completed secondary School (SSS/ A' level)	Secondary Education	Only my mother	We are richer than most	Christian	Christian (Protestant)	Christian (Protestant)	Pentecostal	Pentecostal	Pentecostal		Regular (weekly)	Regular (weekly)	Not religious at all	Somewhat important	Strongly Agree	Neutral	Strongly Disagree	Strongly Disagree	Neutral	Agree	Agree	Strongly Agree	Strongly Agree	Neutral	Trust slightly	Neutral	Neutral	To a large extent	To a large extent	To a medium extent	To a medium extent	To a medium extent	To a small extent	To a medium extent	To a large extent	Strongly Agree	Agree	Agree	Strongly Agree
18	Female	Public school in rural area	Akan	Ghanaian	Second year	2015	College of Humanities/Social Sciences	70%-74%	Twi	First degree	Tertiary	Both my mother and father in the same household	We have about the same amount of moneyas most	Christian	Christian (Protestant)	Christian (Protestant)	Presbyterian	Presbyterian	Presbyterian		Regular (weekly)	Regular (weekly)	Moderately religious	Very important	Agree	Neutral	Disagree	Neutral	Agree	Neutral	Agree	Agree	Agree	Trust slightly	Trust slightly	Neutral	Neutral	To a large extent	To a large extent	To a large extent	To a large extent	To a large extent	To a small extent	To a large extent	To a large extent	Agree	Agree	Agree	Agree
20	Female	Public school in urban area	Akan	Ghanaian	Second year	2015	College of Humanities/Social Sciences	50%-59%	Twi	Completed secondary School (SSS/ A' level)	Secondary Education	Only my mother	We are poorer than most	Christian	Christian (Protestant)	Christian (Protestant)	Presbyterian	Presbyterian	Church of Christ		Frequent attendance	Occasionally (several times a year)	Very religious	Extremely important	Agree	Strongly Agree	Disagree	Neutral	Disagree	Strongly Disagree	Disagree	Strongly Disagree	Strongly Disagree	Neutral	Neutral	Neutral	Neutral	To a very large extent	To a very large extent	To a very large extent	To a very large extent	To a very large extent	To a very large extent	To a very large extent	To a very large extent	Strongly Agree	Agree	Agree	Strongly Agree
22	Female	Public school in rural area	Others	Ghanaian	Second year	2015	College of Humanities/Social Sciences	60%-69%	Twi	Some secondary education but not completered	Primary education	Only my mother	We have about the same amount of moneyas most	Christian	Christian (Protestant)	Christian (Protestant)	Presbyterian	Presbyterian	Presbyterian		Frequent attendance	Fairly Regular (Almost weekly)	Extremely religious	Extremely important	Strongly Disagree	Neutral	Neutral	Neutral	Agree	Strongly Agree	Strongly Agree	Strongly Agree	Strongly Agree	Neutral	Neutral	Neutral	Neutral	To no extent	To a small extent	To a small extent	To a very large extent	To a very large extent	To a large extent	To a large extent	To a large extent	Strongly Agree	Strongly Agree	Agree	Agree
17	Female	Public school in urban area	Akan	Ghanaian	Second year	2015	College of Humanities/Social Sciences	70%-74%	English	Completed secondary School (SSS/ A' level)	Secondary Education	Other relatives (aunt, uncle, grandparent)	We have about the same amount of moneyas most	Christian	Christian (Catholic)	Christian (Catholic)					Frequent attendance	Frequent attendance	Moderately religious	Extremely important	Neutral	Strongly Agree	Strongly Agree	Neutral	Neutral	Disagree	Agree	Strongly Agree	Strongly Agree	Trust slightly	Neutral	Neutral	Neutral	To a very large extent	To a very large extent	To a very large extent	To a very large extent	To a very large extent	To a medium extent	To a very large extent	To a very large extent	Strongly Agree	Agree	Agree	Strongly Agree
18	Female	Public school in rural area	Akan	Ghanaian	Second year	2015	College of Humanities/Social Sciences	60%-69%	Twi	A postgraduate	Secondary Education	Only my mother	We are richer than most	Christian	Christian (Protestant)	Christian (Protestant)	Presbyterian	Presbyterian	Presbyterian		Frequent attendance	Occasionally (several times a year)	Moderately religious	Very important	Agree	Disagree	Strongly Disagree	Strongly Disagree	Strongly Agree	Agree	Strongly Agree	Strongly Agree	Strongly Agree	Trust slightly	Neutral	Neutral	Neutral	To a very large extent	To a very large extent	To a very large extent	To a very large extent	To a very large extent	To a very large extent	To a very large extent	To a very large extent	Strongly Agree	Strongly Agree	Strongly Agree	Strongly Agree
20	Female	Public school in rural area	Ewe	Ghanaian	Second year	2016	College of Humanities/Social Sciences	75% or more	Ewe	A postgraduate	Primary education	Only my father	We have about the same amount of moneyas most	Christian	Christian (Protestant)	Christian (Catholic)	Methodist	Independent			Fairly Regular (Almost weekly)	Fairly Regular (Almost weekly)	Moderately religious	Extremely important	Strongly Agree	Neutral	Strongly Disagree	Neutral	Agree	Strongly Agree	Disagree	Agree	Agree	Neutral	Distrust slightly	Don’t trust at all	Distrust slightly	To a very large extent	To a medium extent	To a large extent	To a very large extent	To a medium extent	To a very large extent	To a large extent	To a very large extent	Strongly Agree	Neutral	Strongly Agree	Strongly Agree
18	Female	Public school in urban area	Ga-Adangbe	Ghanaian	Second year	2015	College of Humanities/Social Sciences	75% or more	Twi	College Diploma	Secondary Education	Only my father	We are richer than most		Christian (Protestant)	Christian (Protestant)	Presbyterian	Presbyterian	Presbyterian	Presbyterian	Frequent attendance	Regular (weekly)	Very religious	Extremely important	Strongly Agree	Neutral	Disagree	Strongly Disagree	Strongly Disagree	Strongly Agree	Strongly Agree	Strongly Agree	Strongly Agree	Neutral	Neutral	Neutral	Neutral	To a very large extent	To a very large extent	To a very large extent	To a very large extent	To a very large extent	To a very large extent	To a very large extent	To a very large extent	Strongly Agree	Strongly Agree	Strongly Agree	Strongly Agree
23	Male	Public school in urban area	Others	Ghanaian	Second year	2015	College of Humanities/Social Sciences	75% or more	Mole/Dagbani	None/No education	No education	Only my father	We are richer than most	Christian	Christian (Catholic)	Traditional African					Frequent attendance	Frequent attendance	Very religious	Extremely important	Strongly Agree	Neutral	Strongly Disagree	Disagree	Agree	Agree	Agree	Agree	Agree	Trust fully	Trust slightly	Neutral	Neutral	To a very large extent	To a large extent	To a large extent	To a large extent	To a very large extent	To a small extent	To a very large extent	To a very large extent	Agree	Disagree	Strongly Agree	Agree
19	Female	Public school in rural area	Akan	Ghanaian	Second year	2015	College of Humanities/Social Sciences	70%-74%	Twi	Completed secondary School (SSS/ A' level)	Primary education	Both my mother and father in the same household	We are richer than most	Christian	Christian (Protestant)	Christian (Protestant)	Baptist	Baptist	Baptist	Baptist	Regular (weekly)	Regular (weekly)	Very religious	Extremely important	Agree	Disagree	Neutral	Neutral	Agree	Neutral	Neutral	Neutral	Neutral	Trust fully	Trust slightly	Trust slightly	Trust slightly	To a very large extent	To a very large extent	To a large extent	To a large extent	To a large extent	To a large extent	To a very large extent	To a very large extent	Agree	Disagree	Agree	Neutral
18	Female	Public school in urban area	Akan	Ghanaian	Second year	2015	College of Humanities/Social Sciences	70%-74%	Twi	A postgraduate	Tertiary	Only my mother	We are richer than most	Christian	Christian (Protestant)	Christian (Protestant)	Presbyterian	Presbyterian	Independent		Regular (weekly)	Regular (weekly)	Extremely religious	Extremely important	Agree	Disagree		Agree	Strongly Agree	Neutral	Neutral	Agree	Agree	Trust slightly	Trust slightly	Trust slightly	Trust slightly	To a large extent	To a large extent	To a large extent	To a large extent	To a large extent	To a large extent	To a large extent	To a large extent	Agree	Disagree	Agree	Agree
19	Female	Public school in urban area	Akan	Ghanaian	Second year	2016	College of Basic and Applied Sciences(Agriculture/Veterinary Sciences/Biological/Physical Sciences)	70%-74%	Twi	Completed secondary School (SSS/ A' level)	Secondary Education	Both my mother and father in the same household	We have about the same amount of moneyas most	Christian	Christian (Protestant)	Christian (Protestant)	Baptist	Baptist	Baptist	Baptist	Regular (weekly)	Regular (weekly)	Moderately religious	Very important	Disagree	Disagree	Disagree	Disagree	Neutral	Neutral	Agree	Strongly Agree	Agree	Distrust slightly	Don’t trust at all	Don’t trust at all	Don’t trust at all	To a very large extent	To a large extent	To a large extent	To a large extent	To a very large extent	To a large extent	To a large extent	To a large extent	Agree	Neutral	Agree	Agree
19	Female	Public school in urban area	Akan	Ghanaian	Second year	2015	College of Basic and Applied Sciences(Agriculture/Veterinary Sciences/Biological/Physical Sciences)	70%-74%	Twi		Tertiary	Both my mother and father in the same household	We have about the same amount of moneyas most	Christian	Christian (Protestant)	Christian (Catholic)	Pentecostal	Pentecostal	Methodist		Fairly Regular (Almost weekly)	Regular (weekly)	Moderately religious	Extremely important	Agree	Neutral	Disagree	Neutral	Agree	Agree	Agree	Strongly Agree	Strongly Agree	Trust slightly	Neutral	Neutral	Distrust slightly	To a large extent	To a large extent	To a very large extent	To a very large extent	To a very large extent	To a very large extent	To a very large extent	To a very large extent	Agree	Agree	Agree	Agree
18	Female	Public school in urban area	Ga-Adangbe	Ghanaian	Second year	2015	College of Basic and Applied Sciences(Agriculture/Veterinary Sciences/Biological/Physical Sciences)	70%-74%	Ewe	Completed secondary School (SSS/ A' level)	Secondary Education	Both my mother and father in the same household	We are richer than most	Christian	Christian (Protestant)	Christian (Protestant)	Presbyterian	Baptist	Baptist		Regular (weekly)	Regular (weekly)	Moderately religious	Extremely important	Neutral	Agree	Disagree	Agree	Agree	Neutral	Neutral	Agree	Agree	Trust slightly	Neutral	Neutral	Distrust slightly	To a very large extent	To a very large extent	To a very large extent	To a very large extent	To a very large extent	To a very large extent	To a very large extent	To a very large extent	Strongly Agree	Agree	Strongly Agree	Strongly Agree
19	Male	Public school in urban area	Ewe	Ghanaian	Second year	2015	College of Basic and Applied Sciences(Agriculture/Veterinary Sciences/Biological/Physical Sciences)		Twi	A postgraduate	Secondary Education	Both my mother and father in the same household	We have about the same amount of moneyas most	Christian	Christian (Catholic)	Christian (Catholic)					Regular (weekly)	Regular (weekly)	Very religious	Extremely important	Agree	Agree	Neutral	Neutral	Agree	Neutral	Agree	Agree	Neutral	Trust fully	Neutral	Neutral	Neutral	To a very large extent	To a very large extent	To a very large extent	To a very large extent	To a very large extent	To a very large extent	To a very large extent	To a very large extent	Strongly Agree	Agree	Strongly Agree	Strongly Agree
19	Female	Public school in rural area	Akan	Ghanaian	Second year	2015	College of Basic and Applied Sciences(Agriculture/Veterinary Sciences/Biological/Physical Sciences)	50%-59%	Twi	A postgraduate	Tertiary	Some of the time in my mother’s home and some in my father’s home	We are richer than most	Christian	Christian (Protestant)	Christian (Protestant)	Pentecostal	Pentecostal	Pentecostal		Regular (weekly)	Fairly Regular (Almost weekly)	Very religious	Extremely important	Strongly Agree	Neutral	Neutral	Neutral	Neutral	Disagree	Agree	Strongly Agree	Neutral	Neutral	Neutral	Neutral	Neutral	To a very large extent	To a very large extent	To a large extent	To a large extent	To a very large extent	To a large extent	To a very large extent	To a very large extent	Strongly Agree	Strongly Agree	Strongly Agree	Strongly Agree
22	Male	Public school in urban area	Ewe	Ghanaian	Second year	2015	College of Basic and Applied Sciences(Agriculture/Veterinary Sciences/Biological/Physical Sciences)	75% or more	Ewe	Primary education(some or complete)	Primary education	Both my mother and father in the same household	We have about the same amount of moneyas most	Christian	Christian (Protestant)	Christian (Protestant)	Jehovah’s Witness	Jehovah’s Witness	Jehovah’s Witness		Regular (weekly)	Regular (weekly)	Very religious	Very important	Agree	Disagree	Agree	Neutral	Strongly Agree	Neutral	Neutral	Neutral	Neutral	Trust fully	Neutral	Neutral	Neutral	To a large extent	To a large extent	To a large extent	To a large extent	To a very large extent	To a very large extent	To a very large extent	To a very large extent	Agree	Disagree	Neutral	Agree
18	Female	Public school in urban area	Ewe	Ghanaian	Second year	2015	College of Basic and Applied Sciences(Agriculture/Veterinary Sciences/Biological/Physical Sciences)	75% or more	English	A postgraduate	Tertiary	Both my mother and father in the same household	We have about the same amount of moneyas most	Christian	Christian (Protestant)	Christian (Protestant)	Pentecostal	Pentecostal	Pentecostal		Fairly Regular (Almost weekly)	Frequent attendance	Very religious	Extremely important	Neutral	Neutral	Neutral	Strongly Agree	Strongly Agree	Disagree	Neutral	Agree	Neutral	Neutral	Neutral	Neutral	Neutral	To a large extent	To a large extent	To a large extent	To a large extent	To a large extent	To a medium extent	To a large extent	To a large extent	Neutral	Neutral	Neutral	Neutral
21	Male	Public school in urban area	Ewe	Ghanaian	Second year	2014	College of Basic and Applied Sciences(Agriculture/Veterinary Sciences/Biological/Physical Sciences)	75% or more	English	A postgraduate	Tertiary	Both my mother and father in the same household	We are richer than most	Christian	Christian (Protestant)	Christian (Protestant)	Presbyterian	Presbyterian	Presbyterian		Regular (weekly)	Regular (weekly)	Moderately religious	Very important	Strongly Agree	Strongly Disagree	Neutral	Strongly Disagree	Strongly Agree	Strongly Disagree	Strongly Disagree	Neutral	Strongly Disagree	Neutral	Neutral	Don’t trust at all	Don’t trust at all	To a very large extent	To a very large extent	To a very large extent	To a very large extent	To a very large extent	To a very large extent	To a very large extent	To a very large extent	Strongly Agree	Agree	Strongly Agree	Strongly Agree
20	Female	Public school in urban area	Akan	Ghanaian	Second year	2015	College of Basic and Applied Sciences(Agriculture/Veterinary Sciences/Biological/Physical Sciences)	75% or more	Twi	College Diploma	Tertiary	Both my mother and father in the same household	We have about the same amount of moneyas most	Christian	Christian (Protestant)	Christian (Protestant)	Presbyterian	Presbyterian	Presbyterian		Regular (weekly)	Regular (weekly)	Very religious	Very important	Agree	Disagree	Neutral	Neutral	Neutral	Neutral	Agree	Neutral	Neutral	Trust fully	Neutral	Neutral	Neutral	To a very large extent	To a large extent	To a large extent	To a large extent	To a large extent	To a large extent	To a large extent	To a large extent	Strongly Agree	Neutral	Strongly Agree	Strongly Agree
19	Female	Public school in urban area	Others	Ghanaian	Second year	2015	College of Basic and Applied Sciences(Agriculture/Veterinary Sciences/Biological/Physical Sciences)	70%-74%	Other European or non-African language specify:	A postgraduate	Secondary Education	Only my mother	We are richer than most	Christian	Christian (Catholic)	Christian (Catholic)					Frequent attendance	Frequent attendance	Very religious	Extremely important	Agree	Disagree	Strongly Disagree	Strongly Disagree	Strongly Agree	Agree	Agree	Agree	Neutral	Trust fully	Neutral	Neutral	Neutral	To a large extent	To a very large extent	To a large extent	To a large extent	To a very large extent	To a large extent	To a very large extent	To a very large extent	Strongly Agree	Neutral	Agree	Strongly Agree
23	Female	Private school	Others	Other West African Countries	Second year	2015	College of Basic and Applied Sciences(Agriculture/Veterinary Sciences/Biological/Physical Sciences)	60%-69%	English	First degree	Tertiary	Only my mother	We have about the same amount of moneyas most	Christian	Christian (Protestant)	Christian (Protestant)	Baptist	Baptist	Baptist		Fairly Regular (Almost weekly)	Regular (weekly)	Very religious	Extremely important	Strongly Disagree	Strongly Disagree	Strongly Agree	Neutral	Strongly Agree	Strongly Disagree	Strongly Disagree	Disagree	Strongly Disagree	Neutral	Neutral	Neutral	Neutral	To a medium extent	To a medium extent	To a medium extent	To a medium extent	To a large extent	To a small extent	To a very large extent	To a large extent	Strongly Agree	Neutral	Neutral	Strongly Agree
21	Female	Public school in urban area	Akan	Ghanaian	Second year	2013	College of Basic and Applied Sciences(Agriculture/Veterinary Sciences/Biological/Physical Sciences)	70%-74%	English	Completed secondary School (SSS/ A' level)	Primary education	Both my mother and father in the same household	We have about the same amount of moneyas most	Christian	Christian (Protestant)	Christian (Protestant)	Presbyterian	Presbyterian	Presbyterian		Frequent attendance	Occasionally (several times a year)	Not religious at all	Not at all important	Agree	Disagree	Neutral	Agree	Agree	Agree	Neutral	Neutral	Agree	Trust slightly	Neutral	Neutral	Neutral	To a large extent	To a large extent	To a large extent	To a large extent	To a large extent	To a medium extent	To a medium extent	To a large extent	Agree	Agree	Agree	Strongly Agree
20	Female	Public school in urban area	Akan	Ghanaian	Second year	2015	College of Humanities/Social Sciences	50%-59%	Twi	Completed secondary School (SSS/ A' level)	Secondary Education	Other relatives (aunt, uncle, grandparent)	We have about the same amount of moneyas most	Christian	Christian (Catholic)	Christian (Protestant)					Frequent attendance	Frequent attendance	Very religious	Very important	Neutral	Neutral	Neutral	Disagree	Agree	Neutral	Neutral	Agree	Neutral	Neutral	Neutral	Trust slightly	Trust slightly	To a large extent	To a large extent	To a large extent	To a large extent	To a large extent	To a large extent	To a large extent	To a large extent	Agree	Agree	Agree	Strongly Agree
20	Female	Public school in urban area	Akan	Ghanaian	Second year	2015	College of Health Science(Medicine/Clinical Sciences	75% or more	Twi	College Diploma	Tertiary	Only my mother	We have about the same amount of moneyas most	Christian	Christian (Protestant)		Presbyterian	Presbyterian			Fairly Regular (Almost weekly)	Regular (weekly)	Moderately religious	Very important	Agree	Disagree	Agree	Disagree	Agree	Strongly Agree	Disagree	Agree	Agree	Trust fully	Trust slightly	Neutral	Neutral	To a large extent	To a large extent	To a large extent	To a large extent	To a very large extent	To a small extent	To a large extent	To a large extent	Strongly Agree	Strongly Agree	Agree	Agree
	Female	Public school in urban area	Others	Ghanaian	Second year	2015	College of Health Science(Medicine/Clinical Sciences	70%-74%	Twi	A postgraduate	Primary education	Both my mother and father in the same household	We have about the same amount of moneyas most	Christian	Christian (Protestant)	Christian (Protestant)	Presbyterian	Pentecostal	Presbyterian		Regular (weekly)	Regular (weekly)	Very religious	Extremely important	Strongly Disagree	Agree	Disagree	Neutral	Strongly Agree	Neutral	Strongly Agree	Strongly Agree	Strongly Agree	Neutral	Neutral	Neutral	Neutral	To a very large extent	To a very large extent	To a very large extent	To a very large extent	To a very large extent	To a very large extent	To a very large extent	To a very large extent	Strongly Agree	Disagree	Strongly Agree	Strongly Agree
20	Female	Public school in urban area	Akan	Ghanaian	Second year	2015	College of Health Science(Medicine/Clinical Sciences	75% or more	Twi	Primary education(some or complete)	No education	Only my mother	We are richer than most	Christian	Christian (Protestant)	Christian (Protestant)	Evangelical	Evangelical	Evangelical		Regular (weekly)	Regular (weekly)	Extremely religious	Extremely important	Agree	Strongly Agree	Neutral	Neutral	Agree	Neutral	Agree	Agree	Agree	Trust slightly	Neutral	Neutral	Neutral	To a very large extent	To a very large extent	To a large extent	To a large extent	To a large extent	To a large extent	To a large extent	To a large extent	Agree	Strongly Agree	Strongly Agree	Agree
	Female	Public school in urban area	Others	Ghanaian	Second year	2015	College of Health Science(Medicine/Clinical Sciences	70%-74%	Hausa	Completed secondary School (SSS/ A' level)	Primary education	Both my mother and father in the same household	We have about the same amount of moneyas most	Muslim	Muslim	Muslim					Regular (weekly)	Regular (weekly)	Very religious	Very important	Agree	Disagree	Neutral	Neutral	Agree	Neutral	Disagree	Agree	Agree	Trust slightly	Neutral	Neutral	Neutral	To a medium extent	To a medium extent	To a large extent	To a medium extent	To a large extent	To a medium extent	To a medium extent	To a medium extent	Agree	Disagree	Agree	Agree
18	Female	Public school in urban area	Akan	Ghanaian	Second year	2015	College of Health Science(Medicine/Clinical Sciences		Twi	Completed secondary School (SSS/ A' level)	Tertiary	Only my mother	We are richer than most	Christian	Christian (Protestant)	Christian (Protestant)	Presbyterian	Presbyterian	Presbyterian		Frequent attendance	Frequent attendance	Very religious	Extremely important	Strongly Agree	Neutral	Neutral	Neutral	Agree	Neutral	Neutral	Neutral	Agree	Trust fully	Trust slightly	Neutral	Neutral	To a very large extent	To a very large extent	To a very large extent	To a very large extent	To a very large extent	To a very large extent	To a very large extent	To a very large extent	Strongly Agree	Agree	Strongly Agree	Strongly Agree
23	Female	Public school in urban area	Akan	Ghanaian	Second year	2016	College of Health Science(Medicine/Clinical Sciences	75% or more	Twi	Some secondary education but not completered	Secondary Education	Only my mother	We have about the same amount of moneyas most	Christian	Christian (Protestant)		Pentecostal	Pentecostal	Pentecostal	Pentecostal	Regular (weekly)	Regular (weekly)	Very religious	Extremely important	Agree	Strongly Disagree	Neutral	Agree	Strongly Agree	Agree	Agree	Agree	Agree	Trust slightly	Neutral	Neutral	Distrust slightly	To a very large extent	To a very large extent	To a very large extent	To a very large extent	To a very large extent	To a very large extent	To a very large extent	To a very large extent	Strongly Agree	Disagree	Strongly Agree	Strongly Agree
19	Female	Public school in urban area	Ga-Adangbe	Ghanaian	Second year	2015	College of Basic and Applied Sciences(Agriculture/Veterinary Sciences/Biological/Physical Sciences)	75% or more	Ga	Some secondary education but not completered	Secondary Education	Only my mother	We have about the same amount of moneyas most	Christian	Christian (Protestant)		Pentecostal	Pentecostal			Frequent attendance	Frequent attendance	Moderately religious	Very important	Agree	Disagree	Disagree	Neutral	Strongly Agree	Disagree	Disagree	Agree	Agree	Trust slightly	Trust slightly	Neutral	Neutral	To a very large extent	To a very large extent	To a very large extent	To a very large extent	To a very large extent	To a medium extent	To a very large extent	To a very large extent	Strongly Agree	Strongly Disagree	Agree	Agree
19	Male	Private school	Akan	Ghanaian	Second year	2015	College of Health Science(Medicine/Clinical Sciences	75% or more	Ga	First degree	Secondary Education	Only my mother	We have about the same amount of moneyas most	Christian	Christian (Protestant)	Christian (Catholic)	Pentecostal	Pentecostal			Regular (weekly)	Regular (weekly)	Very religious	Extremely important	Neutral	Strongly Disagree	Neutral	Agree	Strongly Agree	Neutral	Disagree	Neutral	Agree	Trust fully	Trust fully	Trust fully	Trust fully	To a very large extent	To a very large extent	To no extent	To a very large extent	To a very large extent	To a very large extent	To a very large extent	To a very large extent	Strongly Agree	Disagree	Strongly Agree	Strongly Agree
21	Male	Public school in urban area	Ewe	Ghanaian	Second year	2015	College of Health Science(Medicine/Clinical Sciences	75% or more	Ewe	Primary education(some or complete)	Secondary Education	Only my father	We are richer than most	Traditional African	Christian (Protestant)	Christian (Protestant)		Evangelical	Independent		Occasionally (several times a year)	Fairly Regular (Almost weekly)	Somewhat religious	Somewhat important	Agree	Disagree	Strongly Agree	Strongly Agree	Agree	Disagree	Neutral	Agree	Agree	Trust slightly	Trust slightly	Trust slightly	Trust slightly	To a large extent	To a large extent	To a large extent	To a medium extent	To a large extent	To a medium extent	To a medium extent	To a large extent	Agree	Agree	Agree	Strongly Agree
20	Female	Public school in urban area	Akan	Ghanaian	Second year	2015	College of Health Science(Medicine/Clinical Sciences	70%-74%	Twi	College Diploma	Secondary Education	Only my mother	We have about the same amount of moneyas most	Christian	Christian (Protestant)	Christian (Protestant)	Seventh Day Adventist	Seventh Day Adventist	Pentecostal		Regular (weekly)	Regular (weekly)	Very religious	Very important	Strongly Agree	Disagree	Neutral	Disagree	Agree	Disagree	Neutral	Agree	Disagree	Neutral	Neutral	Neutral	Neutral	To a large extent	To a large extent	To a large extent	To a large extent	To a large extent	To a large extent	To a large extent	To a large extent	Strongly Agree	Disagree	Strongly Agree	Agree
21	Male	Public school in urban area	Akan	Ghanaian	Second year	2015	College of Health Science(Medicine/Clinical Sciences	60%-69%	Twi	First degree	No education	Both my mother and father in the same household	We are richer than most		Muslim	Muslim					Regular (weekly)	Frequent attendance	Very religious	Very important	Strongly Agree	Disagree	Disagree	Agree	Strongly Disagree	Disagree	Strongly Agree	Agree	Disagree	Don’t trust at all	Don’t trust at all	Don’t trust at all	Don’t trust at all	To a very large extent	To a very large extent	To a medium extent	To no extent	To a very large extent	To no extent	To a very large extent	To a very large extent	Strongly Agree	Strongly Agree	Strongly Agree	Agree
21	Male	Public school in urban area	Akan	Ghanaian	Second year	2015	College of Health Science(Medicine/Clinical Sciences	75% or more	Ga	Completed secondary School (SSS/ A' level)	Primary education	Both my mother and father in the same household	We have about the same amount of moneyas most	Christian	Christian (Protestant)	Christian (Protestant)	Independent	Independent	Independent	Independent	Frequent attendance	Frequent attendance	Very religious	Extremely important	Strongly Agree	Disagree	Strongly Disagree	Strongly Disagree	Strongly Agree	Disagree	Disagree	Neutral	Agree	Trust slightly	Neutral	Neutral	Neutral	To a very large extent	To a very large extent	To no extent	To a very large extent	To a very large extent	To a medium extent	To a very large extent	To a very large extent	Strongly Agree	Neutral	Neutral	Strongly Agree
19	Male	Public school in rural area	Ga-Adangbe	Ghanaian	Second year	2015	College of Health Science(Medicine/Clinical Sciences	75% or more	Twi	Completed secondary School (SSS/ A' level)	Secondary Education	Both my mother and father in the same household	We are richer than most	Christian	Christian (Protestant)	Christian (Protestant)	Independent	Independent	Independent		Fairly Regular (Almost weekly)	Regular (weekly)	Very religious	Extremely important	Agree	Neutral	Disagree	Neutral	Disagree	Neutral	Disagree	Neutral	Neutral	Trust slightly	Trust slightly	Neutral	Neutral	To a large extent	To a medium extent	To a medium extent	To a medium extent	To a large extent	To a large extent	To a large extent	To a large extent	Agree	Disagree	Strongly Agree	Strongly Agree
20	Female	Public school in urban area	Akan	Ghanaian	Second year	2015	College of Health Science(Medicine/Clinical Sciences	75% or more	Twi	College Diploma	Secondary Education	Other relatives (aunt, uncle, grandparent)	We have about the same amount of moneyas most	Christian	Christian (Catholic)	Christian (Protestant)	Presbyterian		Methodist	Methodist	Frequent attendance	Fairly Regular (Almost weekly)	Moderately religious	Very important	Strongly Agree	Disagree	Strongly Agree	Neutral	Agree	Neutral	Strongly Disagree	Strongly Agree	Strongly Agree	Trust slightly	Neutral	Distrust slightly	Distrust slightly	To a very large extent	To a very large extent	To a very large extent	To a very large extent	To a very large extent	To a small extent	To a very large extent	To a very large extent	Strongly Agree	Neutral	Strongly Agree	Strongly Agree
19	Male	Public school in urban area	Ga-Adangbe	Ghanaian	Second year	2015	College of Health Science(Medicine/Clinical Sciences	70%-74%	Ga	First degree	Secondary Education	Both my mother and father in the same household	We have about the same amount of moneyas most	Christian	Christian (Protestant)	Christian (Protestant)	Independent	Independent	Independent	Independent	Regular (weekly)	Regular (weekly)	Moderately religious	Extremely important	Neutral	Strongly Disagree	Neutral	Neutral	Strongly Agree	Neutral	Neutral	Disagree	Strongly Agree	Trust slightly	Trust slightly	Neutral	Neutral	To a very large extent	To a very large extent	To a very large extent	To a very large extent	To a very large extent	To a very large extent	To a very large extent	To a very large extent	Strongly Agree	Strongly Disagree	Strongly Agree	Strongly Agree
23	Female	Public school in urban area	Akan	Ghanaian	Second year	2015	College of Health Science(Medicine/Clinical Sciences	60%-69%	Twi	College Diploma	Secondary Education	Only my mother	We have about the same amount of moneyas most	Christian	Christian (Protestant)	Christian (Protestant)	Pentecostal	Pentecostal	Pentecostal		Regular (weekly)	Regular (weekly)	Very religious	Extremely important	Agree	Disagree	Disagree	Disagree	Agree	Agree	Agree	Strongly Agree	Strongly Agree	Distrust slightly	Neutral	Neutral	Neutral	To a very large extent	To a medium extent	To a large extent	To a large extent	To a large extent	To a large extent	To a large extent	To a large extent	Strongly Agree	Disagree	Agree	Agree
23	Female	Public school in urban area	Akan	Ghanaian	Second year	2015	College of Health Science(Medicine/Clinical Sciences	75% or more	Twi	First degree	Tertiary	Both my mother and father in the same household	We are poorer than most	Christian	Christian (Protestant)		Methodist		Methodist		Frequent attendance	Regular (weekly)	Moderately religious	Extremely important	Neutral	Strongly Disagree	Strongly Agree	Neutral	Strongly Agree	Neutral	Neutral	Strongly Agree	Agree	Neutral	Neutral	Neutral	Neutral	To a very large extent	To a very large extent	To a very large extent	To a large extent	To a large extent	To a very large extent	To a very large extent	To a very large extent	Strongly Agree	Disagree	Neutral	Strongly Agree
18	Female	Public school in urban area	Others	Ghanaian	Second year	2015	College of Humanities/Social Sciences	70%-74%	Ga			Both my mother and father in the same household				Christian (Protestant)				Jehovah’s Witness	Regular (weekly)	Regular (weekly)	Very religious	Extremely important	Disagree	Disagree	Strongly Disagree	Disagree	Agree	Neutral	Disagree	Disagree	Neutral	Trust slightly	Neutral	Distrust slightly	Distrust slightly	To a large extent	To a medium extent	To a medium extent	To a medium extent	To a medium extent	To a medium extent	To a medium extent	To a medium extent	Neutral	Agree	Neutral	Agree
22	Female	Public school in urban area	Ewe	Ghanaian	Second year	2015	College of Basic and Applied Sciences(Agriculture/Veterinary Sciences/Biological/Physical Sciences)	70%-74%	Twi	None/No education	Primary education	Both my mother and father in the same household	We have about the same amount of moneyas most	Muslim	Muslim	Muslim					Regular (weekly)	Regular (weekly)	Moderately religious	Very important	Agree	Strongly Disagree	Disagree	Strongly Disagree	Agree	Disagree	Neutral	Disagree	Disagree	Trust slightly	Distrust slightly	Neutral	Neutral	To a large extent	To a very large extent	To a large extent	To a very large extent	To a large extent	To a medium extent	To a large extent	To a very large extent	Strongly Agree	Neutral	Disagree	Strongly Agree
20	Female	Public school in urban area	Akan	Ghanaian	Second year	2015	College of Humanities/Social Sciences	40%-49%	Twi	None/No education	Secondary Education	Both my mother and father in the same household	We are richer than most	Christian	Christian (Protestant)	Christian (Protestant)	Presbyterian	Presbyterian	Pentecostal		Regular (weekly)	Frequent attendance	Moderately religious	Very important	Strongly Agree	Strongly Disagree	Disagree	Strongly Disagree	Strongly Agree	Agree	Strongly Agree	Strongly Agree	Strongly Agree	Trust slightly	Neutral	Distrust slightly	Distrust slightly	To a very large extent	To a very large extent	To a very large extent	To a very large extent	To a large extent	To a small extent	To a large extent	To a large extent	Strongly Agree	Neutral	Agree	Strongly Agree
20	Male	Public school in urban area	Ga-Adangbe	Ghanaian	Second year	2015	College of Basic and Applied Sciences(Agriculture/Veterinary Sciences/Biological/Physical Sciences)	60%-69%	English	Completed secondary School (SSS/ A' level)	Primary education	My father and stepmother	We are richer than most	Christian	Christian (Protestant)	Christian (Protestant)	Independent	Independent	Independent	Independent	Regular (weekly)	Occasionally (several times a year)	Moderately religious	Very important	Disagree	Disagree	Disagree	Neutral	Agree	Neutral	Disagree	Neutral	Neutral	Neutral	Neutral	Neutral	Neutral	To a large extent	To a large extent	To a small extent	To a large extent	To a large extent	To a large extent	To a large extent	To a large extent	Agree	Agree	Agree	Agree
22	Male	Public school in urban area	Ga-Adangbe	Ghanaian	Second year	2015	College of Basic and Applied Sciences(Agriculture/Veterinary Sciences/Biological/Physical Sciences)	60%-69%	Ga	None/No education	Secondary Education	Only my mother	We are poorer than most	Christian	Christian (Protestant)	Christian (Protestant)	Pentecostal	Pentecostal	Pentecostal	Pentecostal	Frequent attendance	Fairly Regular (Almost weekly)	Moderately religious	Somewhat important	Strongly Agree	Disagree	Neutral	Agree	Strongly Agree	Neutral	Neutral	Agree	Disagree	Trust fully	Trust slightly	Neutral	Distrust slightly	To a very large extent	To a very large extent	To a very large extent	To a medium extent	To a large extent	To a large extent	To a very large extent	To a very large extent	Strongly Agree	Neutral	Strongly Agree	Strongly Agree
20	Male	Public school in urban area	Akan	Ghanaian	Second year	2015	College of Basic and Applied Sciences(Agriculture/Veterinary Sciences/Biological/Physical Sciences)	50%-59%	Twi	First degree	Tertiary	Both my mother and father in the same household	We are richer than most	Christian	Christian (Catholic)	Christian (Catholic)					Frequent attendance	Regular (weekly)	Very religious	Extremely important	Agree	Agree	Disagree	Strongly Disagree	Strongly Agree	Agree	Agree	Strongly Agree	Agree	Trust fully	Trust slightly	Distrust slightly	Distrust slightly	To a very large extent	To a very large extent	To a very large extent	To a very large extent	To a very large extent	To a very large extent	To a very large extent	To a very large extent	Strongly Agree	Agree	Strongly Agree	Strongly Agree
19	Male	Public school in urban area	Akan	Ghanaian	Second year	2015	College of Basic and Applied Sciences(Agriculture/Veterinary Sciences/Biological/Physical Sciences)	60%-69%	Twi	Completed secondary School (SSS/ A' level)	Secondary Education	Only my mother	We have about the same amount of moneyas most	Christian	Christian (Catholic)						Fairly Regular (Almost weekly)	Fairly Regular (Almost weekly)	Very religious	Very important	Strongly Agree	Neutral	Disagree	Neutral	Strongly Agree	Agree	Agree	Agree	Agree	Neutral	Neutral	Neutral	Neutral	To a very large extent	To a very large extent	To a large extent	To a medium extent	To a large extent	To a large extent	To a large extent	To a large extent	Agree	Neutral	Strongly Agree	Strongly Agree
19	Female	Public school in urban area	Akan	Ghanaian	Second year	2015	College of Humanities/Social Sciences	75% or more	Twi	Primary education(some or complete)	Secondary Education	Only my mother	We are poorer than most	Christian	Christian (Protestant)	Christian (Protestant)	Pentecostal	Pentecostal	Pentecostal		Frequent attendance	Frequent attendance	Moderately religious	Extremely important	Neutral	Disagree	Disagree	Neutral	Agree	Agree	Agree	Strongly Agree	Strongly Agree	Neutral	Neutral	Neutral	Neutral	To a large extent	To a large extent	To a large extent	To a large extent	To a large extent	To a large extent	To a large extent	To a large extent	Agree	Disagree	Strongly Agree	Strongly Agree
19	Female	Private school	Ga-Adangbe	Ghanaian	Second year	2015	College of Humanities/Social Sciences	75% or more	Ga	First degree	Secondary Education	Both my mother and father in the same household	We are richer than most	Christian	Christian (Protestant)	Christian (Protestant)	Baptist	Baptist	Baptist	Baptist	Regular (weekly)	Fairly Regular (Almost weekly)	Somewhat religious	Very important	Neutral	Strongly Disagree	Strongly Disagree	Strongly Agree	Strongly Agree	Agree	Strongly Agree	Strongly Agree	Strongly Agree	Trust fully	Trust slightly	Trust fully	Trust slightly	To no extent	To a large extent	To a large extent	To a medium extent	To a large extent	To a large extent	To a medium extent	To a large extent	Strongly Agree	Strongly Agree	Strongly Agree	Strongly Agree
20	Female	Public school in urban area	Akan	Ghanaian	Second year	2016	College of Humanities/Social Sciences	75% or more	Twi	Completed secondary School (SSS/ A' level)	Secondary Education	My father and stepmother	We are richer than most	Christian	Christian (Protestant)	Christian (Protestant)	Presbyterian	Presbyterian	Presbyterian	Presbyterian	Frequent attendance	Frequent attendance	Moderately religious	Very important	Agree	Neutral	Disagree	Neutral	Strongly Disagree	Neutral	Agree	Neutral	Disagree	Neutral	Neutral	Distrust slightly	Distrust slightly	To a large extent	To a large extent	To a large extent	To a medium extent	To a large extent	To a large extent	To a large extent	To a large extent	Agree	Agree	Agree	Agree
21	Male	Public school in urban area	Akan	Ghanaian	Second year	2015	College of Humanities/Social Sciences	75% or more	Twi	College Diploma	No education	Only my mother	We are poorer than most	Christian				Independent	Independent	Independent	Frequent attendance	Frequent attendance	Very religious	Extremely important	Strongly Agree	Neutral	Agree	Strongly Agree	Strongly Agree	Disagree	Agree	Strongly Agree	Agree	Trust fully	Neutral	Trust slightly	Trust slightly	To a large extent	To a large extent	To a large extent	To a large extent	To a very large extent	To a very large extent	To a very large extent	To a very large extent	Agree	Strongly Agree	Strongly Agree	Strongly Agree
22	Male	Public school in urban area	Others	Ghanaian	Second year	2015	College of Humanities/Social Sciences	75% or more	English	Completed secondary School (SSS/ A' level)	No education	Other relatives (aunt, uncle, grandparent)	We have about the same amount of moneyas most	Christian	Christian (Protestant)	Muslim	Evangelical	Evangelical			Frequent attendance	Regular (weekly)	Moderately religious	Extremely important	Strongly Agree	Disagree	Disagree	Agree	Agree	Agree	Agree	Agree	Neutral	Neutral	Neutral	Neutral	Neutral	To a very large extent	To a very large extent	To a medium extent	To a very large extent	To a very large extent	To a very large extent	To a very large extent	To a very large extent	Strongly Agree	Agree	Agree	Strongly Agree
20	Female	Public school in urban area	Akan	Ghanaian	Second year	2015	College of Humanities/Social Sciences	70%-74%	Twi	Completed secondary School (SSS/ A' level)	Secondary Education	Both my mother and father in the same household	We have about the same amount of moneyas most	Christian	Christian (Protestant)	Christian (Protestant)	Pentecostal	Pentecostal	Pentecostal		Fairly Regular (Almost weekly)	Regular (weekly)	Moderately religious	Very important	Strongly Agree	Neutral	Strongly Disagree	Neutral	Agree	Strongly Disagree	Neutral	Strongly Agree	Disagree	Trust fully	Neutral	Neutral	Neutral	To a very large extent	To a very large extent	To a very large extent	To a very large extent	To a very large extent	To a medium extent	To a very large extent	To a very large extent	Strongly Agree	Strongly Agree	Strongly Agree	Strongly Agree
20	Female	Public school in urban area	Ga-Adangbe	Ghanaian	Second year	2015	College of Humanities/Social Sciences	75% or more	Ga	Completed secondary School (SSS/ A' level)	Primary education	Only my mother	We are poorer than most	Christian	Christian (Protestant)	Christian (Protestant)	Independent	Presbyterian	Presbyterian	Presbyterian	Fairly Regular (Almost weekly)	Regular (weekly)	Very religious	Refused to answer	Strongly Disagree	Strongly Agree	Strongly Disagree	Strongly Disagree	Strongly Agree	Agree	Agree	Strongly Agree	Strongly Agree	Trust fully	Neutral	Neutral	Neutral	To a very large extent	To a very large extent	To a very large extent	To a very large extent	To a very large extent	To a very large extent	To a very large extent	To a very large extent	Strongly Agree	Strongly Agree	Strongly Agree	Strongly Agree
18	Female	Public school in urban area	Akan	Ghanaian	Second year	2015	College of Humanities/Social Sciences	75% or more	English	A postgraduate	Tertiary	Both my mother and father in the same household	We are richer than most	Christian	Christian (Protestant)	Christian (Protestant)	Presbyterian	Presbyterian	Presbyterian		Frequent attendance	Frequent attendance	Very religious	Extremely important	Strongly Agree	Disagree	Disagree	Strongly Disagree	Neutral	Disagree	Strongly Agree	Strongly Agree	Strongly Agree	Don’t trust at all	Don’t trust at all	Don’t trust at all	Don’t trust at all	To a very large extent	To a very large extent	To a very large extent	To a medium extent	To a large extent	To no extent	To a large extent	To a very large extent	Strongly Agree	Strongly Disagree	Agree	Agree
20	Female	Private school	Others	Ghanaian	Second year	2015	College of Humanities/Social Sciences	60%-69%	Twi	Completed secondary School (SSS/ A' level)	Primary education	My mother and stepfather	We are richer than most	Christian	Christian (Protestant)	Christian (Protestant)	Independent	Independent	Independent	Independent	Regular (weekly)	Regular (weekly)	Very religious	Extremely important	Agree	Neutral	Neutral	Neutral	Strongly Agree	Strongly Disagree	Strongly Disagree	Neutral	Strongly Disagree	Trust slightly	Neutral	Neutral	Neutral	To a very large extent	To a very large extent	To a very large extent	To a very large extent	To a very large extent	To a very large extent	To a very large extent	To a very large extent	Strongly Agree	Strongly Disagree	Strongly Agree	Strongly Agree
19	Female	Public school in urban area	Akan	Ghanaian	Second year	2015	College of Humanities/Social Sciences	70%-74%	Twi	Completed secondary School (SSS/ A' level)	Primary education	Both my mother and father in the same household	We are richer than most		Christian (Protestant)	Christian (Catholic)				Pentecostal	Regular (weekly)	Regular (weekly)	Very religious	Very important	Agree	Neutral	Neutral	Neutral	Neutral	Neutral	Neutral	Neutral	Neutral	Trust slightly	Neutral	Neutral	Neutral	To a very large extent	To a very large extent	To a very large extent	To a very large extent	To a very large extent	To a very large extent	To a very large extent	To a very large extent	Strongly Agree	Strongly Agree	Strongly Agree	Strongly Agree
19	Female	Public school in urban area	Akan	Ghanaian	Second year	2015	College of Humanities/Social Sciences	75% or more	Twi	A postgraduate	Tertiary	Both my mother and father in the same household	We are richer than most	Christian	Christian (Protestant)	Christian (Protestant)	Methodist	Methodist	Methodist		Regular (weekly)	Fairly Regular (Almost weekly)	Very religious	Extremely important	Agree	Strongly Disagree	Neutral	Disagree	Agree	Neutral	Neutral	Agree	Agree	Trust fully	Don’t trust at all	Don’t trust at all	Don’t trust at all	To a large extent	To a very large extent	To a very large extent	To a very large extent	To a very large extent	To no extent	To a very large extent	To a very large extent	Strongly Agree	Strongly Agree	Agree	Strongly Agree
22	Male	Public school in urban area		Other West African Countries	Second year	2014	College of Humanities/Social Sciences	70%-74%	Ga	Completed secondary School (SSS/ A' level)	Secondary Education	Other relatives (aunt, uncle, grandparent)	We are richer than most	Muslim	Christian (Protestant)	Christian (Protestant)		Independent	Independent		Regular (weekly)	Frequent attendance	Moderately religious	Extremely important	Agree	Strongly Disagree	Neutral	Strongly Agree	Strongly Agree	Neutral	Neutral	Neutral	Neutral	Trust fully	Neutral	Neutral	Neutral	To a very large extent	To a very large extent	To a very large extent	To a very large extent	To a very large extent	To a medium extent	To a very large extent	To a very large extent	Strongly Agree	Neutral	Strongly Agree	Strongly Agree
20	Male	Public school in urban area	Akan	Ghanaian	Second year	2015	College of Humanities/Social Sciences		Twi	Primary education(some or complete)	Primary education	Both my mother and father in the same household	We are poorer than most	Christian	Christian (Protestant)	Christian (Protestant)	Methodist	Methodist	Methodist	Pentecostal	Fairly Regular (Almost weekly)	Only on special occasions	Very religious	Extremely important	Strongly Agree	Strongly Agree	Neutral		Strongly Agree	Strongly Agree	Strongly Agree	Neutral	Strongly Agree	Neutral	Neutral	Neutral	Neutral	To a very large extent	To a very large extent	To a large extent	To a large extent	To a very large extent	To a medium extent	To a very large extent	To a very large extent	Strongly Agree	Neutral	Neutral	Agree
25	Female	Public school in rural area	Ewe	Ghanaian	Second year	2016	College of Humanities/Social Sciences	70%-74%	Ga	Completed secondary School (SSS/ A' level)	Primary education	Other relatives (aunt, uncle, grandparent)				Christian (Catholic)	Methodist	Presbyterian	Independent	Anglican	Fairly Regular (Almost weekly)	Frequent attendance	Moderately religious	Very important	Agree	Strongly Disagree	Neutral	Agree	Strongly Agree	Neutral	Agree	Agree	Agree	Don’t trust at all	Neutral	Distrust slightly	Distrust slightly	To a medium extent	To a medium extent	To a small extent	To a medium extent	To a medium extent	To a medium extent	To a large extent	To a large extent	Agree	Neutral	Agree	Agree
18	Female	Public school in urban area	Ewe	Ghanaian	Second year	2015	College of Humanities/Social Sciences	70%-74%	English		Tertiary	Both my mother and father in the same household	We are richer than most			Christian (Catholic)					Frequent attendance	Fairly Regular (Almost weekly)	Moderately religious	Very important	Strongly Agree	Disagree	Agree	Neutral	Agree	Neutral	Neutral	Neutral	Agree	Trust slightly	Don’t trust at all	Neutral	Don’t trust at all	To a large extent	To a very large extent	To a very large extent	To a very large extent	To a large extent	To a large extent	To a large extent	To a very large extent	Strongly Agree	Neutral	Strongly Agree	Strongly Agree
20	Female	Public school in urban area	Ga-Adangbe	Ghanaian	Second year	2015	College of Humanities/Social Sciences	60%-69%	Other African Language specify:	Primary education(some or complete)	No education	Both my mother and father in the same household	We have about the same amount of moneyas most	Christian	Christian (Protestant)	Christian (Protestant)	Pentecostal	Church of Christ	Independent		Frequent attendance	Occasionally (several times a year)	Moderately religious	Extremely important	Strongly Agree	Neutral	Disagree	Agree	Neutral	Neutral	Agree	Strongly Agree	Strongly Agree	Neutral	Neutral	Neutral	Neutral	To a large extent	To a very large extent	To a large extent	To a very large extent	To a very large extent	To a very large extent	To a very large extent	To a very large extent	Strongly Agree	Agree	Strongly Agree	Strongly Agree
20	Male	Public school in urban area	Akan	Ghanaian	Second year	2015	College of Humanities/Social Sciences	60%-69%	English	College Diploma	Secondary Education	Both my mother and father in the same household	We are richer than most	Christian			Pentecostal	Pentecostal	Pentecostal		Frequent attendance	Fairly Regular (Almost weekly)	Moderately religious	Very important	Disagree	Agree	Neutral	Neutral	Strongly Agree	Strongly Disagree	Strongly Agree	Strongly Agree	Strongly Disagree	Neutral	Trust slightly	Trust slightly	Neutral	To a very large extent	To a very large extent	To a large extent	To a large extent	To a very large extent	To a very large extent	To a very large extent	To a very large extent	Strongly Agree	Agree	Strongly Agree	Strongly Agree
	Male	Public school in urban area	Ga-Adangbe	Ghanaian	Second year	2015	College of Humanities/Social Sciences	70%-74%	Ga	Completed secondary School (SSS/ A' level)	Secondary Education	Both my mother and father in the same household	We have about the same amount of moneyas most	Christian	Christian (Protestant)	Christian (Protestant)	Pentecostal	Pentecostal	Pentecostal		Frequent attendance	Regular (weekly)	Very religious	Very important	Agree	Disagree	Agree	Neutral	Disagree	Disagree	Disagree	Disagree	Disagree	Trust fully	Neutral	Neutral	Neutral	To a large extent	To a large extent	To a large extent	To a large extent	To a large extent	To a large extent	To a large extent	To a large extent	Strongly Agree	Disagree	Agree	Agree
21	Male	Public school in rural area	Ewe	Ghanaian	Second year	2015	College of Education/Extra Mural/Distance Education	50%-59%	Twi	Some secondary education but not completered	Primary education	Both my mother and father in the same household	We are poorer than most	Christian	Christian (Protestant)	Christian (Protestant)	Presbyterian	Presbyterian	Presbyterian	Presbyterian	Occasionally (several times a year)	Regular (weekly)	Very religious	Very important	Agree	Strongly Disagree	Strongly Disagree	Agree	Agree	Neutral	Strongly Disagree	Neutral	Strongly Disagree	Neutral	Neutral	Neutral	Neutral	To a large extent	To a large extent	To a large extent	To a large extent	To a large extent	To a large extent	To a large extent	To a large extent	Agree	Agree	Agree	Agree
19	Female	Public school in rural area	Akan	Ghanaian	Second year	2015	College of Humanities/Social Sciences	75% or more	English	A postgraduate	Secondary Education	Both my mother and father in the same household	We are richer than most	Christian	Christian (Protestant)	Christian (Protestant)	Pentecostal	Pentecostal	Pentecostal		Regular (weekly)	Regular (weekly)	Moderately religious	Somewhat important	Strongly Agree	Strongly Disagree	Strongly Agree	Strongly Agree	Strongly Agree	Neutral	Strongly Disagree	Neutral	Neutral	Distrust slightly	Don’t trust at all	Don’t trust at all	Trust fully	To a very large extent	To a very large extent	To a very large extent	To a very large extent	To a very large extent	To a very large extent	To a very large extent	To a very large extent	Strongly Agree	Strongly Disagree	Strongly Agree	Strongly Agree
21	Male	Public school in urban area	Akan	Ghanaian	Second year	2015	College of Humanities/Social Sciences	70%-74%	English	College Diploma	Secondary Education	Only my mother	We are richer than most	Christian	Christian (Protestant)	Christian (Protestant)	Evangelical	Evangelical	Evangelical		Frequent attendance	Regular (weekly)	Extremely religious	Extremely important	Strongly Agree	Disagree	Strongly Agree	Strongly Agree	Strongly Agree	Strongly Agree	Strongly Disagree	Strongly Disagree	Agree	Don’t trust at all	Don’t trust at all	Don’t trust at all	Don’t trust at all	To a very large extent	To a medium extent	To a very large extent	To a very large extent	To a very large extent	To no extent	To a very large extent	To a very large extent	Strongly Agree	Strongly Disagree	Strongly Agree	Strongly Agree
19	Female	Public school in urban area	Ga-Adangbe	Ghanaian	Second year	2015	College of Humanities/Social Sciences	60%-69%	Twi	First degree	Secondary Education	Only my mother	We are richer than most	Christian	Christian (Protestant)	Christian (Protestant)	Baptist	Baptist	Presbyterian		Regular (weekly)	Regular (weekly)	Moderately religious	Extremely important	Agree	Neutral	Disagree	Agree	Agree	Disagree	Neutral	Neutral	Strongly Disagree	Trust fully	Neutral	Neutral	Neutral	To a large extent	To a very large extent	To a very large extent	To a large extent	To a very large extent	To a medium extent	To a very large extent	To a very large extent	Agree	Disagree	Agree	Strongly Agree
20	Female	Public school in rural area	Akan	Ghanaian	Second year	2015	College of Humanities/Social Sciences	70%-74%	Twi	First degree	Primary education	Only my mother	We have about the same amount of moneyas most	Christian	Christian (Catholic)	Christian (Catholic)	Independent				Frequent attendance	Regular (weekly)	Very religious	Very important	Neutral	Disagree	Neutral	Disagree	Strongly Agree	Neutral	Agree	Strongly Agree	Agree	Trust fully	Trust slightly	Trust slightly	Neutral	To a medium extent	To a small extent	To a medium extent	To a medium extent	To a large extent	To a medium extent	To a large extent	To a very large extent	Strongly Agree	Disagree	Strongly Agree	Agree
18	Male	Public school in urban area	Akan	Ghanaian	Second year	2015	College of Humanities/Social Sciences	75% or more	Twi	First degree	Tertiary	Both my mother and father in the same household	We have about the same amount of moneyas most	Christian	Christian (Protestant)	Christian (Protestant)	Presbyterian	Presbyterian	Presbyterian		Regular (weekly)	Regular (weekly)	Very religious	Very important	Agree	Disagree	Strongly Disagree	Agree	Agree	Neutral	Agree	Disagree	Strongly Agree	Trust slightly	Distrust slightly	Distrust slightly	Distrust slightly	To a very large extent	To a very large extent	To a very large extent	To a medium extent	To a medium extent	To a very large extent	To a very large extent	To a very large extent	Strongly Agree	Disagree	Strongly Agree	Strongly Agree
19	Male	Public school in urban area	Ewe	Ghanaian	Second year	2015	College of Humanities/Social Sciences	75% or more	Ewe	College Diploma	Secondary Education	Other relatives (aunt, uncle, grandparent)	We have about the same amount of moneyas most	Christian	Christian (Catholic)	Christian (Catholic)					Fairly Regular (Almost weekly)	Fairly Regular (Almost weekly)	Moderately religious	Very important	Neutral	Neutral	Neutral	Neutral	Strongly Agree	Neutral	Agree	Agree	Disagree	Neutral	Neutral	Neutral	Neutral	To a large extent	To a large extent	To a small extent	To a large extent	To a large extent	To a large extent	To a large extent	To a large extent	Agree	Neutral	Agree	Strongly Agree
20	Male	Public school in urban area	Akan	Ghanaian	Second year	2015	College of Humanities/Social Sciences	60%-69%	Twi	A postgraduate	Secondary Education	Only my mother	We are richer than most	Christian	Christian (Protestant)	Christian (Protestant)	Evangelical	Evangelical	Evangelical		Regular (weekly)	Regular (weekly)	Moderately religious	Extremely important	Neutral	Strongly Disagree	Neutral	Strongly Agree	Agree	Disagree	Neutral	Neutral	Disagree	Trust slightly	Don’t trust at all	Don’t trust at all	Don’t trust at all	To a very large extent	To a very large extent	To a medium extent	To a medium extent	To a large extent	To a small extent	To a very large extent	To a very large extent	Strongly Agree	Agree	Strongly Agree	Strongly Agree
19	Male	Public school in urban area	Ewe	Ghanaian	Second year	2015	College of Humanities/Social Sciences	70%-74%	Ewe	Completed secondary School (SSS/ A' level)	Primary education	Both my mother and father in the same household	We have about the same amount of moneyas most	Christian	Christian (Protestant)	Christian (Protestant)	Evangelical	Evangelical	Evangelical		Frequent attendance	Fairly Regular (Almost weekly)	Moderately religious	Very important	Agree	Neutral	Agree	Disagree	Strongly Agree	Neutral	Agree	Agree	Agree	Neutral	Neutral	Distrust slightly	Neutral	To a very large extent	To a large extent	To a medium extent	To a medium extent	To a large extent	To a large extent	To a large extent	To a large extent	Strongly Agree	Strongly Agree	Strongly Agree	Strongly Agree
19	Female	Public school in urban area	Akan	Ghanaian	Second year	2015	College of Humanities/Social Sciences	75% or more	Twi	Completed secondary School (SSS/ A' level)	Primary education	Both my mother and father in the same household	We are richer than most	Christian	Christian (Catholic)	Christian (Catholic)					Fairly Regular (Almost weekly)	Frequent attendance	Moderately religious	Extremely important	Agree	Strongly Disagree	Disagree	Neutral	Neutral	Neutral	Neutral	Neutral	Neutral	Trust slightly	Neutral	Neutral	Neutral	To a medium extent	To a medium extent	To a medium extent	To a large extent	To a large extent	To a large extent	To a large extent	To a large extent	Agree	Strongly Agree	Neutral	Agree
29	Male	Public school in rural area	Others	Ghanaian	Second year	2015	College of Health Science(Medicine/Clinical Sciences	75% or more	Other African Language specify:	First degree	Primary education	No parents or guardians (I live alone)	We are richer than most	Muslim	Muslim	Muslim					Regular (weekly)	Fairly Regular (Almost weekly)	Very religious	Refused to answer	Disagree	Strongly Disagree	Strongly Disagree	Agree	Strongly Agree	Disagree	Neutral	Agree	Strongly Agree	Trust fully	Neutral	Neutral	Neutral	To a very large extent	To a very large extent	To a very large extent	To a very large extent	To a very large extent	To a very large extent	To a very large extent	To a very large extent	Strongly Agree	Agree	Agree	Neutral
20	Male	Public school in urban area	Akan	Ghanaian	Second year	2015	College of Health Science(Medicine/Clinical Sciences	75% or more	Twi	College Diploma	Secondary Education	Both my mother and father in the same household	We are richer than most	Christian	Christian (Protestant)	Christian (Protestant)	Presbyterian	Presbyterian	Presbyterian	Baptist	Fairly Regular (Almost weekly)	Fairly Regular (Almost weekly)	Extremely religious	Extremely important	Agree	Disagree	Agree	Neutral	Agree	Neutral	Agree	Neutral	Disagree	Trust slightly	Neutral	Neutral	Neutral	To a large extent	To a large extent	To a large extent	To a large extent	To a large extent	To a large extent	To a large extent	To a large extent	Agree	Agree	Agree	Agree
19	Female	Public school in urban area	Akan	Ghanaian	Second year	2015	College of Health Science(Medicine/Clinical Sciences	70%-74%	English	A postgraduate	Tertiary	Both my mother and father in the same household	We are richer than most	Christian	Christian (Catholic)	Christian (Catholic)					Frequent attendance	Fairly Regular (Almost weekly)	Moderately religious	Very important	Neutral	Strongly Agree	Neutral	Strongly Agree	Agree	Strongly Agree	Strongly Agree	Strongly Agree	Agree	Don’t trust at all	Don’t trust at all	Don’t trust at all	Trust fully	To a very large extent	To a very large extent	To a very large extent	To a very large extent	To a very large extent	To a very large extent	To a very large extent	To a very large extent	Strongly Agree	Strongly Agree	Strongly Agree	Strongly Agree
30	Male	Public school in rural area	Others	Ghanaian	Second year	2016	College of Health Science(Medicine/Clinical Sciences	Not applicable	Other African Language specify:	None/No education	No education	Both my mother and father in the same household	We are poorer than most	Muslim	Muslim	Muslim					Frequent attendance	Frequent attendance	Very religious	Very important	Agree	Strongly Disagree	Strongly Disagree	Neutral	Strongly Agree	Agree	Strongly Agree	Strongly Agree	Agree	Trust slightly	Neutral	Neutral	Neutral	To a very large extent	To a very large extent	To a very large extent	To a very large extent	To a very large extent	To a very large extent	To a very large extent	To a very large extent	Strongly Agree	Strongly Disagree	Strongly Agree	Strongly Agree
29	Female	Public school in urban area	Ewe	Ghanaian	Second year	2016	College of Health Science(Medicine/Clinical Sciences	Not applicable	English	Some secondary education but not completered	No education	Both my mother and father in the same household	We are richer than most	Christian	Christian (Protestant)	Christian (Catholic)	Pentecostal	Pentecostal			Fairly Regular (Almost weekly)	Frequent attendance	Very religious	Extremely important	Agree	Neutral	Neutral	Neutral	Strongly Agree	Neutral	Neutral	Agree	Agree	Trust slightly	Neutral	Neutral	Neutral	To a very large extent	To a very large extent	To a small extent	To a very large extent	To a very large extent	To a large extent	To a very large extent	To a very large extent	Strongly Agree	Agree	Agree	Strongly Agree
28	Female	Public school in urban area	Akan	Ghanaian	Second year	2016	College of Health Science(Medicine/Clinical Sciences	Not applicable	English	Primary education(some or complete)	Tertiary	Some of the time in my mother’s home and some in my father’s home	We have about the same amount of moneyas most	Muslim	Muslim	Muslim					Fairly Regular (Almost weekly)	Regular (weekly)	Very religious	Extremely important	Neutral	Neutral	Strongly Disagree	Strongly Disagree	Strongly Agree	Strongly Agree	Agree	Agree	Agree	Trust fully	Neutral	Neutral	Neutral	To a large extent	To a large extent	To a medium extent	To a large extent	To a large extent	To a large extent	To a large extent	To a large extent	Agree	Agree	Agree	Agree
31	Female	Public school in urban area	Akan	Ghanaian	Second year	2016	College of Health Science(Medicine/Clinical Sciences	Not applicable	English	Completed secondary School (SSS/ A' level)	Tertiary	My father and stepmother		Christian	Christian (Protestant)	Christian (Protestant)	Independent	Zionist Christian Church	Zionist Christian Church		Regular (weekly)	Regular (weekly)	Extremely religious	Extremely important	Strongly Agree	Neutral	Strongly Agree	Strongly Disagree	Strongly Disagree	Strongly Agree	Strongly Disagree	Strongly Agree	Strongly Agree	Neutral	Neutral	Neutral	Neutral	To a very large extent	To a very large extent	To a very large extent	To a very large extent	To a very large extent	To a very large extent	To a very large extent	To a very large extent	Strongly Agree	Strongly Agree	Strongly Agree	Strongly Agree
40	Female	Public school in urban area	Ewe	Ghanaian	Second year	2016	College of Health Science(Medicine/Clinical Sciences	Not applicable	Twi	None/No education	No education	No parents or guardians (I live alone)	We have about the same amount of moneyas most	Christian	Christian (Protestant)	Christian (Protestant)	Baptist	Evangelical	Evangelical		Regular (weekly)	Regular (weekly)	Moderately religious	Extremely important	Strongly Disagree	Neutral	Disagree	Neutral	Strongly Agree	Neutral	Agree	Agree	Agree	Trust slightly	Neutral	Neutral	Neutral	To a very large extent	To a very large extent	To a large extent	To a large extent	To a medium extent	To a large extent	To a very large extent	To a very large extent	Strongly Agree	Neutral	Agree	Strongly Agree
20	Male	Public school in urban area	Akan	Ghanaian	Second year	2015	College of Health Science(Medicine/Clinical Sciences	75% or more	Twi	Primary education(some or complete)	Primary education	Some of the time in my mother’s home and some in my father’s home	We have about the same amount of moneyas most	Christian	Christian (Protestant)	Christian (Protestant)	Seventh Day Adventist	Seventh Day Adventist	Seventh Day Adventist		Fairly Regular (Almost weekly)	Regular (weekly)	Moderately religious	Extremely important	Strongly Agree	Disagree	Disagree	Strongly Agree	Strongly Agree	Disagree	Agree	Strongly Agree	Agree	Trust fully	Neutral	Neutral	Neutral	To a very large extent	To a very large extent	To a very large extent	To a very large extent	To a very large extent	To a very large extent	To a very large extent	To a very large extent	Strongly Agree	Agree	Strongly Agree	Strongly Agree
20	Female	Other (please specify)	Others	Other West African Countries	Second year	2014	College of Basic and Applied Sciences(Agriculture/Veterinary Sciences/Biological/Physical Sciences)	60%-69%	English	Completed secondary School (SSS/ A' level)	Secondary Education	Both my mother and father in the same household	We are richer than most	Christian	Christian (Protestant)	Christian (Protestant)					Regular (weekly)	Regular (weekly)	Very religious	Very important	Strongly Agree	Disagree	Strongly Agree	Neutral	Strongly Agree	Strongly Disagree	Agree	Strongly Disagree	Disagree	Neutral	Neutral	Neutral	Neutral	To a large extent	To a large extent	To a medium extent	To a large extent	To a medium extent	To a medium extent	To a large extent	To a large extent	Strongly Agree	Disagree	Agree	Strongly Agree
22	Male	Public school in rural area	Akan	Ghanaian	Second year	2015	College of Humanities/Social Sciences	60%-69%	Twi	College Diploma	No education	Only my mother	We are richer than most	Christian	Christian (Catholic)	Christian (Protestant)	Jehovah’s Witness		Methodist		Only on special occasions	Fairly Regular (Almost weekly)	Moderately religious	Very important	Strongly Disagree	Disagree	Strongly Disagree	Disagree	Strongly Agree	Strongly Agree	Strongly Agree	Strongly Agree	Strongly Agree	Trust slightly	Neutral	Neutral	Distrust slightly	To a very large extent	To a very large extent	To a large extent	To a very large extent	To a very large extent	To a large extent	To a very large extent	To a very large extent	Strongly Agree	Strongly Agree	Strongly Agree	Strongly Agree
21	Female	Public school in rural area	Ewe	Ghanaian	Second year	2014	College of Basic and Applied Sciences(Agriculture/Veterinary Sciences/Biological/Physical Sciences)	60%-69%	Twi	Primary education(some or complete)	Primary education	Only my mother	We have about the same amount of moneyas most	Christian	Christian (Protestant)	Christian (Catholic)					Frequent attendance	Regular (weekly)	Very religious	Extremely important	Disagree	Disagree	Disagree	Strongly Disagree	Agree	Disagree	Neutral	Disagree	Strongly Disagree	Trust slightly	Trust slightly	Trust slightly	Trust slightly	To a very large extent	To a large extent	To a large extent	To a very large extent	To a very large extent	To a very large extent	To a very large extent	To a very large extent	Strongly Agree	Disagree	Strongly Agree	Strongly Agree
22	Male	Public school in urban area	Akan	Ghanaian	Second year	2015	College of Basic and Applied Sciences(Agriculture/Veterinary Sciences/Biological/Physical Sciences)	70%-74%	English	First degree	Tertiary	Other relatives (aunt, uncle, grandparent)	We have about the same amount of moneyas most	Christian	Christian (Protestant)	Christian (Protestant)	Seventh Day Adventist	Methodist	Methodist	Seventh Day Adventist	Fairly Regular (Almost weekly)	Fairly Regular (Almost weekly)	Moderately religious	Very important	Strongly Agree	Strongly Disagree	Agree	Neutral	Strongly Agree	Strongly Disagree	Strongly Disagree	Strongly Disagree	Strongly Disagree	Trust slightly	Neutral	Neutral	Neutral	To a very large extent	To a large extent	To a medium extent	To a medium extent	To a large extent	To a medium extent	To a medium extent	To a medium extent	Agree	Agree	Strongly Agree	Strongly Agree
20	Female	Public school in urban area	Akan	Ghanaian	Second year	2015	College of Basic and Applied Sciences(Agriculture/Veterinary Sciences/Biological/Physical Sciences)	70%-74%	Twi	A postgraduate	Tertiary	Both my mother and father in the same household	We have about the same amount of moneyas most		Christian (Protestant)	Christian (Protestant)	Presbyterian	Presbyterian	Presbyterian		Regular (weekly)	Regular (weekly)	Very religious	Extremely important	Strongly Agree	Disagree	Disagree	Agree	Strongly Agree	Disagree	Disagree	Neutral	Disagree	Trust fully	Trust fully	Trust slightly	Trust slightly	To a very large extent	To a very large extent	To a very large extent	To a medium extent	To a medium extent	To a medium extent	To a large extent	To a large extent	Agree	Agree	Neutral	Strongly Agree
28	Male	Public school in rural area	Ewe	Ghanaian	Second year	2015	College of Basic and Applied Sciences(Agriculture/Veterinary Sciences/Biological/Physical Sciences)	75% or more	Twi	None/No education	Secondary Education	No parents or guardians (I live alone)	We have about the same amount of moneyas most	Christian	Christian (Protestant)	No religious affiliation	Church of Christ	Jehovah’s Witness			Occasionally (several times a year)	Frequent attendance	Somewhat religious	Somewhat important	Strongly Agree	Strongly Disagree	Strongly Disagree	Strongly Agree	Strongly Agree	Disagree	Agree	Agree	Strongly Agree	Neutral	Neutral	Neutral	Neutral	To a very large extent	To a very large extent	To no extent	To a very large extent	To a very large extent	To a very large extent	To a very large extent	To a very large extent	Strongly Agree	Disagree	Strongly Agree	Strongly Agree
37	Male	Public school in urban area	Ewe	Ghanaian	Second year	2015	College of Basic and Applied Sciences(Agriculture/Veterinary Sciences/Biological/Physical Sciences)	70%-74%	Ewe	Completed secondary School (SSS/ A' level)	Tertiary	No parents or guardians (I live alone)	We have about the same amount of moneyas most		Christian (Protestant)	Christian (Protestant)		Presbyterian	Presbyterian	Presbyterian	Regular (weekly)	Regular (weekly)	Very religious	Extremely important	Strongly Agree	Strongly Disagree	Disagree	Neutral	Strongly Agree	Neutral	Neutral	Strongly Agree	Agree	Trust slightly	Neutral	Neutral	Neutral	To a very large extent	To a large extent	To a large extent	To a medium extent	To a very large extent	To a very large extent	To a very large extent	To a very large extent	Strongly Agree	Neutral	Strongly Agree	Strongly Agree
21	Male	Public school in urban area	Akan	Ghanaian	Second year	2015	College of Humanities/Social Sciences	70%-74%	English	Completed secondary School (SSS/ A' level)	Tertiary	Guardian/foster parent who is not a relative	We are richer than most	Christian	Christian (Catholic)	Christian (Protestant)	Independent	Anglican	Independent	Independent	Frequent attendance	Regular (weekly)	Very religious	Extremely important	Disagree	Strongly Agree	Strongly Disagree	Neutral	Strongly Agree	Strongly Disagree	Neutral	Strongly Agree	Strongly Agree	Neutral	Distrust slightly	Distrust slightly	Distrust slightly	To a large extent	To a medium extent	To a large extent	To a large extent	To a very large extent	To a very large extent	To a very large extent	To a very large extent	Strongly Agree	Strongly Disagree	Strongly Agree	Strongly Agree
24	Male	Public school in rural area	Ewe	Ghanaian	Second year	2015	College of Humanities/Social Sciences	60%-69%	Twi	Completed secondary School (SSS/ A' level)	No education	Only my father	We are richer than most	Christian	Christian (Protestant)	Christian (Protestant)	Methodist	Methodist	Methodist		Regular (weekly)	Regular (weekly)	Not religious at all	Not at all important	Strongly Agree	Strongly Disagree	Disagree	Strongly Agree	Strongly Disagree	Disagree	Strongly Disagree	Disagree	Strongly Disagree	Trust slightly	Trust fully	Neutral	Neutral	To a very large extent	To a very large extent	To a very large extent	To a very large extent	To a very large extent	To a very large extent	To a very large extent	To a very large extent	Strongly Agree	Strongly Agree	Strongly Agree	Strongly Agree
22	Female	Public school in rural area	Ewe	Ghanaian	Second year	2015	College of Basic and Applied Sciences(Agriculture/Veterinary Sciences/Biological/Physical Sciences)	50%-59%	Twi	Some secondary education but not completered	Secondary Education	Only my mother	We have about the same amount of moneyas most	Christian	Christian (Protestant)	Christian (Protestant)	Pentecostal	Pentecostal	Pentecostal	Pentecostal	Frequent attendance	Occasionally (several times a year)	Very religious	Extremely important	Strongly Agree	Strongly Disagree	Neutral	Strongly Disagree	Agree	Neutral	Neutral	Agree	Agree	Trust slightly	Distrust slightly	Distrust slightly	Neutral	To a large extent	To a large extent	To a large extent	To no extent	To a large extent	To a very large extent	To a large extent	To a very large extent	Strongly Agree	Disagree	Strongly Agree	Strongly Agree
24	Female	Private school	Akan	Ghanaian	Second year	2015		70%-74%	Twi	College Diploma	Tertiary	Only my mother	We have about the same amount of moneyas most	Christian	Christian (Protestant)	Christian (Protestant)	Pentecostal	Pentecostal	Pentecostal	Pentecostal	Occasionally (several times a year)	Frequent attendance	Moderately religious	Very important	Strongly Agree	Disagree	Neutral	Disagree	Strongly Agree	Neutral	Neutral	Neutral	Neutral	Neutral	Neutral	Neutral	Neutral	To a very large extent	To a very large extent	To a very large extent		To a medium extent	To a medium extent	To a very large extent	To a very large extent	Strongly Agree	Neutral	Strongly Agree	Strongly Agree
23	Female	Public school in urban area	Akan	Ghanaian	Second year	2015	College of Basic and Applied Sciences(Agriculture/Veterinary Sciences/Biological/Physical Sciences)	60%-69%	Twi	College Diploma	Tertiary	Both my mother and father in the same household	We are richer than most	Christian	Christian (Catholic)	Christian (Catholic)					Regular (weekly)	Regular (weekly)	Moderately religious	Extremely important	Disagree	Disagree	Neutral	Strongly Disagree	Strongly Disagree	Agree	Agree	Agree	Neutral	Neutral	Don’t trust at all	Don’t trust at all	Don’t trust at all	To a large extent	To a small extent	To a medium extent	To a medium extent	To a medium extent	To a large extent	To a medium extent	To a medium extent	Agree	Strongly Agree	Strongly Agree	Strongly Agree
20	Male	Private school	Ga-Adangbe	Ghanaian	Second year	2015	College of Health Science(Medicine/Clinical Sciences	Not applicable	Ga	First degree	Primary education	Both my mother and father in the same household	We are richer than most	Christian	Christian (Protestant)	No religious affiliation	Mormon	Independent	Methodist		Occasionally (several times a year)	Occasionally (several times a year)	Somewhat religious	Not very important	Agree	Disagree	Neutral	Strongly Agree	Agree	Neutral	Disagree	Disagree	Disagree	Trust slightly	Neutral	Neutral	Trust fully	To a very large extent	To a very large extent	To a very large extent	To a very large extent	To a very large extent	To a very large extent	To a very large extent	To a very large extent	Strongly Agree	Neutral	Agree	Strongly Agree
19	Male	Private school	Akan	Ghanaian	Second year	2015	College of Health Science(Medicine/Clinical Sciences	Not applicable	English	A postgraduate	Tertiary	Both my mother and father in the same household	We are richer than most	Christian	Christian (Protestant)	Christian (Protestant)	Methodist	Methodist	Pentecostal		Frequent attendance	Regular (weekly)	Moderately religious	Very important	Neutral	Strongly Disagree	Neutral	Agree	Agree	Disagree	Neutral	Agree	Agree	Trust fully	Neutral	Neutral	Distrust slightly	To a medium extent	To a medium extent	To a medium extent	To a medium extent	To a large extent	To a large extent	To a large extent	To a large extent	Agree	Agree	Agree	Agree
20	Female	Private school	Ga-Adangbe	Ghanaian	Second year	2015	College of Health Science(Medicine/Clinical Sciences	75% or more	English	A postgraduate	Tertiary	Both my mother and father in the same household	We are richer than most	Christian	Christian (Protestant)	Christian (Protestant)	Independent	Presbyterian	Presbyterian		Frequent attendance	Frequent attendance	Very religious	Extremely important	Strongly Agree	Strongly Disagree	Strongly Agree	Strongly Agree	Strongly Agree	Strongly Disagree	Strongly Disagree	Strongly Disagree	Strongly Disagree	Don’t trust at all	Don’t trust at all	Don’t trust at all	Don’t trust at all	To a very large extent	To a very large extent	To a very large extent	To a very large extent	To a very large extent	To a very large extent	To a very large extent	To a very large extent	Strongly Agree	Strongly Disagree	Strongly Agree	Strongly Agree
22	Male	Public school in urban area	Akan	Ghanaian	Second year	2014	College of Humanities/Social Sciences	60%-69%	Twi	Some secondary education but not completered	Primary education	Both my mother and father in the same household	We are richer than most	Christian			Pentecostal				Regular (weekly)	Regular (weekly)	Extremely religious	Extremely important	Strongly Agree	Neutral	Strongly Agree	Disagree	Strongly Agree	Neutral	Neutral	Neutral	Neutral	Trust slightly	Neutral	Neutral	Neutral	To a large extent	To a large extent	To a medium extent	To a medium extent	To a large extent	To a large extent	To a very large extent	To a very large extent	Strongly Agree	Neutral	Strongly Agree	Strongly Agree
21	Male	Public school in rural area	Akan	Ghanaian	Second year	2015	College of Basic and Applied Sciences(Agriculture/Veterinary Sciences/Biological/Physical Sciences)	60%-69%	Twi	A postgraduate	Tertiary	No parents or guardians (I live alone)	We are richer than most	Christian	Christian (Protestant)	Christian (Protestant)	Pentecostal	Pentecostal	Pentecostal		Fairly Regular (Almost weekly)	Regular (weekly)	Moderately religious		Strongly Agree	Strongly Disagree	Strongly Agree	Neutral	Strongly Agree	Strongly Disagree	Strongly Disagree	Strongly Disagree	Agree	Distrust slightly	Distrust slightly	Distrust slightly	Distrust slightly	To a very large extent	To a very large extent	To a very large extent	To a very large extent	To a very large extent	To a very large extent	To a very large extent	To a very large extent	Strongly Agree	Strongly Agree	Strongly Agree	Strongly Agree
20	Female	Public school in urban area	Ewe	Ghanaian	Second year	2015	College of Basic and Applied Sciences(Agriculture/Veterinary Sciences/Biological/Physical Sciences)	70%-74%	English	A postgraduate	Tertiary	Both my mother and father in the same household	We are richer than most	Christian	Christian (Protestant)	Christian (Protestant)	Independent	Independent	Independent	Independent	Regular (weekly)	Regular (weekly)	Moderately religious	Very important	Agree	Disagree	Neutral	Disagree	Strongly Agree	Neutral	Agree	Agree	Agree	Trust fully	Neutral	Neutral	Neutral	To a very large extent	To a very large extent	To a large extent	To a large extent	To a large extent	To a large extent	To a large extent	To a large extent	Strongly Agree	Strongly Agree	Strongly Agree	Strongly Agree
20	Male	Public school in urban area	Others	Ghanaian	Second year	2015	College of Basic and Applied Sciences(Agriculture/Veterinary Sciences/Biological/Physical Sciences)	70%-74%	Twi	A postgraduate	Secondary Education	Both my mother and father in the same household	We have about the same amount of moneyas most	Traditional African	Christian (Protestant)	Christian (Protestant)		Pentecostal	Seventh Day Adventist		Only on special occasions	Frequent attendance	Not religious at all	Not at all important	Neutral	Neutral	Neutral	Neutral	Neutral	Neutral	Neutral	Neutral	Neutral	Trust slightly	Trust slightly	Trust slightly	Trust slightly	To a very large extent	To a very large extent	To a large extent	To a large extent	To a very large extent	To a very large extent	To a very large extent	To a very large extent	Strongly Agree	Neutral	Strongly Agree	Strongly Agree
20	Female	Private school	Others	Other West African Countries	Second year	2013	College of Basic and Applied Sciences(Agriculture/Veterinary Sciences/Biological/Physical Sciences)	60%-69%	Other African Language specify:	First degree	Tertiary	Both my mother and father in the same household	We have about the same amount of moneyas most	Christian	Christian (Catholic)	Christian (Catholic)					Frequent attendance	Regular (weekly)	Very religious	Very important	Strongly Agree	Strongly Disagree	Neutral	Strongly Agree	Strongly Agree	Strongly Agree	Neutral	Strongly Agree	Agree	Trust slightly	Neutral	Neutral	Neutral	To a very large extent	To a very large extent	To a medium extent	To a medium extent	To a medium extent	To a large extent	To a very large extent	To a very large extent	Strongly Agree	Agree	Strongly Agree	Strongly Agree
22	Male	Public school in rural area	Akan	Ghanaian	Second year	2015	College of Basic and Applied Sciences(Agriculture/Veterinary Sciences/Biological/Physical Sciences)	Not applicable	Twi	Completed secondary School (SSS/ A' level)	Secondary Education	Only my mother	We have about the same amount of moneyas most		Christian (Protestant)	Christian (Protestant)	Pentecostal	Pentecostal	Presbyterian	Baptist	Fairly Regular (Almost weekly)	Fairly Regular (Almost weekly)	Moderately religious	Somewhat important	Strongly Agree	Disagree	Strongly Agree	Disagree	Strongly Agree	Disagree	Agree	Strongly Agree	Neutral	Distrust slightly	Neutral	Neutral	Neutral	To a small extent	To a large extent	To a very large extent	To a medium extent	To a very large extent	To a small extent	To a very large extent	To a very large extent	Strongly Agree	Neutral	Agree	Strongly Agree
22	Male	Public school in urban area	Akan	Ghanaian	Second year	2015	College of Basic and Applied Sciences(Agriculture/Veterinary Sciences/Biological/Physical Sciences)	75% or more	English	Some secondary education but not completered	Primary education	Both my mother and father in the same household	We are richer than most	Others	Other Specify (specify	Other Specify (specify	Mormon	Mormon	Mormon	Mormon	Regular (weekly)	Regular (weekly)	Very religious	Extremely important	Strongly Disagree	Strongly Agree	Neutral	Strongly Agree	Strongly Agree	Strongly Disagree	Strongly Agree	Strongly Agree	Neutral	Trust fully	Neutral	Neutral	Neutral	To a very large extent	To a very large extent	To no extent	To a very large extent	To a very large extent	To a very large extent	To a very large extent	To a very large extent	Strongly Agree	Strongly Disagree	Strongly Agree	Strongly Agree
21	Female	Public school in urban area	Akan	Ghanaian	Second year	2015	College of Humanities/Social Sciences	70%-74%	Twi	A postgraduate	Secondary Education	Other relatives (aunt, uncle, grandparent)	We are richer than most	Christian	Christian (Protestant)	No religious affiliation	Pentecostal	Evangelical		Pentecostal	Occasionally (several times a year)	Regular (weekly)	Somewhat religious	Somewhat important	Strongly Agree	Disagree	Disagree	Strongly Agree	Strongly Agree	Agree	Agree	Neutral	Agree	Trust slightly	Don’t trust at all	Don’t trust at all	Don’t trust at all	To a very large extent	To a very large extent	To a very large extent	To a very large extent	To a very large extent	To a very large extent	To a very large extent	To a very large extent	Strongly Agree	Neutral	Strongly Agree	Strongly Agree
23	Female	Public school in rural area	Akan	Ghanaian	Second year	2015	College of Humanities/Social Sciences	60%-69%	Twi	Primary education(some or complete)	Primary education	No parents or guardians (I live alone)	We have about the same amount of moneyas most	Christian	Christian (Protestant)	Christian (Protestant)	Pentecostal	Pentecostal	Pentecostal		Regular (weekly)	Fairly Regular (Almost weekly)	Very religious	Very important	Agree	Disagree	Agree	Strongly Agree	Strongly Agree	Disagree	Disagree	Disagree	Agree	Trust slightly	Trust slightly	Distrust slightly	Distrust slightly	To a very large extent	To a very large extent	To a very large extent	To a very large extent	To a very large extent	To a very large extent	To a very large extent	To a very large extent	Strongly Agree	Strongly Disagree	Strongly Agree	Strongly Agree
27	Male	Public school in rural area	Others	Ghanaian	Second year	2016	College of Health Science(Medicine/Clinical Sciences		Other African Language specify:	Completed secondary School (SSS/ A' level)	Secondary Education	Both my mother and father in the same household	We have about the same amount of moneyas most	Christian	Christian (Protestant)	Christian (Catholic)		Pentecostal			Fairly Regular (Almost weekly)	Frequent attendance	Moderately religious	Extremely important	Neutral	Strongly Disagree	Disagree	Neutral	Strongly Agree	Disagree	Disagree	Neutral	Neutral	Neutral	Neutral	Neutral	Neutral	To a large extent	To a large extent	To a very large extent	To a large extent	To a large extent	To a small extent	To a very large extent	To a very large extent	Strongly Agree	Agree	Strongly Agree	Strongly Agree
32	Female	Public school in rural area	Others	Ghanaian	Second year	2016	College of Health Science(Medicine/Clinical Sciences		Other African Language specify:	Completed secondary School (SSS/ A' level)		Both my mother and father in the same household	We are poorer than most	Christian	Muslim	Muslim					Frequent attendance	Occasionally (several times a year)	Moderately religious	Very important	Strongly Agree	Agree	Disagree	Neutral	Agree	Strongly Agree	Strongly Agree	Strongly Agree	Agree	Distrust slightly	Distrust slightly	Distrust slightly	Distrust slightly	To a very large extent	To a very large extent	To a large extent	To a large extent	To a very large extent	To a small extent	To a very large extent	To a large extent	Strongly Agree	Disagree	Neutral	Strongly Agree
19	Female	Private school	Ewe	Ghanaian	Second year	2015	College of Health Science(Medicine/Clinical Sciences		Twi	Completed secondary School (SSS/ A' level)	Secondary Education	Only my mother	We have about the same amount of moneyas most	Christian	Christian (Protestant)	Christian (Protestant)					Regular (weekly)	Frequent attendance	Very religious	Extremely important	Strongly Agree	Disagree	Neutral	Neutral	Strongly Agree	Neutral	Neutral	Neutral	Agree	Trust fully	Distrust slightly	Neutral	Neutral	To a very large extent	To a very large extent	To a medium extent	To a very large extent	To a very large extent	To a large extent	To a very large extent	To a very large extent	Agree	Strongly Disagree	Agree	Agree
21	Male	Public school in urban area	Akan	Ghanaian	Second year	2015	College of Health Science(Medicine/Clinical Sciences		Twi	Some secondary education but not completered	Primary education	Both my mother and father in the same household	We have about the same amount of moneyas most	Christian	Christian (Protestant)	Christian (Protestant)					Fairly Regular (Almost weekly)	Frequent attendance	Moderately religious	Extremely important	Strongly Disagree	Disagree	Agree	Disagree	Strongly Agree	Neutral	Neutral	Strongly Agree	Agree	Trust slightly	Trust slightly	Trust slightly	Trust slightly	To a large extent	To a small extent	To no extent	To no extent	To a large extent	To a large extent	To a very large extent	To a very large extent	Strongly Agree	Strongly Agree	Strongly Agree	Strongly Agree
25	Female	Public school in urban area	Akan	Ghanaian	Second year	2015	College of Health Science(Medicine/Clinical Sciences		English	Completed secondary School (SSS/ A' level)	Secondary Education	Only my mother	We are richer than most		Christian (Protestant)		Pentecostal				Regular (weekly)	Regular (weekly)	Very religious	Extremely important	Agree	Neutral	Agree	Disagree	Strongly Agree	Agree	Strongly Agree	Strongly Agree	Strongly Agree	Trust fully	Neutral	Distrust slightly	Distrust slightly	To a small extent	To a large extent	To a medium extent	To a very large extent	To a very large extent	To a very large extent	To a large extent	To a very large extent	Strongly Agree	Agree	Agree	Strongly Agree
29	Male	Public school in rural area	Akan	Ghanaian	Second year	2016	College of Health Science(Medicine/Clinical Sciences	70%-74%	Twi	Completed secondary School (SSS/ A' level)	Secondary Education	Both my mother and father in the same household	We are richer than most	Christian	Christian (Protestant)	Christian (Protestant)	Presbyterian	Presbyterian	Presbyterian		Fairly Regular (Almost weekly)	Frequent attendance	Very religious	Very important	Agree	Neutral	Disagree	Neutral	Strongly Agree	Disagree	Agree	Disagree	Neutral	Trust slightly	Neutral	Neutral	Neutral	To a large extent	To a large extent	To no extent	To a large extent	To a very large extent	To a large extent	To a very large extent	To a very large extent	Strongly Agree	Agree	Strongly Agree	Strongly Agree
18	Male	Private school	Others	Other West African Countries	Second year	2015	College of Humanities/Social Sciences	70%-74%	Other African Language specify:	A postgraduate	Tertiary	Both my mother and father in the same household	We have about the same amount of moneyas most	Christian	Christian (Protestant)	Christian (Protestant)	Methodist	Methodist	Methodist	Methodist	Regular (weekly)	Regular (weekly)	Extremely religious	Extremely important	Strongly Agree	Strongly Disagree	Agree	Neutral	Strongly Agree	Strongly Disagree	Neutral	Agree	Strongly Disagree	Trust slightly	Distrust slightly	Neutral	Neutral	To a large extent	To a large extent	To a large extent	To a large extent	To a large extent	To a medium extent	To a large extent	To a large extent	Strongly Agree	Neutral	Neutral	Agree
21	Male	Private school	Akan	Ghanaian	Second year	2015	College of Basic and Applied Sciences(Agriculture/Veterinary Sciences/Biological/Physical Sciences)	75% or more	English	A postgraduate	Secondary Education	Both my mother and father in the same household	We are poorer than most	Others	Other Specify (specify	Other Specify (specify					Regular (weekly)	Regular (weekly)	Very religious	Extremely important	Agree	Neutral	Agree	Agree	Agree	Disagree	Agree	Neutral	Agree	Trust fully	Neutral	Neutral	Neutral	To a large extent	To a large extent	To a large extent	To a large extent	To a large extent	To a large extent	To a large extent	To a large extent	Agree	Agree	Agree	Agree
24	Male	Public school in rural area	Akan	Ghanaian	Second year	2014	College of Basic and Applied Sciences(Agriculture/Veterinary Sciences/Biological/Physical Sciences)	70%-74%	English	First degree		Guardian/foster parent who is not a relative	We are poorer than most	Christian	Christian (Protestant)	Christian (Protestant)	Independent	Calvinist	Calvinist	Independent	Never	Frequent attendance	Extremely religious	Extremely important	Strongly Agree	Strongly Disagree	Agree	Strongly Disagree	Strongly Agree	Strongly Disagree	Strongly Disagree	Agree	Agree	Neutral	Don’t trust at all	Trust slightly	Trust slightly	To a very large extent	To a very large extent	To a very large extent	To a very large extent	To a very large extent	To a medium extent	To a medium extent	To a medium extent	Strongly Agree	Agree	Strongly Agree	Strongly Agree
25	Male	Public school in urban area	Others	Ghanaian	Second year	2014	College of Basic and Applied Sciences(Agriculture/Veterinary Sciences/Biological/Physical Sciences)	60%-69%	Twi	None/No education	No education	Only my mother	We have about the same amount of moneyas most	Muslim	Muslim	Muslim					Frequent attendance	Frequent attendance	Very religious	Extremely important	Strongly Agree	Disagree	Disagree	Strongly Disagree	Strongly Agree	Disagree	Neutral	Neutral	Neutral	Neutral	Neutral	Distrust slightly	Distrust slightly	To a very large extent	To a very large extent	To a very large extent	To a very large extent	To a very large extent	To a very large extent	To a large extent	To a very large extent	Strongly Agree	Strongly Agree	Strongly Agree	Strongly Agree
20	Male	Public school in urban area	Akan	Ghanaian	Second year	2015	College of Humanities/Social Sciences		English	Completed secondary School (SSS/ A' level)	Secondary Education	Both my mother and father in the same household	We are poorer than most	Christian	Christian (Protestant)	Christian (Protestant)	Pentecostal	Pentecostal	Pentecostal	Pentecostal	Regular (weekly)	Regular (weekly)	Extremely religious	Extremely important	Strongly Agree	Strongly Disagree	Strongly Agree	Strongly Agree	Strongly Agree	Strongly Disagree	Strongly Disagree	Strongly Disagree	Disagree	Trust fully	Neutral	Neutral	Neutral	To a very large extent	To a very large extent	To a very large extent	To a very large extent	To a very large extent	To a very large extent	To a very large extent	To a very large extent	Strongly Agree	Strongly Agree	Strongly Agree	Strongly Agree
24	Female	Private school	Ewe	Ghanaian	Second year	2015	College of Humanities/Social Sciences	75% or more	Ewe	First degree		Guardian/foster parent who is not a relative	We have about the same amount of moneyas most	Christian	Christian (Catholic)	Christian (Catholic)					Regular (weekly)	Fairly Regular (Almost weekly)	Moderately religious	Very important	Strongly Disagree	Agree	Neutral	Strongly Agree	Disagree	Strongly Disagree	Neutral	Disagree		Neutral	Neutral	Neutral	Neutral	To a very large extent	To a very large extent	To a medium extent	To a very large extent	To a very large extent	To a medium extent	To a very large extent	To a very large extent	Strongly Agree	Agree	Neutral	Strongly Agree
19	Male	Public school in urban area	Ga-Adangbe	Ghanaian	Second year	2015	College of Humanities/Social Sciences	75% or more	Ga	First degree	Primary education	Guardian/foster parent who is not a relative	We are richer than most	Christian	Christian (Protestant)	Christian (Protestant)	Presbyterian	Presbyterian	Presbyterian	Presbyterian	Fairly Regular (Almost weekly)	Frequent attendance	Moderately religious	Very important	Strongly Agree	Disagree	Neutral	Neutral	Strongly Agree	Agree	Strongly Disagree	Strongly Agree	Agree	Trust fully	Don’t trust at all	Don’t trust at all	Don’t trust at all	To a large extent	To a large extent	To a medium extent	To a medium extent	To a very large extent	To a very large extent	To a very large extent	To a large extent	Strongly Agree	Strongly Agree	Strongly Agree	Strongly Agree
22	Male	Public school in urban area	Akan	Ghanaian	Second year	2015	College of Humanities/Social Sciences	70%-74%	Twi		Secondary Education	Both my mother and father in the same household	We have about the same amount of moneyas most	Christian	Christian (Protestant)	Christian (Catholic)					Frequent attendance	Fairly Regular (Almost weekly)	Very religious	Extremely important	Strongly Agree	Neutral	Neutral	Neutral	Strongly Agree	Neutral	Neutral	Agree	Neutral	Neutral	Distrust slightly	Neutral	Neutral	To a medium extent	To a medium extent	To a large extent	To a very large extent	To a medium extent	To a medium extent	To a large extent	To a large extent	Agree	Agree	Agree	Strongly Agree
28	Male	Public school in urban area	Akan	Ghanaian	Second year	2015	College of Humanities/Social Sciences	70%-74%	Twi	Completed secondary School (SSS/ A' level)	Secondary Education	Other relatives (aunt, uncle, grandparent)	We are richer than most	Christian	Christian (Protestant)	Christian (Catholic)	Independent	Methodist	Presbyterian		Fairly Regular (Almost weekly)	Fairly Regular (Almost weekly)	Very religious	Extremely important	Agree	Strongly Agree	Strongly Disagree	Neutral	Neutral	Strongly Agree	Agree		Neutral	Trust slightly				To a very large extent	To a very large extent	To a very large extent	To a small extent	To a very large extent	To a very large extent	To a very large extent	To a very large extent	Strongly Agree	Agree	Strongly Agree	Strongly Agree
20	Female	Public school in urban area	Others	Ghanaian	Second year	2015	College of Humanities/Social Sciences		English	A postgraduate	Tertiary	Both my mother and father in the same household	We have about the same amount of moneyas most	Christian	Christian (Protestant)	Christian (Catholic)	Pentecostal	Pentecostal			Regular (weekly)	Regular (weekly)	Very religious	Extremely important	Neutral	Strongly Disagree	Disagree	Neutral	Neutral	Disagree	Disagree	Neutral	Neutral	Trust slightly	Neutral	Neutral	Neutral	To a large extent	To a medium extent	To a medium extent	To a medium extent	To a medium extent	To a medium extent	To a medium extent	To a medium extent	Agree	Disagree	Neutral	Agree
22	Male	Public school in urban area	Akan	Ghanaian	Second year	2016	College of Humanities/Social Sciences	70%-74%	Twi	Primary education(some or complete)	Primary education	Both my mother and father in the same household	We have about the same amount of moneyas most	Christian	Christian (Protestant)	Christian (Protestant)	Pentecostal	Pentecostal	Anglican		Occasionally (several times a year)	Only on special occasions	Moderately religious	Extremely important	Strongly Agree	Disagree	Strongly Disagree	Strongly Disagree	Strongly Agree	Strongly Agree	Strongly Agree	Agree	Strongly Agree	Neutral	Don’t trust at all	Don’t trust at all	Don’t trust at all	To a very large extent	To a small extent	To no extent	To no extent	To a medium extent	To a large extent	To a very large extent	To a large extent	Strongly Agree	Agree	Agree	Strongly Agree
20	Male	Public school in urban area	Akan	Ghanaian	Second year	2015	College of Humanities/Social Sciences	70%-74%	Twi		Primary education	Both my mother and father in the same household	We have about the same amount of moneyas most	Christian	Christian (Protestant)	Christian (Protestant)	Pentecostal	Pentecostal	Presbyterian		Only on special occasions	Fairly Regular (Almost weekly)	Moderately religious	Very important	Agree	Disagree	Agree	Strongly Agree	Strongly Agree	Disagree	Disagree	Disagree	Disagree	Trust slightly	Don’t trust at all	Don’t trust at all	Don’t trust at all	To a very large extent	To a very large extent	To a very large extent	To a very large extent	To a very large extent	To a very large extent	To a very large extent	To a very large extent	Strongly Agree	Strongly Agree	Strongly Agree	Strongly Agree
20	Female	Public school in rural area	Ewe	Ghanaian	Second year	2015	College of Humanities/Social Sciences	70%-74%	Ewe	None/No education	Primary education	Both my mother and father in the same household	We have about the same amount of moneyas most	Christian	Traditional African	Traditional African	Evangelical				Fairly Regular (Almost weekly)	Regular (weekly)	Moderately religious	Extremely important	Strongly Agree	Disagree	Disagree	Strongly Agree	Strongly Agree	Strongly Agree	Strongly Agree	Agree	Strongly Agree	Distrust slightly	Neutral	Trust slightly	Distrust slightly	To a very large extent	To a very large extent	To a large extent	To a very large extent	To a large extent	To a very large extent	To a very large extent	To a very large extent	Strongly Agree	Agree	Strongly Agree	Strongly Agree
19	Male	Public school in urban area	Akan	Ghanaian	Second year	2015	College of Humanities/Social Sciences	75% or more	Twi	Primary education(some or complete)	Tertiary	Both my mother and father in the same household	We have about the same amount of moneyas most	Christian	Christian (Catholic)	Christian (Catholic)					Occasionally (several times a year)	Occasionally (several times a year)	Moderately religious	Very important	Strongly Agree	Strongly Disagree	Neutral	Neutral	Neutral	Disagree	Disagree	Neutral	Disagree	Trust fully	Neutral	Neutral	Neutral	To a very large extent	To a very large extent	To a medium extent	To a medium extent	To a large extent	To a large extent	To a medium extent	To a medium extent	Agree	Disagree	Agree	Strongly Agree
22	Male	Public school in urban area	Akan	Ghanaian	Second year	2015	College of Humanities/Social Sciences	40%-49%	Twi	None/No education	No education	Only my mother	We are poorer than most	Christian	Christian (Protestant)	Christian (Protestant)	Methodist	Methodist	Methodist	Methodist	Regular (weekly)	Fairly Regular (Almost weekly)	Not religious at all	Very important	Agree	Strongly Disagree	Agree	Agree	Agree	Disagree	Disagree	Disagree	Neutral	Trust fully	Trust fully	Trust fully	Trust fully	To a very large extent	To a very large extent	To no extent	To no extent	To a very large extent	To no extent	To a very large extent	To a very large extent	Agree	Agree	Agree	Agree
22	Male	Public school in urban area	Ewe	Ghanaian	Second year	2015	College of Humanities/Social Sciences	70%-74%	Ewe	None/No education	No education	No parents or guardians (I live alone)	We are poorer than most	Christian	Traditional African	Traditional African	Independent				Regular (weekly)	Frequent attendance	Very religious	Very important	Strongly Agree	Strongly Disagree	Disagree	Neutral	Strongly Agree	Neutral	Strongly Disagree	Disagree	Neutral	Trust slightly	Distrust slightly	Distrust slightly	Distrust slightly	To a large extent	To a very large extent	To a medium extent	To a medium extent	To a large extent	To a very large extent	To a very large extent	To a very large extent	Strongly Agree	Strongly Agree	Strongly Agree	Strongly Agree
20	Female	Public school in rural area	Akan	Ghanaian	Second year	2015	College of Humanities/Social Sciences	60%-69%	Twi	Completed secondary School (SSS/ A' level)	Secondary Education	Other relatives (aunt, uncle, grandparent)	We have about the same amount of moneyas most	Christian	Christian (Protestant)	Christian (Protestant)	Independent	Independent	Independent	Independent	Occasionally (several times a year)	Frequent attendance	Very religious	Extremely important	Neutral	Strongly Agree	Strongly Disagree	Neutral	Agree	Neutral	Strongly Agree	Strongly Agree	Strongly Agree	Neutral	Distrust slightly	Distrust slightly	Distrust slightly	To a large extent	To a large extent	To a large extent	To a large extent	To a large extent	To a large extent	To a large extent	To a large extent	Strongly Agree	Strongly Agree	Strongly Agree	Strongly Agree
19	Male	Public school in urban area	Ga-Adangbe	Ghanaian	Second year	2015	College of Basic and Applied Sciences(Agriculture/Veterinary Sciences/Biological/Physical Sciences)	70%-74%	English	A postgraduate	Tertiary	My father and stepmother	We are richer than most	Christian	Christian (Catholic)	Christian (Catholic)					Fairly Regular (Almost weekly)	Fairly Regular (Almost weekly)		Very important	Agree	Neutral	Neutral	Neutral	Agree	Neutral	Neutral	Agree	Agree	Neutral	Neutral	Neutral	Neutral	To a large extent	To a medium extent	To a large extent	To a large extent	To a medium extent	To a medium extent	To a medium extent	To a medium extent	Neutral	Neutral	Agree	Agree
20	Male	Public school in urban area	Akan	Ghanaian	Third year	2014	College of Basic and Applied Sciences(Agriculture/Veterinary Sciences/Biological/Physical Sciences)	Not applicable	Twi	Completed secondary School (SSS/ A' level)	Primary education	Other relatives (aunt, uncle, grandparent)	We have about the same amount of moneyas most	Christian	Christian (Protestant)	Christian (Protestant)	Pentecostal	Pentecostal	Pentecostal	Pentecostal	Fairly Regular (Almost weekly)	Frequent attendance	Very religious	Very important	Neutral	Strongly Disagree	Neutral	Strongly Agree	Strongly Agree	Strongly Disagree	Neutral	Neutral	Neutral	Trust slightly	Neutral	Don’t trust at all	Neutral	To a large extent	To a large extent	To a large extent	To a large extent	To a very large extent	To a very large extent	To a very large extent	To a very large extent	Agree	Neutral	Strongly Agree	Agree
20	Female	Public school in rural area	Others	Ghanaian	Third year	2014	College of Humanities/Social Sciences	75% or more	English	Some secondary education but not completered	Primary education	Some of the time in my mother’s home and some in my father’s home	We are richer than most	Muslim	Muslim	Muslim					Regular (weekly)	Regular (weekly)	Very religious	Extremely important	Strongly Agree	Disagree	Disagree	Strongly Disagree	Strongly Agree	Neutral	Agree	Strongly Agree	Agree	Trust fully	Trust slightly	Neutral	Neutral	To a very large extent	To a large extent	To a very large extent	To a large extent	To a large extent	To a medium extent	To a large extent	To a large extent	Strongly Agree	Strongly Disagree	Agree	Neutral
20	Female	Public school in rural area	Ewe	Ghanaian	Third year	2014	College of Health Science(Medicine/Clinical Sciences	70%-74%	English	A postgraduate	Tertiary	Both my mother and father in the same household	We have about the same amount of moneyas most	Christian	Christian (Protestant)	Christian (Protestant)	Pentecostal	Pentecostal	Pentecostal		Frequent attendance	Frequent attendance	Moderately religious	Very important	Agree	Agree	Disagree	Strongly Agree	Strongly Agree	Strongly Agree	Strongly Agree	Strongly Agree	Strongly Agree	Trust slightly	Don’t trust at all	Don’t trust at all	Don’t trust at all	To a large extent	To a large extent	To a large extent	To a large extent	To a large extent	To a large extent	To a large extent	To a large extent	Agree	Neutral	Agree	Agree
22	Female	Public school in rural area	Akan	Ghanaian	Third year	2014	College of Basic and Applied Sciences(Agriculture/Veterinary Sciences/Biological/Physical Sciences)	60%-69%	Twi	First degree	Secondary Education	Only my father	We are richer than most	Christian	Christian (Protestant)	Christian (Protestant)	Baptist	Pentecostal	Pentecostal	Pentecostal	Frequent attendance	Frequent attendance	Extremely religious	Extremely important	Agree	Neutral	Agree	Neutral	Agree	Agree	Agree	Agree	Agree	Trust slightly	Trust slightly	Don’t trust at all	Don’t trust at all	To a very large extent	To a very large extent	To a very large extent	To a very large extent	To a very large extent	To a small extent	To a very large extent	To a very large extent	Agree	Agree	Agree	Agree
20	Female	Public school in urban area	Akan	Ghanaian	Third year	2014	College of Basic and Applied Sciences(Agriculture/Veterinary Sciences/Biological/Physical Sciences)	70%-74%	Other African Language specify:	College Diploma	Secondary Education	Both my mother and father in the same household	We are richer than most	Christian	Christian (Protestant)	Christian (Protestant)	Pentecostal	Pentecostal	Pentecostal		Fairly Regular (Almost weekly)	Fairly Regular (Almost weekly)	Very religious	Extremely important	Agree	Neutral	Disagree	Neutral	Neutral	Disagree	Disagree	Neutral	Neutral	Neutral	Neutral	Neutral	Neutral	To a large extent	To a large extent	To a large extent	To a very large extent	To a very large extent	To a very large extent	To a very large extent	To a very large extent	Strongly Agree	Disagree	Strongly Agree	Strongly Agree
19	Female	Public school in urban area	Others	Ghanaian	Third year	2014	College of Health Science(Medicine/Clinical Sciences	60%-69%	English	A postgraduate	Secondary Education	Both my mother and father in the same household	We have about the same amount of moneyas most	Christian	Christian (Protestant)	Christian (Protestant)	Methodist	Methodist	Methodist		Frequent attendance	Frequent attendance	Moderately religious	Extremely important	Strongly Agree	Strongly Disagree	Neutral	Neutral	Neutral	Disagree	Disagree	Disagree	Strongly Agree	Don’t trust at all	Don’t trust at all	Don’t trust at all	Don’t trust at all	To a medium extent	To a large extent	To a large extent	To a large extent	To a very large extent	To a very large extent	To a very large extent	To a very large extent	Strongly Agree	Strongly Disagree	Strongly Agree	Strongly Agree
20	Female	Public school in urban area	Ga-Adangbe	Ghanaian	Third year	2014	College of Health Science(Medicine/Clinical Sciences	Not applicable	Ga	A postgraduate	Tertiary	Both my mother and father in the same household	We are richer than most	Christian	Christian (Protestant)	Christian (Protestant)	Presbyterian	Presbyterian	Presbyterian		Frequent attendance	Fairly Regular (Almost weekly)	Moderately religious	Extremely important	Strongly Agree	Disagree	Disagree	Agree	Strongly Agree	Agree	Agree	Agree	Agree	Neutral	Neutral	Neutral	Neutral	To a very large extent	To a very large extent	To a very large extent	To a very large extent	To a very large extent	To a very large extent	To a very large extent	To a very large extent	Strongly Agree	Disagree	Strongly Agree	Strongly Agree
19	Female	Public school in urban area	Akan	Ghanaian	Third year	2014	College of Humanities/Social Sciences	75% or more	Twi	A postgraduate	Tertiary	Both my mother and father in the same household	We are richer than most	Christian	Christian (Protestant)	Christian (Protestant)	Presbyterian	Presbyterian	Presbyterian		Frequent attendance	Fairly Regular (Almost weekly)	Very religious	Extremely important	Neutral	Disagree	Agree	Strongly Agree	Strongly Agree	Disagree	Disagree	Neutral	Agree	Distrust slightly	Neutral	Neutral	Neutral	To a large extent	To a large extent	To a very large extent	To a very large extent	To a large extent	To a very large extent	To a very large extent	To a very large extent	Strongly Agree	Agree	Agree	Strongly Agree
22	Female	Public school in urban area	Akan	Ghanaian	Third year	2014	College of Humanities/Social Sciences	70%-74%	Twi	None/No education	Primary education	Both my mother and father in the same household	We have about the same amount of moneyas most	Christian	Christian (Protestant)	Christian (Catholic)	Independent	Independent			Fairly Regular (Almost weekly)	Fairly Regular (Almost weekly)	Moderately religious	Somewhat important	Strongly Agree	Disagree	Agree	Strongly Disagree	Disagree	Neutral	Agree	Agree	Agree	Trust fully	Don’t trust at all	Don’t trust at all	Don’t trust at all	To a large extent	To a large extent	To a medium extent	To a medium extent	To a medium extent	To no extent	To a large extent	To a large extent	Agree	Agree	Agree	Agree
22	Male	Public school in urban area	Akan	Ghanaian	Third year	2014	College of Health Science(Medicine/Clinical Sciences	60%-69%	English	First degree	Primary education	Both my mother and father in the same household	We are richer than most	Christian	Christian (Protestant)	Christian (Protestant)	Independent	Independent	Independent		Frequent attendance	Frequent attendance	Very religious	Extremely important	Agree	Neutral	Neutral	Strongly Disagree	Strongly Agree	Neutral	Neutral	Agree	Disagree	Neutral	Distrust slightly	Distrust slightly	Distrust slightly	To a large extent	To a large extent	To a large extent	To a medium extent	To a medium extent	To a large extent	To a large extent	To a large extent	Strongly Agree	Agree	Agree	Agree
20	Male	Public school in urban area	Akan	Ghanaian	Third year	2014	College of Health Science(Medicine/Clinical Sciences	70%-74%	Twi	First degree	Tertiary	Both my mother and father in the same household	We are richer than most	Christian	Christian (Protestant)	Christian (Protestant)	Pentecostal	Pentecostal	Independent		Fairly Regular (Almost weekly)	Regular (weekly)	Moderately religious	Very important	Agree	Neutral	Disagree	Neutral	Agree	Strongly Agree	Agree	Agree	Agree	Trust slightly	Neutral	Neutral	Neutral	To a large extent	To a large extent	To a large extent	To a large extent	To a very large extent	To no extent	To a medium extent	To a large extent	Agree	Agree	Strongly Agree	Strongly Agree
19	Female	Public school in urban area	Others	Ghanaian	Third year	2014	College of Health Science(Medicine/Clinical Sciences	60%-69%	English	A postgraduate	Tertiary	Both my mother and father in the same household	We have about the same amount of moneyas most	Christian	Christian (Protestant)	No religious affiliation	Methodist	Methodist	Independent		Fairly Regular (Almost weekly)	Fairly Regular (Almost weekly)	Moderately religious	Very important	Disagree	Neutral	Strongly Disagree	Strongly Disagree	Strongly Disagree	Strongly Agree	Strongly Agree	Agree	Agree	Trust slightly	Neutral	Neutral	Neutral	To a large extent	To a large extent	To a large extent	To a large extent	To no extent	To no extent	To a large extent	To a large extent	Agree	Disagree	Agree	Agree
22	Male	Public school in urban area	Akan	Ghanaian	Third year	2014	College of Health Science(Medicine/Clinical Sciences	75% or more	Twi		Tertiary	Other relatives (aunt, uncle, grandparent)	We have about the same amount of moneyas most	Christian	Christian (Protestant)	Christian (Protestant)	Pentecostal	Methodist	Pentecostal		Regular (weekly)	Regular (weekly)	Very religious	Extremely important	Strongly Agree	Strongly Disagree	Neutral	Neutral	Strongly Agree	Disagree	Neutral	Neutral	Disagree	Neutral	Neutral	Neutral	Neutral	To a large extent	To a large extent	To a large extent	To a large extent	To a large extent	To a large extent	To a large extent	To a large extent	Agree	Neutral	Agree	Strongly Agree
20	Male	Public school in urban area	Ewe	Ghanaian	Third year	2014	College of Health Science(Medicine/Clinical Sciences	70%-74%	English	Completed secondary School (SSS/ A' level)		Both my mother and father in the same household	We have about the same amount of moneyas most	Christian	Christian (Protestant)	Christian (Catholic)	Independent	Evangelical			Regular (weekly)	Regular (weekly)	Moderately religious	Very important	Agree	Neutral	Neutral	Neutral	Strongly Agree	Neutral	Neutral	Neutral	Agree	Trust fully	Neutral	Neutral	Neutral	To a large extent	To a large extent	To a large extent	To a large extent	To a large extent	To a large extent	To a large extent	To a large extent	Strongly Agree	Neutral	Strongly Agree	Strongly Agree
22	Male	Public school in urban area	Akan	Ghanaian	Third year	2014	College of Health Science(Medicine/Clinical Sciences	70%-74%	Twi	Completed secondary School (SSS/ A' level)	Secondary Education	Both my mother and father in the same household	We are richer than most	Christian	Christian (Catholic)	Christian (Catholic)					Frequent attendance	Frequent attendance	Moderately religious	Very important	Agree	Disagree	Disagree	Neutral	Agree	Neutral	Disagree	Neutral	Disagree	Neutral	Neutral	Neutral	Neutral	To a large extent	To a medium extent	To a medium extent	To a small extent	To a medium extent	To a medium extent	To a medium extent	To a large extent	Agree	Disagree	Neutral	Agree
20	Female	Public school in urban area	Akan	Ghanaian	Third year	2014	College of Health Science(Medicine/Clinical Sciences	60%-69%	Twi	College Diploma	Secondary Education	Both my mother and father in the same household	We are richer than most	Christian	Christian (Protestant)	Christian (Protestant)	Independent	Independent	Independent		Frequent attendance	Regular (weekly)	Moderately religious	Very important	Strongly Agree	Neutral	Disagree	Neutral	Strongly Agree	Neutral	Agree	Neutral	Neutral	Trust slightly	Neutral	Distrust slightly	Distrust slightly	To a very large extent	To a large extent	To a medium extent	To a very large extent	To a very large extent	To a small extent	To a very large extent	To a very large extent	Agree	Strongly Agree	Strongly Agree	Strongly Agree
	Female	Public school in urban area	Akan	Ghanaian	Third year	2014	College of Health Science(Medicine/Clinical Sciences	50%-59%		A postgraduate	Secondary Education	Both my mother and father in the same household		Christian	Christian (Protestant)	Christian (Protestant)	Methodist	Methodist	Methodist		Frequent attendance	Frequent attendance	Moderately religious	Extremely important	Agree	Neutral	Neutral	Neutral	Neutral	Neutral	Neutral	Neutral	Agree	Trust fully	Neutral	Neutral	Neutral	To a very large extent	To a medium extent	To a large extent	To a small extent	To a medium extent	To a large extent		To a large extent	Strongly Agree	Disagree	Strongly Agree	Strongly Agree
20	Male	Public school in urban area	Akan	Ghanaian	Third year	2014	College of Health Science(Medicine/Clinical Sciences	70%-74%	Twi	A postgraduate	Tertiary	Only my mother	We have about the same amount of moneyas most	Christian	Christian (Protestant)	Christian (Protestant)	Independent	Independent	Independent		Frequent attendance	Only on special occasions	Moderately religious	Extremely important	Strongly Disagree	Strongly Disagree	Disagree	Neutral	Strongly Agree	Strongly Disagree	Agree	Strongly Disagree	Neutral	Neutral	Neutral	Neutral	Neutral	To a very large extent	To a very large extent	To a very large extent	To a very large extent	To a very large extent	To a very large extent	To a very large extent	To a very large extent	Strongly Agree	Strongly Agree	Strongly Agree	Strongly Agree
20	Female	Public school in urban area	Akan	Ghanaian	Third year	2014	College of Health Science(Medicine/Clinical Sciences	75% or more	Twi	Completed secondary School (SSS/ A' level)	Tertiary	Both my mother and father in the same household	We are richer than most	Christian	Christian (Protestant)	Christian (Protestant)	Presbyterian	Presbyterian	Presbyterian		Regular (weekly)	Regular (weekly)	Moderately religious	Very important	Neutral	Neutral	Neutral	Agree	Agree	Neutral	Neutral	Neutral	Neutral	Trust slightly	Neutral	Distrust slightly	Distrust slightly	To a large extent	To a large extent	To a large extent	To a large extent	To a large extent	To no extent	To a large extent	To a large extent	Strongly Agree	Agree	Neutral	Agree
19	Female	Private school	Others	Other West African Countries	Third year	2014	College of Health Science(Medicine/Clinical Sciences	75% or more	Other African Language specify:	Some secondary education but not completered	Secondary Education	Both my mother and father in the same household	We have about the same amount of moneyas most	Christian	Christian (Protestant)	Christian (Protestant)	Pentecostal	Pentecostal	Pentecostal	Pentecostal	Regular (weekly)	Regular (weekly)	Very religious	Extremely important	Strongly Agree	Strongly Disagree	Strongly Agree	Neutral	Strongly Agree	Strongly Disagree	Strongly Disagree	Strongly Disagree	Neutral	Trust fully	Neutral	Neutral	Neutral	To a very large extent	To a medium extent	To a medium extent	To a medium extent	To a very large extent	To a very large extent	To a very large extent	To a very large extent	Strongly Agree	Strongly Agree	Strongly Agree	Strongly Agree
21	Male	Public school in urban area	Akan	Ghanaian	Third year	2014	College of Health Science(Medicine/Clinical Sciences	75% or more	Twi	Completed secondary School (SSS/ A' level)	Secondary Education	Both my mother and father in the same household	We have about the same amount of moneyas most	Christian	Christian (Protestant)	Christian (Protestant)	Seventh Day Adventist	Seventh Day Adventist	Seventh Day Adventist	Seventh Day Adventist	Frequent attendance	Frequent attendance	Extremely religious	Extremely important	Agree	Agree	Disagree	Strongly Disagree	Strongly Agree	Agree	Strongly Agree	Strongly Agree	Strongly Agree	Trust slightly	Don’t trust at all	Don’t trust at all	Don’t trust at all	To a medium extent	To a medium extent	To a medium extent	To a small extent	To a medium extent	To no extent	To a very large extent	To a very large extent	Strongly Agree	Neutral	Agree	Strongly Agree
20	Female	Public school in urban area	Ewe	Ghanaian	Third year	2014	College of Basic and Applied Sciences(Agriculture/Veterinary Sciences/Biological/Physical Sciences)	60%-69%	English	Completed secondary School (SSS/ A' level)	Tertiary	Both my mother and father in the same household	We are richer than most	Christian	Christian (Catholic)	Christian (Catholic)					Frequent attendance	Fairly Regular (Almost weekly)	Very religious	Extremely important	Agree	Agree	Disagree	Neutral	Neutral	Agree	Agree	Agree	Agree	Neutral	Neutral	Distrust slightly	Distrust slightly	To a medium extent	To a large extent	To a small extent	To a small extent	To a medium extent	To a large extent	To a large extent	To a large extent	Agree	Strongly Agree	Agree	Strongly Agree
	Female	Public school in rural area	Akan	Ghanaian	Third year	2014	College of Basic and Applied Sciences(Agriculture/Veterinary Sciences/Biological/Physical Sciences)	70%-74%	Twi	A postgraduate	Tertiary	Both my mother and father in the same household	We have about the same amount of moneyas most	Christian	Christian (Protestant)	Christian (Protestant)	Pentecostal	Pentecostal	Pentecostal	Pentecostal	Frequent attendance	Regular (weekly)	Very religious	Very important	Neutral	Strongly Disagree	Neutral	Neutral	Agree	Strongly Disagree	Strongly Disagree	Strongly Disagree	Neutral	Neutral	Neutral	Neutral	Neutral	To a large extent	To a medium extent	To a large extent	To a medium extent	To a medium extent	To no extent	To a large extent	To a medium extent	Disagree	Neutral	Neutral	Neutral
20	Female	Public school in urban area	Akan	Ghanaian	Third year	2014	College of Basic and Applied Sciences(Agriculture/Veterinary Sciences/Biological/Physical Sciences)	70%-74%	Twi		Tertiary	Both my mother and father in the same household	We are richer than most	Christian	Christian (Protestant)	Christian (Protestant)	Pentecostal	Pentecostal	Pentecostal		Regular (weekly)	Regular (weekly)	Extremely religious	Extremely important	Neutral	Agree	Neutral	Strongly Disagree	Agree	Neutral	Strongly Disagree	Strongly Agree	Strongly Agree	Neutral	Neutral	Neutral	Neutral	To a medium extent	To a large extent	To a medium extent	To a medium extent	To a large extent	To a large extent	To a large extent	To a large extent	Strongly Agree	Disagree	Strongly Agree	Strongly Agree
22	Male	Public school in urban area	Akan	Ghanaian	Third year	2014	College of Basic and Applied Sciences(Agriculture/Veterinary Sciences/Biological/Physical Sciences)	75% or more	Twi	Completed secondary School (SSS/ A' level)	Secondary Education	Both my mother and father in the same household	We are richer than most	Christian	Christian (Protestant)	Christian (Protestant)	Presbyterian	Presbyterian	Presbyterian		Regular (weekly)	Regular (weekly)	Extremely religious	Extremely important	Strongly Agree	Strongly Agree	Strongly Agree	Neutral	Strongly Agree	Disagree	Neutral	Neutral	Neutral	Trust slightly	Neutral	Neutral	Neutral	To a very large extent	To a very large extent	To a large extent	To a large extent	To a large extent	To a medium extent	To a large extent	To a large extent	Strongly Agree	Agree	Agree	Strongly Agree
[truncated: 385 more rows]
[truncated: 5 more columns]
