# Supplementary material for: Comparative survey data on sociodemographic predictors of diversity tolerance among selected university students in Ghana and South Africa
Source: Data Brief. 2021 Jan 17;34:106771. doi: 10.1016/j.dib.2021.106771 (PMC7820931; doi:10.1016/j.dib.2021.106771)
Supplement: Supplementary file 2 [file mmc2.csv]

## Sheet: Sheet2
How old are you?	Are you male or female?	At which type of school did you matriculate?	Participant's race	What is your nationality?	What is your academic year of study?	What was your first year of registration for the above qualification?	In which faculty are you registered as a student?	In the semester the average mark for all my subjects was ...	What language do you (mostly) predominantly speak at home?	Please indicate the highest level of your parents'/guardian's education	Please indicate the highest level of your parents'/guardian's education	At home, which parents or guardians do you live with?	How would you describe your family's socioeconomic status compared to other families in the area where you live?	What is your family's religious affiliation? (self)	What is your family's religious affiliation? (mother/guardian)	What is your family's religious affiliation? (father.guardian)	If affiliation is Protestant, which denomination? (self)	If affiliation is Protestant, which denomination? (mother)	If affiliation is Protestant, which denomination? (father)	If affiliation is Protestant, which denomination? (guardian)	How often do you attend church/mosque/synagogue/temple?	How often does your family members (father/mother/siblings) attend church/mosque/synagogue/temple etc?	How religious do you consider yourself to be?	How important is religion in your life?	Foreigners should be allowed into South Africa if they can make a contribution	I would have had a higher standard of living if there were no foreigners living in this country	I think foreigners should be given the same opportunities as local citizens	I would date a foreigner	Attacks against foreigners are wrong	Foreigners tend to increase the crime rate in South Africa	Foreigners take jobs away from South Africans	South Africa is letting in too many foreigners	Foreigners bring in the possibility of disease	How much do you trust your relatives?	How much do you trust other South Africans?	How much do you trust Africans from the SADC region?	How much do you trust other Africans?	To what extent do you feel comfortable attending lectures with somebody of a different race than your own?	To what extent do you feel comfortable participating in a study group with somebody of a different race than your own?	To what extent do you feel comfortable sharing accommodation but not the same room with somebody of a different race than your own?	To what extent do you feel comfortable sharing a room with somebody of a different race than your own?	To what extent do you feel comfortable being friends with somebody of a different race than your own?	To what extent do you feel comfortable dating with somebody of a different race than your own?	To what extent do you feel comfortable socializing with people from another racial group with somebody of a different race than your own?	To what extent do you feel comfortable having friends who are members of a different racial group with somebody of a different race than your own?	It is okay for people from different racial groups to attend social functions (parties, weddings, funerals, etc) together	It is okay to associate mostly with your own racial group at a mixed social function	It is okay for people from different racial groups to date each other	People should be free to marry whoever they want to marry regardless of their race
	Male	Government school in urban area (surburb)	Black African	South Africa	First year	2015	Human and Social Sciences/Arts/Theology/Humanities	60%-69%	Non-Nguni	Primary education (some or complete)	No education	Both my mother and father in the same household	We are poorer than most		Christian (Protestant)	Christian (Protestant)		Baptist	Baptist	Baptist			Moderately religious	Not at all important	Strongly disagree	Disagree	Neutral	Disagree	Disagree	Disagree	Disagree	Disagree	Disagree	Trust fully	Distrust slightly	Neutral	Neutral	To no extent	To a small extent	To a medium extent	To a large extent	To a small extent			To a medium extent	Disagree	Agree	Disagree	Neutral
19	Male	Government school in urban area (township)	Black African	South Africa	First year	2015	Human and Social Sciences/Arts/Theology/Humanities	70%-74%	North/South Sotho	A college diploma	Tertiary	Both my mother and father in the same household	We have about the same amount of moneyas most	Christian	Christian (Catholic)	Christian (Catholic)			Methodist		Occasionally (several times a year)	Occasionally (several times a year)	Moderately religious	Not very important	Neutral	Neutral	Neutral	Neutral	Neutral	Neutral	Neutral	Strongly agree	Strongly disagree	Trust fully	Neutral	Neutral	Neutral	To a medium extent	To a medium extent	To a medium extent	To no extent	To a medium extent	To no extent	To no extent	To no extent	Neutral	Neutral	Neutral	Neutral
24	Male	Government school in rural area (town)	Black African	South Africa	First year	2015	Human and Social Sciences/Arts/Theology/Humanities	60%-69%	North/South Sotho	Matric (Grade 12)	Secondary Education	No parents or guardians (I live alone)	We have about the same amount of moneyas most	Traditional African							Never	Never	Not religious at all	Not at all important	Strongly disagree	Agree	Strongly disagree	Strongly disagree	Neutral	Strongly disagree	Strongly agree	Strongly agree	Neutral	Neutral	Don't trust at all	Don't trust at all	Don't trust at all	To no extent	To no extent	To no extent	To no extent	To no extent	To no extent	To no extent	To no extent	Neutral	Neutral	Neutral	Neutral
20	Male	Government school in urban area (surburb)	Black African	South Africa	First year	2015	Human and Social Sciences/Arts/Theology/Humanities	60%-69%	North/South Sotho	A college diploma	Tertiary	Both my mother and father in the same household	We have about the same amount of moneyas most								Never	Regularly (weekly)	Not religious at all	Not at all important	Strongly agree	Disagree	Agree	Agree	Agree	Agree	Agree	Agree	Agree	Trust slightly	Trust slightly	Don't trust at all	Don't trust at all	To no extent	To no extent	To no extent	To no extent	To no extent	To no extent	To no extent	To no extent	Neutral	Neutral	Neutral	Neutral
19	Male	Government school in urban area (township)	Black African	South Africa	First year	2015	Commerce/Economic & Management Sciences/IT/Accounting	50%-59%	North/South Sotho	Primary education (some or complete)	Primary education	Both my mother and father in the same household	We are poorer than most	Christian	Christian (Catholic)	Christian (Catholic)					Only on special occasions		Moderately religious	Extremely important	Agree	Strongly agree	Strongly disagree	Neutral	Neutral	Strongly agree	Strongly agree	Strongly agree	Strongly agree	Trust slightly	Neutral	Distrust slightly	Neutral	To a medium extent	To a medium extent	To a small extent	To a small extent	To a medium extent	To a medium extent	To a large extent	To a large extent	Strongly agree	Disagree	Neutral	Strongly agree
19	Male	Private school	Black African	South Africa	First year	2015	Commerce/Economic & Management Sciences/IT/Accounting	60%-69%	English		Tertiary	Only my mother	We have about the same amount of moneyas most	Christian	Christian (Catholic)						Fairly regularly (almost weekly)	Regularly (weekly)	Moderately religious	Very important	Agree	Disagree	Agree	Agree	Strongly agree	Neutral	Strongly disagree	Disagree	Neutral	Trust slightly	Distrust slightly	Distrust slightly	Distrust slightly	To a small extent	To a medium extent	To a medium extent	To no extent	To a medium extent	To a medium extent	To a large extent	To a large extent	Neutral	Disagree	Disagree	Strongly agree
	Male	Government school in rural area (township)	Black African	South Africa	First year	2015	Education/Education Sciences	50%-59%	North/South Sotho		Tertiary	Both my mother and father in the same household	We are poorer than most	Christian	Christian (Catholic)	Christian (Catholic)					Occasionally (several times a year)	Frequent attendance	Moderately religious	Very important	Agree	Agree	Agree	Agree	Agree	Neutral	Neutral	Agree	Strongly disagree
18	Male	Government school in urban area (township)	Black African	South Africa	First year	2015	Law	60%-69%	North/South Sotho	A postgraduate degree	Tertiary	Both my mother and father in the same household	We have about the same amount of moneyas most			Christian (Catholic)					Frequent attendance	Fairly regularly (almost weekly)	Moderately religious	Very important	Neutral	Disagree	Agree	Strongly agree	Strongly disagree	Neutral	Disagree	Agree	Strongly disagree	Neutral	Neutral	Distrust slightly	Distrust slightly	To no extent	To a medium extent	To a small extent	To no extent	To no extent	To no extent	To a small extent	To no extent	Neutral	Agree	Neutral	Strongly agree
18	Male	Government school in rural area (town)	Black African	South Africa	First year	2015	Law	70%-74%	North/South Sotho	A college diploma	Secondary Education	Both my mother and father in the same household	We have about the same amount of moneyas most	Christian	Christian (Protestant)	Christian (Protestant)	Anglican	Anglican	Anglican		Only on special occasions	Frequent attendance	Moderately religious	Somewhat important	Strongly agree	Agree	Strongly agree	Strongly agree	Strongly disagree		Neutral	Neutral	Neutral	Neutral	Neutral	Neutral	Neutral	To no extent	To no extent	To no extent	To no extent	To no extent	To no extent	To no extent	To no extent	Strongly agree	Agree	Agree	Strongly agree
20	Male	Government school in urban area (township)	Black African	South Africa	First year	2015	Science/Natural Sciences/Health Sciences	70%-74%	Nguni			Other relatives (aunt, uncle, grandparent)	We have about the same amount of moneyas most	Christian	Traditional African		Zionist Christian Church	Zionist Christian Church			Only on special occasions	Occasionally (several times a year)	Moderately religious	Not very important	Strongly agree	Neutral	Disagree	Strongly agree	Strongly agree	Strongly disagree	Neutral	Neutral	Strongly agree	Trust slightly	Don't trust at all	Neutral	Distrust slightly	To a large extent	To a large extent	To a medium extent	To a small extent	To a medium extent	To a very large extent	To no extent	To no extent	Strongly agree	Agree	Strongly agree	Strongly agree
19	Male	Government school in urban area (township)	Black African	South Africa	First year	2015	Human and Social Sciences/Arts/Theology/Humanities	50%-59%	Nguni	An undergraduate degree	Tertiary	Other relatives (aunt, uncle, grandparent)	We have about the same amount of moneyas most	Traditional African	Christian (Catholic)	No religious affiliation	Independent				Only on special occasions	Frequent attendance	Moderately religious	Somewhat important	Neutral	Disagree	Disagree	Strongly agree	Strongly agree	Strongly disagree	Disagree	Neutral	Disagree	Trust slightly	Distrust slightly	Distrust slightly	Don't trust at all	To a medium extent	To a small extent	To a large extent	To a medium extent	To a small extent	To a small extent	To a large extent	To a large extent	Strongly agree	Disagree	Agree	Strongly agree
19	Male	Government school in urban area (surburb)	Black African	South Africa	First year	2015	Education/Education Sciences	60%-69%	North/South Sotho		Secondary Education	Only my mother	We are poorer than most	Christian	Christian (Protestant)						Fairly regularly (almost weekly)	Frequent attendance	Extremely religious	6	Agree	Neutral	Disagree	Strongly disagree	Agree	Neutral	Neutral	Strongly agree	Agree	Neutral	Distrust slightly	Distrust slightly	Distrust slightly	To a medium extent	To a medium extent	To a medium extent	To a medium extent	To a medium extent	To a small extent	To a large extent	To a medium extent	Agree	Neutral	Neutral	Neutral
19	Male	Government school in rural area (town)	Black African	South Africa	First year	2015	Commerce/Economic & Management Sciences/IT/Accounting	50%-59%	Nguni		Primary education	Both my mother and father in the same household	We have about the same amount of moneyas most		Traditional African	Traditional African					Occasionally (several times a year)	Occasionally (several times a year)	Moderately religious	Very important	Neutral	Strongly disagree	Strongly agree	Agree	Agree	Neutral	Disagree	Strongly agree	Neutral	Neutral	Neutral	Neutral	Neutral	To a small extent	To a medium extent	To no extent	To no extent	To a small extent	To no extent	To a medium extent	To a small extent	Neutral	Neutral	Neutral	Neutral
20	Male	Government school in urban area (township)	Black African	South Africa	First year	2015	Human and Social Sciences/Arts/Theology/Humanities	60%-69%	Nguni	Primary education (some or complete)	Primary education	Both my mother and father in the same household	We have about the same amount of moneyas most	Christian	Christian (Protestant)	Christian (Protestant)	Church of Christ	Church of Christ	Church of Christ		Fairly regularly (almost weekly)	Occasionally (several times a year)	Extremely religious	Extremely important	Strongly agree	Strongly disagree	Strongly agree	Neutral	Strongly agree	Strongly disagree	Strongly disagree	Neutral	Disagree	Trust slightly	Neutral	Neutral	Distrust slightly
19	Male	Government school in urban area (township)	Black African	South Africa	First year	2015	Human and Social Sciences/Arts/Theology/Humanities	70%-74%	North/South Sotho	Some secondary education but not matric	Secondary Education	Only my mother	We are poorer than most	Christian	Christian (Protestant)	Christian (Protestant)	Independent	Independent			Only on special occasions	Occasionally (several times a year)	Moderately religious	Very important	Strongly agree	Neutral	Agree	Strongly agree	Neutral	Disagree	Strongly disagree	Disagree	Neutral	Distrust slightly	Don't trust at all	Don't trust at all	Neutral	To a small extent	To a medium extent	To a small extent	To a small extent	To no extent	To no extent	To a small extent	To a small extent	Strongly agree	Disagree	Strongly agree	Strongly agree
	Male	Private school	Black African	South Africa	First year	2015	Law	70%-74%	North/South Sotho	Some secondary education but not matric	Secondary Education	No parents or guardians (I live alone)	We are poorer than most		Christian (Protestant)	Christian (Protestant)							Extremely religious	Very important
21	Male	Government school in urban area (surburb)	Black African	South Africa	First year	2015	Human and Social Sciences/Arts/Theology/Humanities	50%-59%	North/South Sotho	A postgraduate degree	Secondary Education	Both my mother and father in the same household	We have about the same amount of moneyas most			Christian (Protestant)	Church of Christ	Church of Christ	Church of Christ		Occasionally (several times a year)	Occasionally (several times a year)	Moderately religious	Refused to answer
19	Male	Government school in urban area (township)	Black African	South Africa	First year	2015	Education/Education Sciences	70%-74%	Nguni	Some secondary education but not matric	Secondary Education	Both my mother and father in the same household	We have about the same amount of moneyas most	Christian	Christian (Catholic)	Christian (Catholic)	Anglican	Anglican	Anglican	Anglican	Frequent attendance	Fairly regularly (almost weekly)	Extremely religious	Extremely important	Neutral	Agree	Agree	Agree	Neutral	Agree	Agree	Agree	Agree	Trust slightly	Trust slightly	Trust slightly		To a small extent	To a medium extent	To a medium extent	To a medium extent	To a medium extent	To a small extent	To a medium extent	To a large extent	Agree	Agree	Neutral	Agree
21	Male	Government school in urban area (township)	White	South Africa	First year	2015	Education/Education Sciences	60%-69%	Afrikaan	Matric (Grade 12)	Tertiary	Both my mother and father in the same household	We are richer than most	Christian	Christian (Catholic)	Christian (Catholic)	Baptist	Baptist	Baptist		Frequent attendance	Frequent attendance	Extremely religious	Very important	Disagree	Disagree	Disagree	Strongly disagree	Disagree	Disagree	Disagree	Disagree	Disagree	Trust slightly	Trust slightly	Neutral	Neutral	To a medium extent	To a medium extent	To no extent	To a medium extent	To no extent	To no extent	To a small extent	To a small extent	Disagree	Disagree	Neutral	Neutral
19	Male	Private school	White	South Africa	First year	2015	Science/Natural Sciences/Health Sciences	50%-59%	Afrikaan	A college diploma	Tertiary	Both my mother and father in the same household	We have about the same amount of moneyas most	Christian	Christian (Protestant)	Christian (Protestant)	Church of Christ	Church of Christ	Church of Christ	Church of Christ	Fairly regularly (almost weekly)	Frequent attendance	Moderately religious	Extremely important	Agree	Strongly disagree	Neutral	Strongly disagree	Agree	Agree	Neutral	Agree	Agree	Trust fully	Neutral	Neutral	Distrust slightly	To no extent	To no extent	To no extent	To no extent	To no extent	To no extent	To no extent	To no extent	Agree	Agree	Disagree	Neutral
19	Male	Private school	White	South Africa	First year	2015	Science/Natural Sciences/Health Sciences	60%-69%	Afrikaan	A college diploma	Tertiary	Both my mother and father in the same household	We have about the same amount of moneyas most	Christian	Christian (Protestant)	Christian (Protestant)	Anglican	Anglican	Anglican	Anglican	Fairly regularly (almost weekly)	Frequent attendance	Moderately religious	Extremely important	Agree	Disagree	Neutral		Agree	Agree	Agree	Neutral	Agree	Trust slightly	Neutral	Neutral	Distrust slightly	To no extent	To no extent	To no extent	To no extent	To a small extent	To a small extent	To a small extent	To a small extent	Agree	Neutral	Agree	Neutral
	Male	Government school in urban area (township)	Coloured	South Africa	First year	2015	Science/Natural Sciences/Health Sciences	60%-69%	Afrikaan	A college diploma	Tertiary	Both my mother and father in the same household	We have about the same amount of moneyas most	Christian	Christian (Catholic)	Christian (Catholic)			Methodist		Occasionally (several times a year)	Occasionally (several times a year)	Moderately religious	Not very important	Agree	Agree	Agree	Neutral	Agree	Agree	Agree	Agree	Agree	Neutral	Neutral	Neutral	Neutral	To a medium extent	To a medium extent	To a medium extent	To a medium extent	To a medium extent	To a medium extent	To a medium extent	To a medium extent	Neutral	Neutral	Neutral	Neutral
18	Male	Government school in urban area (surburb)	Black African	South Africa	First year	2015	Education/Education Sciences	60%-69%	Nguni	Matric (Grade 12)	Secondary Education	Only my mother	We have about the same amount of moneyas most	Christian	Christian (Catholic)	Christian (Catholic)	Methodist	Methodist	Methodist	Anglican	Only on special occasions	Frequent attendance	Extremely religious	Very important	Disagree	Disagree	Agree	Agree	Agree	Neutral	Agree	Agree	Neutral	Trust slightly	Trust slightly	Trust slightly		To a medium extent	To a medium extent	To a medium extent	To a medium extent	To a small extent	To a small extent	To a small extent	To a small extent	Disagree	Disagree	Neutral	Neutral
22	Male	Government school in rural area (township)	Black African	South Africa	First year	2015	Science/Natural Sciences/Health Sciences	50%-59%	North/South Sotho	Primary education (some or complete)	Primary education	Other relatives (aunt, uncle, grandparent)	We are poorer than most	Christian	Christian (Protestant)	Christian (Protestant)	Methodist	Pentecostal (e.g. "Born again"/"Saved")			Only on special occasions	Frequent attendance	Moderately religious	Very important	Agree	Neutral	Disagree	Neutral	Strongly agree	Neutral	Disagree	Strongly agree	Agree	Neutral	Don't trust at all	Don't trust at all	Don't trust at all	To a medium extent	To a small extent	To a small extent	To no extent	To a large extent	To a small extent	To a very large extent	To a large extent	Strongly agree	Disagree	Strongly agree	Strongly agree
	Male	Government school in urban area (township)	Black African	South Africa	First year	2014	Science/Natural Sciences/Health Sciences	70%-74%	Nguni	Matric (Grade 12)	Tertiary	Both my mother and father in the same household	We have about the same amount of moneyas most	Christian	Christian (Catholic)	Christian (Catholic)	Independent	Independent	Independent	Independent	Frequent attendance	Regularly (weekly)	Moderately religious	Very important	Strongly agree	Strongly agree	Strongly agree	Strongly agree	Strongly agree	Strongly disagree	Strongly disagree	Neutral	Disagree	Trust fully	Distrust slightly	Distrust slightly	Neutral	To a large extent	To a large extent	To no extent	To no extent	To a large extent	To a medium extent	To a medium extent	To a medium extent	Strongly agree	Strongly agree	Strongly agree	Strongly agree
	Male	Government school in rural area (township)	Black African	South Africa	First year	2015	Science/Natural Sciences/Health Sciences	50%-59%	North/South Sotho	A postgraduate degree		Only my mother	We are poorer than most	Others	Christian (Protestant)		Church of Christ	Church of Christ	Church of Christ	Church of Christ	Frequent attendance	Frequent attendance	Moderately religious	Very important	Agree	Neutral	Strongly disagree	Strongly agree	Disagree	Neutral	Strongly agree	Strongly agree	Neutral			Distrust slightly	Don't trust at all	To a small extent	To a large extent	To a small extent		To a medium extent	To a small extent			Disagree	Strongly agree	Strongly agree	Strongly agree
	Male	Government school in urban area (township)	Black African	South Africa	First year	2015	Science/Natural Sciences/Health Sciences	60%-69%	North/South Sotho		Secondary Education	Only my mother	We are poorer than most	Christian	Christian (Catholic)						Fairly regularly (almost weekly)	Frequent attendance	Moderately religious	Don't know (DNR)	Strongly agree	Disagree	Agree	Agree	Agree	Strongly disagree	Disagree	Neutral	Neutral	Trust slightly	Trust slightly	Trust slightly	Trust slightly	To a medium extent	To a medium extent	To a small extent	To no extent	To a medium extent	To a large extent	To a large extent	To a large extent	Agree	Agree	Agree	Agree
19	Male	Government school in urban area (surburb)	White	South Africa	First year	2015	Engineering	60%-69%	Afrikaan	A postgraduate degree	Tertiary	Both my mother and father in the same household	We have about the same amount of moneyas most	Christian	Christian (Catholic)	Christian (Catholic)	Evangelical	Evangelical	Evangelical	Evangelical	Occasionally (several times a year)	Occasionally (several times a year)	Moderately religious	Somewhat important	Agree	Neutral	Strongly disagree	Disagree	Strongly agree	Neutral	Neutral	Strongly agree	Agree	Trust fully	Don't trust at all	Don't trust at all		To a medium extent	To a medium extent	To a medium extent	To a medium extent	To a medium extent	To a medium extent	To a medium extent	To a medium extent	Neutral	Neutral	Neutral	Neutral
19	Male	Government school in urban area (township)	Black African	South Africa	First year	2015	Science/Natural Sciences/Health Sciences	60%-69%	Afrikaan	A postgraduate degree	Tertiary	Both my mother and father in the same household	We have about the same amount of moneyas most	Christian	Christian (Catholic)	Christian (Catholic)	Evangelical	Evangelical	Evangelical	Evangelical	Fairly regularly (almost weekly)	Fairly regularly (almost weekly)	Extremely religious	Very important	Neutral	Agree	Strongly disagree	Neutral	Strongly agree	Neutral	Neutral	Strongly agree	Strongly agree	Trust fully	Trust slightly	Trust slightly		To a small extent	To a medium extent	To a small extent	To a small extent	To a large extent	To a medium extent	To a large extent	To a large extent	Neutral	Neutral	Neutral	Neutral
20	Male	Government school in urban area (surburb)	Black African	South Africa	First year	2015	Science/Natural Sciences/Health Sciences	60%-69%	English	An undergraduate degree	Tertiary	Only my mother	We have about the same amount of moneyas most	Traditional African	Christian (Protestant)	Christian (Protestant)		Jehovah's Witness			Never	Regularly (weekly)	Moderately religious	Not at all important	Agree	Disagree	Neutral	Agree	Strongly agree	Neutral	Neutral	Neutral	Agree	Neutral	Neutral	Neutral	Neutral	To a medium extent	To a medium extent	To a medium extent	To a medium extent	To a medium extent	To a medium extent	To a medium extent	To a medium extent	Strongly agree	Neutral	Agree	Agree
19	Female	Government school in urban area (surburb)	Black African	South Africa	First year	2015	Human and Social Sciences/Arts/Theology/Humanities	70%-74%	North/South Sotho	A college diploma	Tertiary	Both my mother and father in the same household	We have about the same amount of moneyas most	Christian	Christian (Protestant)	Christian (Protestant)	Methodist	Methodist	Methodist		Never	Regularly (weekly)	Extremely religious	Very important	Strongly agree	Strongly disagree	Neutral	Strongly disagree	Strongly agree	Neutral	Neutral	Neutral	Neutral	Trust fully	Don't trust at all	Don't trust at all	Don't trust at all	To a medium extent	To a medium extent	To a medium extent	To a medium extent	To a medium extent	To a medium extent	To a medium extent	To a medium extent	Neutral	Neutral	Neutral	Neutral
18	Female		Black African	South Africa	First year	2015	Commerce/Economic & Management Sciences/IT/Accounting	70%-74%	Nguni	A postgraduate degree	Tertiary	Other relatives (aunt, uncle, grandparent)	We are richer than most	Christian	Christian (Protestant)	Christian (Protestant)					Frequent attendance	Regularly (weekly)	Extremely religious	Extremely important	Strongly agree	Strongly disagree	Strongly agree	Strongly agree	Strongly agree	Neutral	Neutral	Neutral	Neutral	Trust fully	Don't trust at all	Don't trust at all	Don't trust at all	To no extent	To a medium extent	To a medium extent	To a medium extent	To no extent	To no extent	To no extent	To no extent	Strongly agree	Neutral	Strongly agree	Strongly agree
19	Female	Government school in rural area (town)	Black African	South Africa	First year	2015	Commerce/Economic & Management Sciences/IT/Accounting	70%-74%	English	An undergraduate degree	Tertiary	Both my mother and father in the same household	We have about the same amount of moneyas most	Christian	Christian (Protestant)	Christian (Protestant)	Methodist	Methodist	Methodist		Fairly regularly (almost weekly)	Fairly regularly (almost weekly)	Extremely religious	Very important
21	Female	Government school in urban area (township)	Black African	South Africa	First year	2015	Education/Education Sciences	60%-69%	North/South Sotho		Primary education	Guardian/foster parent who is not a relative	We are poorer than most	Christian	Christian (Protestant)		Church of Christ	Church of Christ			Regularly (weekly)	Frequent attendance	Extremely religious	Extremely important	Neutral	Strongly disagree	Strongly disagree	Disagree	Disagree		Strongly disagree	Neutral	Neutral					To a medium extent	To a small extent		To no extent	To a large extent	To a large extent	To a very large extent	To a very large extent	Strongly disagree	Disagree	Strongly disagree
19	Female	Government school in rural area (town)	Black African	South Africa	First year	2015	Education/Education Sciences	60%-69%	North/South Sotho	A college diploma	Secondary Education	Other relatives (aunt, uncle, grandparent)	We have about the same amount of moneyas most		Christian (Protestant)	Christian (Protestant)	Zionist Christian Church	Zionist Christian Church	Zionist Christian Church	Zionist Christian Church	Frequent attendance	Regularly (weekly)	Moderately religious	Very important	Agree	Strongly disagree	Agree	Neutral	Strongly agree	Strongly disagree	Strongly disagree	Neutral	Strongly disagree	Neutral	Neutral	Neutral	Distrust slightly
19	Female	Government school in rural area (township)		South Africa	First year	2015	Human and Social Sciences/Arts/Theology/Humanities	50%-59%	North/South Sotho	Some secondary education but not matric	Secondary Education	Other relatives (aunt, uncle, grandparent)	We have about the same amount of moneyas most	Christian	Christian (Catholic)	Christian (Catholic)					Occasionally (several times a year)	Frequent attendance	Moderately religious	Somewhat important	Strongly disagree	Disagree	Disagree		Strongly disagree	Disagree	Neutral	Disagree	Neutral	Distrust slightly	Neutral	Don't trust at all	Neutral	To a medium extent	To a medium extent	To a medium extent	To a medium extent	To a medium extent	To a medium extent	To a medium extent	To a medium extent	Neutral	Neutral	Neutral	Neutral
20	Female	Government school in rural area (town)	Black African	South Africa	First year	2015	Education/Education Sciences	60%-69%	North/South Sotho		Secondary Education	Only my mother	We are poorer than most	Christian	Christian (Protestant)		Seventh Day Adventist	Seventh Day Adventist			Fairly regularly (almost weekly)	Regularly (weekly)	Moderately religious	Extremely important	Neutral	Neutral	Disagree	Strongly disagree	Strongly agree	Agree	Agree	Agree	Strongly agree	Neutral	Neutral	Don't trust at all	Don't trust at all	To a small extent	To no extent	To no extent	To no extent	To a very large extent	To a large extent	To a medium extent	To a medium extent	Strongly agree	Strongly agree	Agree	Strongly agree
19	Female	Government school in rural area (township)		South Africa	First year	2015	Education/Education Sciences	50%-59%	North/South Sotho	Primary education (some or complete)	Primary education	Both my mother and father in the same household	We have about the same amount of moneyas most	Christian	Christian (Catholic)	Christian (Catholic)	Anglican	Anglican	Anglican		Occasionally (several times a year)	Frequent attendance	Moderately religious	Somewhat important	Strongly disagree	Strongly agree	Neutral	Strongly disagree	Strongly agree	Agree	Neutral	Neutral	Disagree	Neutral	Don't trust at all	Don't trust at all		To a medium extent	To a medium extent	To no extent	To no extent	To no extent	To no extent	To a small extent	To a small extent	Neutral	Neutral	Neutral	Neutral
18	Female	Government school in rural area (township)	Black African	South Africa	First year	2015	Agriculture	70%-74%	North/South Sotho		Tertiary	Only my mother	We have about the same amount of moneyas most	Christian	Christian (Protestant)		Lutheran	Lutheran			Regularly (weekly)	Regularly (weekly)	Moderately religious	Somewhat important	Neutral	Strongly agree	Strongly disagree	Neutral	Strongly disagree	Neutral	Disagree	Agree	Neutral	Trust fully	Distrust slightly	Neutral	Distrust slightly	To no extent	To no extent	To no extent	To a small extent	To no extent	To a medium extent	To no extent	To no extent	Strongly agree	Agree	Strongly agree	Strongly agree
19	Female	Government school in urban area (township)	Black African	South Africa	First year	2015	Science/Natural Sciences/Health Sciences	70%-74%	North/South Sotho	Matric (Grade 12)	Secondary Education	Other relatives (aunt, uncle, grandparent)	We have about the same amount of moneyas most	Christian	Christian (Protestant)	Christian (Protestant)	Methodist				Occasionally (several times a year)	Only on special occasions	Moderately religious	Very important	Strongly agree	Neutral	Disagree	Disagree	Strongly agree	Strongly agree	Agree	Agree	Strongly agree	Trust fully	Neutral	Distrust slightly	Distrust slightly	To a small extent	To a small extent	To a medium extent	To a small extent	To a medium extent	To a large extent	To a medium extent	To a small extent	Strongly agree	Neutral	Neutral	Strongly agree
19	Female	Government school in urban area (township)	Black African	South Africa	First year	2015	Agriculture	50%-59%	English	Some secondary education but not matric	Secondary Education	Other relatives (aunt, uncle, grandparent)	We have about the same amount of moneyas most	Christian	Christian (Protestant)	Christian (Protestant)	Seventh Day Adventist	Zionist Christian Church	Zionist Christian Church	Jehovah's Witness	Frequent attendance	Frequent attendance	Extremely religious	Extremely important	Neutral	Disagree	Strongly agree	Neutral	Strongly agree	Disagree	Disagree	Agree	Disagree	Trust fully	Neutral	Neutral	Neutral	To no extent	To no extent	To no extent	To a small extent	To no extent	To no extent	To a small extent	To a medium extent	Agree	Agree	Neutral	Strongly agree
19	Female	Government school in rural area (township)	Black African	South Africa	First year	2015	Agriculture	60%-69%	North/South Sotho	Some secondary education but not matric	Secondary Education	Both my mother and father in the same household	We are poorer than most	Christian	Christian (Catholic)	Christian (Catholic)	Church of Christ	Church of Christ	Church of Christ		Occasionally (several times a year)	Occasionally (several times a year)	Extremely religious	Very important	Agree	Neutral	Agree	Agree	Strongly agree	Neutral	Disagree	Strongly agree	Agree	Neutral	Distrust slightly	Don't trust at all	Don't trust at all		To a large extent	To a small extent	To no extent	To a large extent	To a medium extent	To a medium extent	To a medium extent	Agree	Agree	Agree	Agree
	Female	Private school	Black African	South Africa	First year	2014	Commerce/Economic & Management Sciences/IT/Accounting	60%-69%	English			No parents or guardians (I live alone)	We have about the same amount of moneyas most	Christian							Fairly regularly (almost weekly)	Fairly regularly (almost weekly)	Moderately religious	Refused to answer	Strongly agree	Strongly disagree	Strongly agree	Strongly agree	Strongly agree	Strongly agree	Strongly disagree	Strongly disagree	Neutral	Trust fully	Neutral	Don't trust at all	Don't trust at all	To a large extent	To a medium extent	To no extent	To no extent	To a medium extent	To a medium extent	To a large extent	To a large extent	Strongly agree	Strongly disagree	Strongly agree	Strongly agree
18	Female	Government school in urban area (township)	Black African	South Africa	First year	2015	Education/Education Sciences	70%-74%	Nguni	A college diploma	Tertiary	Both my mother and father in the same household	We have about the same amount of moneyas most	Christian	Christian (Protestant)	Christian (Protestant)	Church of Christ	Church of Christ	Church of Christ		Occasionally (several times a year)	Occasionally (several times a year)	Moderately religious	Somewhat important	Neutral	Neutral	Disagree	Disagree	Neutral	Agree	Neutral	Neutral	Neutral	Neutral	Neutral	Neutral	Neutral	To a medium extent	To a medium extent	To a medium extent	To a medium extent	To a medium extent	To a medium extent	To a medium extent	To a medium extent	Neutral	Neutral	Neutral	Neutral
39	Female	Government school in rural area (town)	Black African	South Africa	First year	2015	Education/Education Sciences	70%-74%	North/South Sotho	A college diploma	Tertiary	Only my mother	We have about the same amount of moneyas most	Christian	Christian (Protestant)		Church of Christ	Church of Christ			Regularly (weekly)	Only on special occasions	Moderately religious	Very important	Agree	Neutral	Strongly disagree	Strongly disagree	Strongly disagree	Strongly agree	Agree	Agree	Strongly agree	Neutral	Distrust slightly	Distrust slightly	Don't trust at all	To a medium extent	To a large extent	To a medium extent	To a small extent	To a medium extent	To no extent	To a medium extent	To a medium extent	Neutral	Disagree	Disagree	Strongly agree
23	Female	Government school in urban area (township)	Black African	South Africa	First year	2015	Education/Education Sciences	75% or more	North/South Sotho	Matric (Grade 12)	Secondary Education	Only my mother	We have about the same amount of moneyas most	Christian	Christian (Protestant)	Christian (Protestant)	Church of Christ	Church of Christ	Church of Christ		Regularly (weekly)	Only on special occasions	Extremely religious	Very important	Strongly agree	Neutral	Strongly disagree	Disagree	Strongly disagree	Strongly agree	Strongly agree	Strongly agree	Strongly agree	Neutral	Distrust slightly	Neutral	Don't trust at all	To a small extent	To a medium extent	To a medium extent	To a small extent	To no extent	To no extent	To a large extent	To a medium extent	Neutral	Agree	Strongly agree	Strongly agree
19	Female	Government school in urban area (surburb)	Black African	South Africa	First year	2015	Education/Education Sciences	75% or more	North/South Sotho	Matric (Grade 12)	Tertiary	Both my mother and father in the same household	We have about the same amount of moneyas most		Christian (Protestant)		Pentecostal (e.g. "Born again"/"Saved")	Pentecostal (e.g. "Born again"/"Saved")			Occasionally (several times a year)	Regularly (weekly)	Extremely religious	Very important	Disagree	Strongly agree	Strongly disagree	Strongly disagree	Disagree	Strongly disagree	Strongly disagree	Strongly agree	Strongly disagree	Trust fully	Don't trust at all	Distrust slightly	Don't trust at all	To a very large extent	To a medium extent		To a small extent		To no extent	To a very large extent	To a medium extent	Agree	Agree	Agree	Agree
20	Female	Government school in urban area (township)	Black African	South Africa	First year	2015	Education/Education Sciences	70%-74%	Nguni	Matric (Grade 12)	Secondary Education	Both my mother and father in the same household	We have about the same amount of moneyas most	Christian	Christian (Catholic)	Christian (Catholic)					Occasionally (several times a year)	Frequent attendance	Moderately religious	Very important	Agree	Disagree	Agree	Strongly disagree	Agree	Neutral	Neutral	Agree	Agree	Don't trust at all	Don't trust at all	Don't trust at all	Don't trust at all	To a medium extent	To a medium extent	To a large extent		To a large extent			To a large extent	Strongly agree	Strongly agree	Strongly agree	Strongly agree
18	Female	Government school in urban area (surburb)		South Africa	First year	2015	Commerce/Economic & Management Sciences/IT/Accounting	70%-74%	North/South Sotho	Some secondary education but not matric	Secondary Education	My father and stepmother	We have about the same amount of moneyas most	Christian	Christian (Protestant)	Christian (Protestant)	Methodist		Methodist		Regularly (weekly)	Occasionally (several times a year)	Extremely religious	Very important	Agree	Neutral	Disagree	Neutral	Strongly agree	Agree	Disagree	Strongly agree	Agree	Trust slightly	Neutral	Trust slightly	Neutral	To a large extent	To a small extent	To a medium extent	To a small extent	To a medium extent	To a small extent	To a medium extent	To a large extent	Agree	Agree	Strongly agree	Strongly agree
19	Female	Government school in urban area (surburb)	Black African	South Africa	First year	2015	Law	70%-74%	North/South Sotho	A postgraduate degree	Tertiary	Only my mother	We have about the same amount of moneyas most	Christian	Christian (Protestant)	Christian (Protestant)	Methodist	Methodist	Methodist		Frequent attendance	Regularly (weekly)	Moderately religious	Very important	Agree	Neutral	Neutral	Neutral	Agree	Strongly agree	Agree	Agree	Strongly agree	Neutral	Neutral	Neutral	Neutral	To a medium extent	To a medium extent	To a medium extent	To a medium extent	To a medium extent	To a medium extent	To a medium extent	To a medium extent	Neutral	Agree	Neutral	Neutral
21	Female	Government school in urban area (surburb)		South Africa	First year	2015	Human and Social Sciences/Arts/Theology/Humanities	50%-59%	English		Tertiary	Only my mother	We have about the same amount of moneyas most	Christian	Christian (Protestant)		Methodist	Methodist			Occasionally (several times a year)		Moderately religious	Extremely important	Agree	Strongly agree	Agree	Strongly disagree	Strongly agree		Agree	Strongly agree	Strongly disagree	Neutral	Neutral	Neutral	Neutral	To no extent	To a small extent		To no extent	To a small extent	To no extent		To no extent	Disagree	Neutral	Disagree	Neutral
20	Female	Government school in urban area (surburb)	Black African	South Africa	First year	2015	Commerce/Economic & Management Sciences/IT/Accounting	60%-69%	Nguni	A postgraduate degree	Tertiary	Only my mother	We are richer than most		Christian (Protestant)	Christian (Protestant)	Church of Christ	Church of Christ	Church of Christ		Regularly (weekly)	Regularly (weekly)	Moderately religious	Very important	Agree	Neutral	Agree	Strongly disagree	Strongly agree	Disagree	Disagree	Neutral	Disagree	Trust fully	Distrust slightly	Distrust slightly	Distrust slightly	To a medium extent	To a small extent	To a medium extent	To a large extent	To a large extent	To a small extent	To a medium extent	To a medium extent	Strongly agree	Agree	Strongly agree	Strongly agree
20	Female	Government school in urban area (surburb)	Black African	South Africa	First year	2015	Commerce/Economic & Management Sciences/IT/Accounting	60%-69%	North/South Sotho	An undergraduate degree	Secondary Education	Both my mother and father in the same household	We are richer than most	Christian	Christian (Catholic)	Christian (Catholic)	Methodist	Methodist	Methodist		Occasionally (several times a year)	Occasionally (several times a year)	Moderately religious	Somewhat important	Neutral	Agree	Neutral	Neutral	Neutral	Neutral	Neutral	Neutral	Neutral	Neutral	Distrust slightly	Distrust slightly	Don't trust at all	To a medium extent	To a medium extent	To a small extent	To no extent	To a medium extent	To a small extent	To a medium extent	To a medium extent	Neutral	Neutral	Disagree	Neutral
19	Female	Government school in urban area (surburb)	Black African	South Africa	First year	2015	Science/Natural Sciences/Health Sciences	60%-69%	English	Matric (Grade 12)	Secondary Education	Both my mother and father in the same household	We have about the same amount of moneyas most	Christian	Christian (Protestant)	Christian (Protestant)	Anglican	Anglican	Anglican	Anglican	Frequent attendance	Frequent attendance	Extremely religious	Extremely important	Neutral	Neutral	Neutral	Neutral	Neutral	Neutral	Neutral	Neutral	Neutral	Neutral	Neutral	Neutral		To a small extent	To a small extent	To a small extent	To a medium extent	To a medium extent	To a medium extent	To a medium extent	To a medium extent	Disagree	Disagree	Neutral	Neutral
19	Female	Government school in rural area (town)	Black African	South Africa	First year	2015	Education/Education Sciences	60%-69%	North/South Sotho	Matric (Grade 12)	No education	Both my mother and father in the same household	We have about the same amount of moneyas most	Christian	Christian (Protestant)	Christian (Protestant)	Zionist Christian Church	Zionist Christian Church	Zionist Christian Church		Fairly regularly (almost weekly)	Fairly regularly (almost weekly)	Extremely religious	Very important	Neutral	Neutral	Neutral	Disagree	Neutral	Neutral	Neutral	Neutral	Neutral	Neutral	Neutral	Distrust slightly	Distrust slightly	To a medium extent	To a medium extent	To a medium extent	To a small extent	To a medium extent	To a medium extent	To a medium extent	To a medium extent	Disagree	Disagree	Disagree	Disagree
19	Female	Government school in urban area (surburb)	Coloured	South Africa	First year		Human and Social Sciences/Arts/Theology/Humanities	60%-69%	Afrikaan	A postgraduate degree	Secondary Education	Only my mother	We are poorer than most	Christian	Christian (Protestant)	Muslim	Evangelical	Evangelical	Evangelical	Evangelical	Frequent attendance	Only on special occasions	Moderately religious	Very important	Agree	Strongly disagree	Agree	Strongly agree	Strongly agree	Disagree	Strongly disagree	Strongly disagree	Strongly disagree	Trust fully	Don't trust at all	Don't trust at all	Don't trust at all	To a medium extent	To a medium extent	To a medium extent	To a medium extent	To a medium extent	To a medium extent		To a medium extent	Neutral	Neutral	Neutral	Neutral
	Female	Government school in urban area (surburb)	Black African	South Africa	First year	2015	Education/Education Sciences	70%-74%	North/South Sotho	Primary education (some or complete)	Secondary Education	Both my mother and father in the same household	We are poorer than most	Christian	Christian (Protestant)	Christian (Protestant)	Zionist Christian Church	Zionist Christian Church	Zionist Christian Church		Frequent attendance	Regularly (weekly)	Moderately religious	Extremely important	Strongly agree	Strongly disagree	Strongly disagree	Strongly disagree	Strongly disagree	Strongly disagree	Disagree	Neutral	Agree	Neutral	Neutral	Neutral	Neutral	To a medium extent	To a medium extent	To a medium extent	To a medium extent	To a medium extent	To no extent	To no extent	To no extent	Agree	Neutral	Agree	Strongly agree
20	Female	Government school in urban area (township)	Coloured	South Africa	First year	2015	Science/Natural Sciences/Health Sciences	50%-59%	Afrikaan	A college diploma	Tertiary	Only my mother	We have about the same amount of moneyas most	Traditional African	No religious affiliation	No religious affiliation					Occasionally (several times a year)	Occasionally (several times a year)	Moderately religious	Very important	Neutral	Agree	Neutral	Agree	Neutral	Disagree	Neutral	Agree	Neutral	Don't trust at all	Distrust slightly	Neutral		To a medium extent		To a small extent	To a medium extent		To a large extent	To a medium extent	To a small extent	Neutral	Neutral	Agree	Neutral
19	Female	Government school in urban area (township)	Black African	South Africa	First year	2015	Science/Natural Sciences/Health Sciences	60%-69%	Nguni		No education	No parents or guardians (I live alone)	We are poorer than most	Christian	Christian (Protestant)		Methodist	Methodist			Occasionally (several times a year)	Never	Moderately religious	Somewhat important	Neutral	Disagree	Agree	Disagree	Agree	Neutral	Disagree	Agree	Neutral	Distrust slightly	Neutral	Trust slightly	Trust slightly	To a small extent	To a medium extent	To a small extent	To no extent	To a large extent	To a large extent	To a large extent	To a large extent	Agree	Agree	Agree	Agree
21	Female	Private school	Black African	South Africa	First year	2015	Science/Natural Sciences/Health Sciences	60%-69%	Non-Nguni	A college diploma	Secondary Education	Only my father	We have about the same amount of moneyas most	Christian	Christian (Protestant)	Christian (Protestant)					Regularly (weekly)	Regularly (weekly)	Moderately religious	Somewhat important	Strongly agree	Strongly disagree	Neutral	Strongly disagree	Agree	Strongly agree	Strongly disagree	Neutral	Strongly agree	Trust slightly	Don't trust at all	Neutral	Neutral	To a large extent	To a medium extent	To no extent	To no extent	To a large extent	To no extent	To a large extent	To a large extent	Strongly agree	Strongly disagree	Neutral	Strongly agree
20	Female	Government school in urban area (surburb)	Black African	South Africa	First year	2015	Science/Natural Sciences/Health Sciences	60%-69%	North/South Sotho	A postgraduate degree	Tertiary	Both my mother and father in the same household	We have about the same amount of moneyas most	Christian	Christian (Protestant)	Christian (Protestant)	Pentecostal (e.g. "Born again"/"Saved")	Pentecostal (e.g. "Born again"/"Saved")	Pentecostal (e.g. "Born again"/"Saved")		Regularly (weekly)	Regularly (weekly)	Moderately religious	Very important	Strongly agree	Strongly disagree	Strongly disagree	Strongly agree	Strongly disagree	Neutral	Strongly disagree	Strongly disagree	Strongly disagree	Trust fully	Neutral	Neutral	Neutral	To no extent	To no extent	To no extent	To a medium extent	To no extent	To no extent	To no extent	To no extent	Strongly agree	Neutral	Strongly agree	Strongly agree
35	Female	Government school in urban area (surburb)	Black African	South Africa	First year	2015	Science/Natural Sciences/Health Sciences	60%-69%				Both my mother and father in the same household	We have about the same amount of moneyas most	Christian	Christian (Protestant)	Christian (Protestant)	Baptist	Dutch Reformed	Dutch Reformed		Regularly (weekly)	5	Moderately religious	Extremely important	Neutral	Neutral	Agree	Strongly disagree	Strongly agree	Agree	Neutral	Strongly agree	Strongly agree	Trust slightly	Distrust slightly	Distrust slightly	Distrust slightly	To a large extent	To no extent	To no extent	To no extent	To a large extent	To no extent	To a large extent	To a large extent	Strongly agree	Disagree	Neutral	Strongly agree
19	Female	Private school	White	South Africa	First year	2014	Human and Social Sciences/Arts/Theology/Humanities	50%-59%	North/South Sotho		Tertiary	Both my mother and father in the same household	We have about the same amount of moneyas most	Christian	Christian (Protestant)	Christian (Protestant)	Lutheran	Lutheran	Lutheran		Fairly regularly (almost weekly)	Fairly regularly (almost weekly)	Extremely religious	Very important	Neutral	Disagree	Agree	Neutral	Neutral	Disagree	Disagree	Neutral	Disagree	Neutral	Neutral	Neutral	Neutral	To a medium extent	To a medium extent	To a medium extent	To a medium extent	To a medium extent	To a medium extent	To a medium extent	To a medium extent	Neutral	Neutral	Neutral	Neutral
23	Male	Government school in urban area (township)	Black African	South Africa	Second year	2014	Commerce/Economic & Management Sciences/IT/Accounting	60%-69%	North/South Sotho	Matric (Grade 12)	Secondary Education	Some of the time in my mother's home, and some in my father's home	We have about the same amount of moneyas most	Christian	Christian (Protestant)	Christian (Protestant)	Zionist Christian Church	Zionist Christian Church	Zionist Christian Church		Frequent attendance	Fairly regularly (almost weekly)	Moderately religious	Very important	Agree	Disagree	Neutral	Agree	Agree	Agree	Neutral	Agree	Agree	Trust slightly	Neutral	Neutral	Neutral	To a medium extent	To a medium extent	To a medium extent	To no extent	To a medium extent	To a medium extent	To a medium extent	To a medium extent	Agree	Agree	Strongly agree	Strongly agree
21	Male	Government school in rural area (town)	Black African	South Africa	Second year	2014	Commerce/Economic & Management Sciences/IT/Accounting	70%-74%	Afrikaan	Some secondary education but not matric	Secondary Education	Other relatives (aunt, uncle, grandparent)	We are poorer than most	Christian	Christian (Catholic)	Christian (Catholic)					Frequent attendance	Frequent attendance	Extremely religious	Somewhat important	Strongly disagree	Strongly disagree	Strongly disagree	Strongly disagree	Strongly disagree	Strongly disagree	Strongly disagree	Strongly disagree	Strongly disagree	Neutral	Neutral	Neutral	Neutral	To a medium extent	To a medium extent	To a small extent	To a medium extent	To a medium extent		To a large extent	To a large extent	Strongly disagree	Strongly disagree	Strongly disagree	Disagree
22	Male	Government school in urban area (surburb)	Black African	South Africa	Second year	2014	Law	70%-74%	North/South Sotho	A postgraduate degree	Tertiary	Both my mother and father in the same household	We are richer than most	Christian	Christian (Protestant)	Christian (Protestant)	Lutheran	Lutheran	Lutheran		Only on special occasions	Frequent attendance	Moderately religious	Very important	Strongly disagree	Strongly disagree	Strongly disagree	Strongly disagree	Neutral	Strongly disagree	Neutral	Strongly disagree	Neutral	Don't trust at all	Don't trust at all	Don't trust at all	Don't trust at all	To no extent	To no extent	To a small extent	To no extent	To a small extent	To a medium extent	To a small extent	To no extent	Neutral	Neutral	Neutral	Neutral
18	Male	Government school in urban area (surburb)	Black African	South Africa	Second year	2014	Law	60%-69%	North/South Sotho		Tertiary	Only my mother	We are richer than most			Christian (Catholic)					Only on special occasions	Frequent attendance	Not religious at all	Not at all important	Strongly agree	Strongly agree	Strongly agree	Strongly agree	Strongly disagree	Agree	Agree	Strongly agree	Strongly agree	Distrust slightly	Neutral	Neutral	Neutral	To no extent	To no extent	To no extent	To no extent	To no extent	To no extent	To no extent	To no extent	Strongly agree	Strongly agree	Strongly agree	Strongly agree
23	Male	Government school in urban area (township)	Black African	South Africa	Second year	2013	Agriculture	70%-74%	North/South Sotho	Some secondary education but not matric	Secondary Education	Both my mother and father in the same household	We are poorer than most	Christian	Christian (Protestant)	Christian (Protestant)	Zionist Christian Church	Zionist Christian Church	Zionist Christian Church		Occasionally (several times a year)	Regularly (weekly)	Moderately religious	Extremely important	Neutral	Strongly disagree	Neutral	Agree	Strongly disagree	Agree	Disagree	Agree	Disagree	Distrust slightly	Neutral	Distrust slightly	Distrust slightly	To a large extent	To a large extent	To a small extent	To a medium extent	To a medium extent	To a large extent		To a large extent	Agree	Agree	Agree	Strongly agree
23	Male	Private school	Black African	South Africa	Second year	2012	Agriculture	70%-74%	North/South Sotho		Tertiary	Only my father	We have about the same amount of moneyas most	Christian	Christian (Catholic)			Methodist			Occasionally (several times a year)	Frequent attendance	Moderately religious	Very important	Disagree	Strongly disagree	Strongly agree	Strongly agree	Strongly agree	Strongly agree	Strongly agree	Strongly agree	Strongly disagree	Trust slightly	Distrust slightly	Trust slightly	Distrust slightly	To a large extent	To a medium extent	To a small extent	To a small extent	To a medium extent	To no extent	To no extent	To no extent	Agree	Strongly disagree	Strongly agree	Strongly agree
	Male	Government school in urban area (township)	Black African	South Africa	Second year	2014	Human and Social Sciences/Arts/Theology/Humanities	70%-74%	English		Secondary Education	Both my mother and father in the same household	We are poorer than most	Christian	Muslim	Muslim					Only on special occasions	Occasionally (several times a year)	Extremely religious	Extremely important	Strongly agree	Strongly disagree	Neutral	Strongly disagree	Strongly agree	Disagree	Disagree	Strongly agree	Disagree	Don't trust at all	Neutral	Don't trust at all	Don't trust at all	To a medium extent	To a medium extent	To a medium extent	To no extent	To a medium extent	To no extent	To a large extent	To a medium extent	Strongly agree	Strongly agree	Strongly agree	Strongly agree
29	Male	Government school in urban area (township)	Black African	South Africa	Second year	2014	Education/Education Sciences	60%-69%	North/South Sotho	None/No education	No education	Both my mother and father in the same household	We are poorer than most	Christian	Christian (Protestant)	Christian (Protestant)	Methodist	Methodist	Methodist		Frequent attendance	Frequent attendance	Moderately religious	Somewhat important	Neutral	Neutral	Neutral	Neutral	Disagree	Neutral	Neutral	Neutral	Neutral	Neutral	Neutral	Neutral	Neutral	To a medium extent	To a medium extent	To a medium extent	To a medium extent	To a medium extent	To a medium extent	To a medium extent	To a medium extent	Agree	Agree	Agree	Agree
21	Male	Government school in rural area (township)	Black African	South Africa	Second year	2014	Education/Education Sciences	70%-74%	Nguni	None/No education	Primary education	Other relatives (aunt, uncle, grandparent)	We have about the same amount of moneyas most	Christian	Christian (Catholic)	Christian (Catholic)	Zionist Christian Church	Zionist Christian Church	Zionist Christian Church	Zionist Christian Church	Occasionally (several times a year)	Fairly regularly (almost weekly)	Moderately religious	Very important	Agree	Agree	Agree	Strongly agree	Agree	Agree	Strongly disagree	Agree	Strongly agree	Trust slightly	Trust slightly	Trust slightly	Neutral	To a small extent	To a very large extent	To a very large extent	To a large extent			To a large extent	To a large extent	Neutral	Agree	Agree	Strongly agree
23	Male	Government school in urban area (township)	Black African	South Africa	Second year	2014	Education/Education Sciences	50%-59%	North/South Sotho	None/No education	No education	Both my mother and father in the same household	We have about the same amount of moneyas most	Christian	Christian (Protestant)	Christian (Protestant)	Church of Christ	Church of Christ	Church of Christ	Church of Christ	Only on special occasions	Frequent attendance	Moderately religious	Very important	Strongly disagree	Agree	Disagree	Strongly disagree	Neutral	Disagree	Agree	Agree	Strongly agree	Neutral	Neutral	Neutral	Neutral	To a medium extent	To a medium extent	To a medium extent	To a medium extent	To a medium extent	To a medium extent	To a medium extent	To a medium extent	Neutral	Neutral	Neutral	Neutral
20	Male	Government school in rural area (township)	Black African	South Africa	Second year	2014	Human and Social Sciences/Arts/Theology/Humanities	60%-69%	North/South Sotho	Matric (Grade 12)	Secondary Education	Both my mother and father in the same household	We have about the same amount of moneyas most	Christian							Frequent attendance	Occasionally (several times a year)	Not religious at all	Don't know (DNR)	Agree	Disagree	Agree	Strongly agree	Strongly agree	Neutral	Disagree	Agree	Disagree	Distrust slightly	Distrust slightly	Distrust slightly	Distrust slightly	To a medium extent	To a medium extent	To a medium extent	To a medium extent	To a medium extent	To a medium extent	To a medium extent	To a medium extent	Agree	Neutral	Neutral	Neutral
21	Male	Government school in urban area (surburb)	Black African	South Africa	Second year	2014	Law	60%-69%	North/South Sotho	A college diploma	Tertiary	Both my mother and father in the same household	We have about the same amount of moneyas most	Traditional African	Christian (Protestant)	Christian (Protestant)		Lutheran	Lutheran	Lutheran	Only on special occasions	Occasionally (several times a year)	Moderately religious	Somewhat important	Disagree	Neutral	Neutral	Neutral	Disagree	Disagree	Disagree	Disagree	Disagree	Neutral	Neutral	Distrust slightly	Neutral	To a medium extent	To a small extent	To a small extent	To a small extent	To a medium extent	To a small extent	To a medium extent	To a small extent	Disagree	Neutral	Strongly disagree	Disagree
21	Male	Private school	Black African	South Africa	Second year	2014	Commerce/Economic & Management Sciences/IT/Accounting	70%-74%	North/South Sotho	A postgraduate degree	Tertiary	Only my father	We have about the same amount of moneyas most	Christian	Christian (Catholic)		Methodist	Methodist	Methodist	Methodist	Regularly (weekly)	Regularly (weekly)	Extremely religious	Very important	Disagree	Disagree	Strongly disagree	Disagree	Agree	Strongly disagree	Disagree	Agree	Disagree	Don't trust at all	Distrust slightly	Neutral	Distrust slightly	To a large extent	To no extent	To a small extent	To a medium extent	To a small extent	To a medium extent	To no extent	To a medium extent	Strongly disagree	Neutral	Strongly agree	Disagree
23	Male	Government school in urban area (surburb)	Black African	South Africa	Second year	2013	Commerce/Economic & Management Sciences/IT/Accounting	60%-69%	English	An undergraduate degree	Tertiary	Both my mother and father in the same household	We have about the same amount of moneyas most		Christian (Protestant)	Christian (Protestant)	Methodist	Methodist	Methodist	Methodist		Regularly (weekly)	Moderately religious	Somewhat important	Strongly agree	Neutral	Neutral	Strongly agree	Strongly agree	Neutral	Neutral	Strongly agree	Neutral	Trust fully	Neutral	Don't trust at all	Neutral	To no extent	To no extent	To no extent	To no extent	To no extent	To no extent	To no extent	To no extent	Strongly agree	Disagree	Strongly agree	Strongly agree
20	Male	Government school in urban area (surburb)	Black African	South Africa	Second year	2014	Commerce/Economic & Management Sciences/IT/Accounting	70%-74%	Nguni		Tertiary	Only my mother	We have about the same amount of moneyas most		Christian (Protestant)		Church of Christ	Church of Christ	Church of Christ	Church of Christ	Only on special occasions	Frequent attendance	Moderately religious	Somewhat important	Agree	Strongly agree	Neutral	Neutral	Strongly agree	Agree	Neutral	Strongly agree	Agree	Trust slightly	Trust slightly	Trust slightly	Trust slightly	To a large extent	To a medium extent	To a small extent	To no extent	To a very large extent	To a medium extent	To a medium extent	To a medium extent	Neutral	Agree	Strongly agree	Strongly agree
20	Male	Government school in urban area (township)	Black African	South Africa	Second year	2014	Engineering	50%-59%	English	Matric (Grade 12)	Secondary Education	Both my mother and father in the same household	We have about the same amount of moneyas most	Christian	Christian (Catholic)	Christian (Catholic)	Anglican	Anglican	Anglican		Fairly regularly (almost weekly)	Fairly regularly (almost weekly)	Extremely religious	Very important	Agree	Strongly disagree	Neutral	Neutral	Strongly disagree	Strongly disagree	Strongly disagree	Neutral	Strongly disagree	Trust fully	Neutral	Neutral	Neutral	To a very large extent	To a very large extent	To no extent	To no extent	To a medium extent	To no extent	To a medium extent	To a small extent	Neutral	Neutral	Neutral	Neutral
24	Male	Private school	White	South Africa	Second year	2014	Engineering	60%-69%	English	Matric (Grade 12)	Tertiary	Both my mother and father in the same household	We are richer than most	Traditional African	Christian (Catholic)	Christian (Catholic)	Jehovah's Witness	Baptist	Baptist		Frequent attendance	Frequent attendance	Extremely religious	Very important	Disagree	Disagree	Disagree	Neutral	Neutral	Neutral	Neutral	Neutral	Agree	Distrust slightly	Distrust slightly	Distrust slightly	Neutral	To a medium extent	To a medium extent	To a small extent	To a medium extent	To a medium extent	To a medium extent	To a medium extent	To a medium extent	Disagree	Disagree	Disagree	Disagree
21	Male	Government school in urban area (surburb)	Black African	South Africa	Second year	2014	Commerce/Economic & Management Sciences/IT/Accounting	50%-59%		A postgraduate degree	Tertiary	Both my mother and father in the same household	We have about the same amount of moneyas most			Traditional African					Never	Occasionally (several times a year)	Not religious at all	Somewhat important	Strongly agree	Agree	Neutral	Agree	Neutral	Neutral	Agree	Neutral	Agree	Don't trust at all	Don't trust at all	Don't trust at all	Don't trust at all	To a large extent	To a small extent		To a small extent	To a very large extent	To a very large extent		To a very large extent
21	Male	Government school in urban area (township)	Black African	South Africa	Second year	2014	Science/Natural Sciences/Health Sciences	60%-69%	North/South Sotho	An undergraduate degree	Tertiary	Only my mother	We are poorer than most	Christian	Christian (Catholic)	Christian (Catholic)					Only on special occasions	Fairly regularly (almost weekly)	Moderately religious	Very important	Strongly agree	Disagree	Neutral	Neutral	Strongly agree	Neutral	Disagree	Agree	Neutral	Trust slightly	Don't trust at all	Don't trust at all	Don't trust at all	To a medium extent	To a medium extent	To a small extent	To no extent	To a medium extent	To a medium extent	To a medium extent	To a medium extent	Agree	Neutral	Agree	Strongly agree
19	Male	Government school in urban area (surburb)	Black African	South Africa	Second year	2014	Commerce/Economic & Management Sciences/IT/Accounting	60%-69%	North/South Sotho	An undergraduate degree	Tertiary	Both my mother and father in the same household	We have about the same amount of moneyas most	Christian	Christian (Protestant)	Muslim	Methodist	Methodist			Occasionally (several times a year)	Frequent attendance	Moderately religious	Somewhat important	Strongly agree	Strongly disagree	Neutral	Neutral	Strongly agree	Neutral	Strongly disagree	Neutral	Neutral	Don't trust at all	Neutral	Neutral	Neutral	To no extent	To no extent	To no extent	To a small extent	To no extent	To no extent	To no extent	To no extent	Strongly agree	Strongly disagree	Strongly agree	Strongly agree
21	Male	Government school in urban area (surburb)	Black African	South Africa	Second year	2014	Commerce/Economic & Management Sciences/IT/Accounting	75% or more	North/South Sotho	Matric (Grade 12)	Tertiary	Only my mother	We are poorer than most	Christian	Christian (Catholic)	Muslim	Lutheran	Lutheran			Occasionally (several times a year)	Fairly regularly (almost weekly)	Extremely religious	Extremely important	Strongly agree	Strongly disagree	Strongly agree	Strongly agree	Strongly agree	Strongly disagree	Strongly disagree	Agree	Neutral	Neutral	Neutral	Neutral	Neutral	To a medium extent	To no extent	To a medium extent	To no extent	To a medium extent	To no extent	To a small extent	To a medium extent	Strongly agree	Strongly agree	Agree	Agree
23	Male	Private school	Black African	South Africa	Second year	2014	Engineering	60%-69%	Nguni		Tertiary	Only my mother	We have about the same amount of moneyas most		Traditional African						Only on special occasions	Only on special occasions	Moderately religious	Somewhat important	Disagree	Neutral	Disagree	Agree	Agree	Agree	Agree	Agree	Agree	Don't trust at all	Don't trust at all	Don't trust at all	Don't trust at all	To a small extent	To a medium extent	To no extent	To a small extent	To a small extent	To no extent	To a small extent	To no extent	Disagree	Neutral	Neutral	Neutral
22	Male	Government school in urban area (township)	Black African	South Africa	Second year	2014	Science/Natural Sciences/Health Sciences	50%-59%	North/South Sotho	Some secondary education but not matric	Tertiary	Both my mother and father in the same household	We are poorer than most	Others	Christian (Protestant)	Christian (Protestant)		Methodist	Methodist		Only on special occasions	Occasionally (several times a year)	Not religious at all	Not at all important	Agree	Disagree	Agree	Agree	Strongly agree	Neutral	Disagree	Neutral	Neutral	Don't trust at all	Don't trust at all	Don't trust at all	Don't trust at all	To a medium extent	To no extent	To a medium extent	To a medium extent	To a medium extent	To a medium extent	To a medium extent	To a medium extent	Agree	Neutral	Agree	Strongly agree
	Male	Government school in rural area (town)		South Africa	Second year	2014	Human and Social Sciences/Arts/Theology/Humanities	60%-69%	North/South Sotho	Some secondary education but not matric		Only my mother	We are poorer than most		Other (specify)		Anglican	Anglican			Only on special occasions	Frequent attendance	Moderately religious	Somewhat important	Neutral	Neutral	Neutral	Neutral	Agree	Neutral	Neutral	Neutral	Agree	Trust slightly	Neutral	Neutral	Neutral	To a medium extent	To a medium extent	To a medium extent	To a medium extent	To a medium extent	To a medium extent	To a medium extent	To a medium extent	Neutral	Neutral	Agree	Agree
	Male	Government school in rural area (township)		South Africa	Second year	2014	Human and Social Sciences/Arts/Theology/Humanities	60%-69%	English		Tertiary	Other relatives (aunt, uncle, grandparent)	We have about the same amount of moneyas most	Christian	Christian (Protestant)		Methodist			Methodist	Occasionally (several times a year)	Regularly (weekly)	Moderately religious	Somewhat important	Strongly agree	Disagree	Agree	Agree	Strongly agree	Neutral	Disagree	Neutral	Neutral	Trust slightly	Neutral	Neutral	Distrust slightly	To a medium extent	To a medium extent	To a medium extent	To a medium extent	To a medium extent	To a medium extent	To a medium extent	To a medium extent	Agree	Agree	Agree	Agree
	Male	Government school in urban area (township)	White	South Africa	Second year	2014	Engineering	70%-74%	Afrikaan	A postgraduate degree	Tertiary	Both my mother and father in the same household	We have about the same amount of moneyas most	Christian	Christian (Catholic)	Christian (Catholic)	Evangelical	Evangelical	Evangelical	Evangelical	Only on special occasions	Only on special occasions	Extremely religious	Very important	Strongly disagree	Strongly disagree	Strongly disagree	Strongly disagree	Agree	Agree	Neutral	Strongly agree	Agree	Trust fully	Don't trust at all	Don't trust at all		To a small extent	To a small extent	To a small extent	To a small extent	To a small extent	To a small extent	To a small extent	To a small extent	Strongly disagree	Strongly disagree	Strongly disagree	Neutral
20	Female	Government school in urban area (surburb)	Black African	South Africa	Second year	2014	Commerce/Economic & Management Sciences/IT/Accounting	60%-69%	English	An undergraduate degree	Tertiary	Both my mother and father in the same household	We are richer than most	Christian	Christian (Catholic)	Christian (Catholic)	Anglican	Anglican	Anglican		Frequent attendance	Frequent attendance	Extremely religious	Very important		Neutral	Disagree	Neutral	Agree	Agree	Neutral	Strongly agree	Disagree	Neutral	Neutral	Distrust slightly	Don't trust at all	To no extent	To no extent	To no extent	To a large extent	To no extent	To no extent	To no extent	To no extent	Strongly agree	Neutral	Agree	Agree
20	Female	Private school	Black African	South Africa	Second year	2014	Commerce/Economic & Management Sciences/IT/Accounting	50%-59%	North/South Sotho	A college diploma	Secondary Education	Both my mother and father in the same household	We are richer than most	Christian	Christian (Protestant)		Dutch Reformed	Dutch Reformed			Occasionally (several times a year)	Frequent attendance	Moderately religious	Very important	Agree	Neutral	Neutral	Neutral	Agree	Neutral	Neutral	Neutral	Neutral	Trust fully	Neutral	Distrust slightly	Distrust slightly	To a medium extent	To a medium extent	To a small extent	To a medium extent	To a medium extent	To a medium extent	To a medium extent	To a medium extent	Disagree	Neutral	Neutral	Strongly agree
19	Female	Government school in urban area (surburb)	Black African	South Africa	Second year	2014	Education/Education Sciences	60%-69%	Nguni	A college diploma	Tertiary	Both my mother and father in the same household	We have about the same amount of moneyas most	Christian	Christian (Catholic)	Christian (Catholic)					Occasionally (several times a year)	Fairly regularly (almost weekly)	Moderately religious	Extremely important	Agree	Strongly disagree	Strongly agree	Strongly agree	Strongly agree	Agree	Strongly disagree	Strongly agree	Neutral	Trust fully	Neutral	Distrust slightly	Distrust slightly	To no extent	To a medium extent	To no extent	To no extent	To a very large extent	To a medium extent	To a very large extent	To a very large extent	Strongly agree	Agree	Strongly agree	Strongly agree
24	Female	Government school in rural area (township)	Black African	South Africa	Second year	2014	Education/Education Sciences	50%-59%	North/South Sotho	Primary education (some or complete)	Secondary Education	Both my mother and father in the same household	We have about the same amount of moneyas most	Christian	Christian (Catholic)	Christian (Catholic)					Regularly (weekly)		Moderately religious	Very important	Neutral	Disagree	Disagree	Agree	Agree	Disagree	Disagree	Agree	Disagree	Trust slightly	Neutral	Neutral	Neutral	To a medium extent	To a medium extent	To a small extent	To a small extent	To a medium extent	To a medium extent	To a small extent	To a small extent	Agree	Agree	Agree	Agree
22	Female	Government school in urban area (township)	Black African	South Africa	Second year	2014	Agriculture	50%-59%	Non-Nguni	A postgraduate degree	Tertiary	Both my mother and father in the same household	We have about the same amount of moneyas most	Christian	Christian (Protestant)	No religious affiliation	Pentecostal (e.g. "Born again"/"Saved")	Pentecostal (e.g. "Born again"/"Saved")	Pentecostal (e.g. "Born again"/"Saved")	Pentecostal (e.g. "Born again"/"Saved")	Regularly (weekly)	Regularly (weekly)	Extremely religious	Extremely important	Strongly agree	Agree	Neutral	Strongly agree	Strongly agree	Disagree	Neutral	Neutral	Strongly disagree	Neutral	Neutral	Neutral	Neutral	To no extent	To no extent	To no extent	To no extent	To no extent	To no extent	To no extent	To no extent	Strongly agree	Strongly disagree	Strongly agree	Strongly agree
20	Female	Government school in rural area (town)	Black African	South Africa	Second year	2014	Law	70%-74%	North/South Sotho		Secondary Education	Only my mother	We have about the same amount of moneyas most			Christian (Catholic)					Never	Frequent attendance	Not religious at all	Not very important	Strongly agree	Strongly agree	Agree	Agree	Neutral	Neutral	Neutral	Agree	Neutral	Distrust slightly	Distrust slightly	Don't trust at all	Don't trust at all	To a small extent	To a medium extent	To no extent	To a medium extent	To no extent	To a very large extent	To a small extent	To a very large extent	Neutral	Neutral	Neutral	Strongly agree
19	Female	Government school in urban area (surburb)	Black African	South Africa	Second year	2014	Law	70%-74%	English	A postgraduate degree	Tertiary	Both my mother and father in the same household	We are richer than most	Christian	Christian (Protestant)	Christian (Protestant)	Jehovah's Witness	Jehovah's Witness	Jehovah's Witness		Frequent attendance	Fairly regularly (almost weekly)	Moderately religious	Extremely important	Strongly agree	Strongly agree	Agree	Agree	Neutral	Strongly disagree	Strongly disagree	Neutral	Strongly disagree	Neutral	Neutral	Neutral	Neutral	To no extent	To no extent	To no extent	To no extent	To no extent	To no extent	To no extent	To no extent	Agree	Strongly agree	Strongly agree	Strongly agree
23	Female	Government school in urban area (township)	Black African	South Africa	Second year	2013	Law	50%-59%	North/South Sotho		Tertiary	Only my mother	We have about the same amount of moneyas most	Christian	No religious affiliation		Pentecostal (e.g. "Born again"/"Saved")				Frequent attendance	Only on special occasions	Moderately religious	Somewhat important	Disagree	Disagree	Neutral	Neutral	Agree	Neutral	Neutral	Neutral	Agree	Don't trust at all	Don't trust at all	Don't trust at all	Don't trust at all	To a medium extent	To a medium extent	To a medium extent	To no extent	To a medium extent	To a medium extent	To a medium extent	To a medium extent	Strongly agree	Disagree	Neutral	Strongly agree
20	Female	Private school	Black African	South Africa	Second year	2014	Law	60%-69%	English	A postgraduate degree	Tertiary	Both my mother and father in the same household	We are richer than most	Christian	Christian (Catholic)	Traditional African					Fairly regularly (almost weekly)	Regularly (weekly)	Extremely religious	Very important	Neutral	Neutral	Neutral	Strongly disagree	Strongly agree	Disagree	Disagree	Agree	Disagree	Neutral	Neutral	Neutral	Neutral	To no extent	To no extent	To a small extent	To no extent	To a small extent	To a large extent	To a small extent	To no extent	Neutral	Neutral	Neutral	Neutral
20	Female	Government school in rural area (town)	Black African	South Africa	Second year	2014	Agriculture	60%-69%	Nguni	Matric (Grade 12)	Secondary Education	Both my mother and father in the same household	We are poorer than most	Christian	Christian (Protestant)	Christian (Protestant)	Pentecostal (e.g. "Born again"/"Saved")	Pentecostal (e.g. "Born again"/"Saved")	Pentecostal (e.g. "Born again"/"Saved")		Regularly (weekly)	Regularly (weekly)	Moderately religious	Extremely important	Agree	Strongly disagree	Disagree	Neutral	Strongly agree	Neutral	Disagree	Strongly agree	Neutral	Neutral	Neutral	Distrust slightly	Distrust slightly	To a medium extent	To a medium extent	To a medium extent	To a medium extent	To a medium extent	To a large extent	To no extent	To a medium extent	Strongly agree	Strongly disagree	Strongly agree	Strongly agree
20	Female	Government school in urban area (township)	Black African	South Africa	Second year	2014	Science/Natural Sciences/Health Sciences	70%-74%	Nguni		Secondary Education	Only my mother	We are poorer than most	Christian	Christian (Protestant)	Christian (Protestant)	Baptist	Baptist	Baptist	Baptist	Frequent attendance	Frequent attendance	Extremely religious	Extremely important	Strongly agree	Disagree	Strongly agree	Strongly disagree	Strongly agree	Disagree	Disagree	Neutral	Neutral	Trust fully	Neutral	Neutral	Neutral	To a large extent	To a large extent	To a large extent	To no extent	To a medium extent	To a small extent	To a medium extent	To a medium extent	Agree	Agree	Neutral	Neutral
	Female	Private school	Black African	South Africa	Second year	2014	Education/Education Sciences	70%-74%	English	Matric (Grade 12)	Secondary Education	Only my father	We are richer than most	Christian	Christian (Protestant)	Christian (Protestant)	Methodist	Methodist	Methodist	Methodist	Frequent attendance	Frequent attendance	Moderately religious	Very important	Neutral	Neutral	Agree	Neutral	Agree	Agree	Agree	Neutral	Agree	Don't trust at all		Neutral	Neutral	To a small extent	To a small extent	To a medium extent	To a medium extent	To a medium extent	To a medium extent	To a small extent	To a small extent	Disagree	Disagree	Disagree	Neutral
22	Female	Government school in urban area (township)	Black African	South Africa	Second year	2014	Education/Education Sciences	60%-69%	North/South Sotho	None/No education	No education	Both my mother and father in the same household	We are poorer than most	Christian	Christian (Protestant)	Christian (Protestant)	Methodist	Methodist	Methodist		Frequent attendance	Frequent attendance	Extremely religious	Very important	Neutral	Neutral	Neutral	Disagree	Neutral	Strongly agree	Neutral	Neutral	Strongly agree	Neutral	Neutral	Neutral	Neutral	To a medium extent	To a medium extent	To a small extent	To a small extent	To a medium extent	To no extent	To a medium extent	To a very large extent	Neutral	Neutral	Neutral	Neutral
20	Female	Government school in urban area (township)	Black African	South Africa	Second year	2013	Education/Education Sciences	50%-59%	North/South Sotho	Some secondary education but not matric	Secondary Education	Both my mother and father in the same household	We have about the same amount of moneyas most	Christian	Christian (Protestant)	Christian (Protestant)	Church of Christ	Zionist Christian Church	Independent		Frequent attendance	Frequent attendance	Moderately religious	Very important	Neutral	Agree	Disagree	Strongly disagree	Strongly agree	Agree	Agree	Strongly agree	Strongly agree	Neutral	Distrust slightly	Don't trust at all		To a medium extent	To a large extent		To a small extent	To a medium extent	To no extent	To a very large extent	To a very large extent	Strongly agree	Neutral	Agree	Agree
	Female	Government school in urban area (township)	Black African	South Africa	Second year	2014	Education/Education Sciences	70%-74%	North/South Sotho	None/No education	Primary education	Both my mother and father in the same household	We have about the same amount of moneyas most			Christian (Catholic)	Methodist	Independent	Church of Christ	Church of Christ	Fairly regularly (almost weekly)		Moderately religious	Extremely important	Neutral	Disagree	Neutral	Neutral	Neutral	Disagree	Neutral	Agree	Disagree	Neutral	Neutral	Distrust slightly	Neutral	To no extent	To a small extent	To a medium extent	To a small extent	To a medium extent	To a small extent	To a medium extent	To a small extent	Disagree	Strongly disagree	Disagree	Disagree
20	Female	Private school	Black African	South Africa	Second year	2014	Law	60%-69%	North/South Sotho	Matric (Grade 12)	Secondary Education	Only my mother	We have about the same amount of moneyas most	Christian	Christian (Protestant)	Other (specify)	Evangelical	Evangelical	Evangelical	Evangelical	Only on special occasions	Never	Moderately religious	Somewhat important	Agree	Agree	Neutral	Neutral	Neutral	Agree	Agree	Agree	Strongly agree	Trust fully	Trust slightly	Trust slightly	Trust slightly	To a small extent	To a small extent	To a small extent	To no extent	To no extent	To no extent	To no extent	To no extent	Strongly disagree	Strongly disagree	Disagree	Neutral
20	Female	Private school	Black African	South Africa	Second year	2014	Law	60%-69%	Non-Nguni	A college diploma	Tertiary	Both my mother and father in the same household	We have about the same amount of moneyas most	Christian	Christian (Catholic)	Christian (Catholic)					Regularly (weekly)	Regularly (weekly)	Moderately religious	Very important	Agree		Neutral	Agree	Neutral	Agree	Neutral	Agree	Neutral	Trust slightly	Neutral	Trust slightly	Neutral	To a medium extent	To a large extent	To a medium extent	To a small extent	To a small extent	To a small extent	To a small extent	To a small extent	Disagree	Disagree	Disagree	Disagree
21	Female	Government school in urban area (surburb)	Coloured	South Africa	Second year	2014	Law	70%-74%	English	An undergraduate degree	Tertiary	Both my mother and father in the same household	We are poorer than most	Christian	Christian (Protestant)	Christian (Protestant)	Seventh Day Adventist	Seventh Day Adventist	Seventh Day Adventist		Frequent attendance	Frequent attendance	Moderately religious	Very important	Neutral	Neutral	Neutral	Neutral	Neutral	Neutral	Neutral	Neutral	Neutral	Neutral	Neutral	Neutral	Neutral	To a medium extent	To a medium extent	To a medium extent	To a medium extent	To a medium extent	To a medium extent	To a medium extent	To a medium extent	Neutral	Neutral	Neutral	Neutral
20	Female	Government school in urban area (township)	Black African	South Africa	Second year	2014	Law	60%-69%	North/South Sotho		Secondary Education	Only my mother	We are poorer than most	Christian	Christian (Protestant)		Church of Christ	Church of Christ			Frequent attendance		Extremely religious	Extremely important	Neutral	Neutral	Neutral	Neutral	Neutral	Neutral	Neutral	Neutral	Neutral
21	Female	Government school in urban area (surburb)	Black African	South Africa	Second year	2014	Human and Social Sciences/Arts/Theology/Humanities	70%-74%	Nguni		Secondary Education	Both my mother and father in the same household	We are richer than most	Christian	Hinduism	Hinduism	Baptist	Pentecostal (e.g. "Born again"/"Saved")	Pentecostal (e.g. "Born again"/"Saved")	Pentecostal (e.g. "Born again"/"Saved")	Fairly regularly (almost weekly)	Only on special occasions	Extremely religious	Very important	Strongly disagree	Neutral	Neutral	Neutral	Neutral	Neutral	Neutral	Strongly agree	Strongly agree	Neutral	Don't trust at all	Don't trust at all		To a very large extent	To a large extent	To no extent		To a medium extent	To a large extent	To a medium extent	To a large extent	Strongly agree	Strongly agree	Neutral	Agree
20	Female	Government school in urban area (township)	White	South Africa	Second year	2014	Commerce/Economic & Management Sciences/IT/Accounting	60%-69%	Afrikaan	An undergraduate degree	Tertiary	Both my mother and father in the same household	We have about the same amount of moneyas most	Christian	Christian (Protestant)	Christian (Protestant)	Anglican	Anglican	Anglican	Anglican	Occasionally (several times a year)	Occasionally (several times a year)	Moderately religious	Somewhat important	Agree	Agree	Agree	Neutral	Neutral	Neutral	Agree	Neutral	Agree	Neutral	Trust slightly	Trust slightly	Trust slightly		To a medium extent	To a medium extent	To a medium extent	To a small extent	To a medium extent	To a small extent	To a medium extent	Disagree	Neutral	Neutral	Neutral
	Female	Government school in urban area (surburb)	White	South Africa	Second year	2014	Human and Social Sciences/Arts/Theology/Humanities	60%-69%	Afrikaan	A postgraduate degree	Tertiary	Both my mother and father in the same household	We have about the same amount of moneyas most	Christian	Christian (Protestant)	Christian (Protestant)	Anglican	Anglican	Anglican	Anglican	Only on special occasions	Frequent attendance	Extremely religious	Extremely important	Agree	Agree	Agree	Agree	Neutral	Neutral	Neutral	Neutral	Neutral	Don't trust at all	Distrust slightly	Neutral	Distrust slightly	To a small extent	To a small extent	To a small extent	To a medium extent	To a medium extent	To a medium extent	To a large extent	To a large extent	Neutral	Neutral	Agree	Agree
20	Female	Private school	White	South Africa	Second year	2014	Science/Natural Sciences/Health Sciences	70%-74%	Afrikaan	Matric (Grade 12)	Tertiary	Both my mother and father in the same household	We have about the same amount of moneyas most	Christian	Christian (Catholic)	Christian (Catholic)	Mormon	Mormon	Mormon		Frequent attendance	Frequent attendance	Extremely religious	Extremely important	Neutral	Neutral	Agree	Agree	Agree	Agree	Agree	Neutral	Agree	Distrust slightly	Neutral	Neutral	Neutral	To a medium extent	To a medium extent	To a medium extent	To a medium extent	To a small extent	To a medium extent	To a medium extent	To a large extent	Neutral	Disagree	Neutral	Neutral
20	Female	Government school in rural area (township)	Black African	South Africa	Second year	2014	Science/Natural Sciences/Health Sciences	75% or more	North/South Sotho	Matric (Grade 12)		Only my mother	We are poorer than most	Christian	Christian (Protestant)		Pentecostal (e.g. "Born again"/"Saved")	Pentecostal (e.g. "Born again"/"Saved")			Frequent attendance	Frequent attendance	Moderately religious	Very important	Strongly disagree	Neutral	Strongly disagree	Strongly disagree	Agree	Strongly agree	Neutral	Strongly agree	Agree	Distrust slightly	Don't trust at all	Distrust slightly	Don't trust at all	To a large extent	To a small extent	To no extent	To no extent	To a medium extent	To a small extent	To a medium extent	To a large extent	Strongly agree	Neutral	Agree	Strongly agree
20	Female	Government school in urban area (township)	Black African	South Africa	Second year	2014	Science/Natural Sciences/Health Sciences	60%-69%	North/South Sotho		Secondary Education	Only my mother	We have about the same amount of moneyas most	Christian	Christian (Catholic)						Regularly (weekly)	Frequent attendance	Extremely religious	Very important	Neutral	Neutral	Strongly disagree	Strongly disagree	Strongly agree	Disagree	Strongly agree	Strongly agree	Agree	Neutral	Neutral	Neutral	Neutral	To a medium extent	To a medium extent	To a very large extent	To no extent	To a medium extent	To no extent	To a medium extent	To a medium extent	Agree	Agree	Agree	Agree
20	Female	Government school in urban area (surburb)	Black African	South Africa	Second year	2014	Science/Natural Sciences/Health Sciences	50%-59%	Afrikaan	A college diploma	Tertiary	Only my mother	We have about the same amount of moneyas most	Christian	Christian (Protestant)	Christian (Protestant)	Anglican	Anglican	Anglican	Anglican	Frequent attendance		Moderately religious	Not very important	Disagree	Disagree	Agree	Agree	Disagree	Agree	Disagree	Disagree		Neutral	Neutral	Neutral	Neutral	To a medium extent	To a medium extent	To a medium extent	To a medium extent	To a medium extent	To a medium extent	To a medium extent		Agree	Neutral	Agree	Agree
19	Female	Government school in urban area (township)	Black African	South Africa	Second year	2014	Science/Natural Sciences/Health Sciences	60%-69%	North/South Sotho	A postgraduate degree	Secondary Education	Some of the time in my mother's home, and some in my father's home	We have about the same amount of moneyas most			Christian (Protestant)				Methodist	Frequent attendance	Fairly regularly (almost weekly)	Moderately religious	Very important	Strongly agree	Neutral	Neutral	Neutral	Strongly agree	Neutral	Neutral	Strongly agree	Neutral	Neutral	Distrust slightly	Distrust slightly	Distrust slightly	To a medium extent	To a medium extent	To a small extent	To a small extent	To a medium extent	To a medium extent	To a medium extent	To a medium extent	Agree	Strongly disagree	Agree	Strongly agree
	Female	Government school in rural area (township)	Black African	South Africa	Second year	2013	Commerce/Economic & Management Sciences/IT/Accounting	50%-59%	North/South Sotho	Matric (Grade 12)	Secondary Education	Both my mother and father in the same household	We have about the same amount of moneyas most	Christian	Christian (Protestant)	Christian (Protestant)	Methodist				Frequent attendance	Frequent attendance	Extremely religious	Extremely important	Agree	Agree	Neutral	Strongly agree	Agree	Agree	Neutral	Neutral	Neutral	Neutral	Neutral	Neutral	Distrust slightly	To a medium extent	To a small extent	To a medium extent		To a medium extent		To a medium extent	To a small extent		Neutral	Neutral	Agree
23	Female	Government school in urban area (surburb)	Black African	South Africa	Second year	2010	Commerce/Economic & Management Sciences/IT/Accounting					Only my mother	We are poorer than most	Christian	Christian (Protestant)		Pentecostal (e.g. "Born again"/"Saved")	Pentecostal (e.g. "Born again"/"Saved")			Frequent attendance	Fairly regularly (almost weekly)	Extremely religious	Extremely important	Disagree	Neutral	Strongly disagree	Strongly disagree	Agree	Agree	Agree	Strongly agree	Neutral	Distrust slightly	Distrust slightly	Distrust slightly	Distrust slightly	To a large extent	To a small extent	To a small extent	To no extent	To a medium extent	To a small extent	To a large extent	To a large extent	Strongly agree	Agree	Neutral	Neutral
20	Female	Private school	White	Other SADC countries	Second year	2014	Science/Natural Sciences/Health Sciences	70%-74%	Afrikaan	Matric (Grade 12)	Secondary Education	Both my mother and father in the same household	We have about the same amount of moneyas most		Christian (Protestant)	Christian (Protestant)	Church of Christ	Church of Christ	Church of Christ	Church of Christ	Fairly regularly (almost weekly)	Regularly (weekly)	Extremely religious	Extremely important	Neutral	Neutral	Strongly disagree	Neutral	Strongly agree	Strongly agree	Strongly agree	Strongly agree	Strongly agree	Trust fully	Don't trust at all	Don't trust at all	Don't trust at all	To a very large extent	To a medium extent	To no extent	To no extent	To no extent	To no extent	To no extent	To no extent	Strongly agree	Strongly agree	Strongly disagree	Strongly disagree
20	Female	Government school in rural area (town)	White	Other SADC countries	Second year	2014	Education/Education Sciences	70%-74%	Afrikaan	Matric (Grade 12)	Secondary Education	Both my mother and father in the same household	We have about the same amount of moneyas most		Christian (Protestant)	Christian (Protestant)	Church of Christ	Church of Christ	Church of Christ	Church of Christ	Fairly regularly (almost weekly)	Regularly (weekly)	Extremely religious	Extremely important	Neutral	Neutral	Strongly disagree	Neutral	Strongly agree	Strongly agree	Strongly agree	Strongly agree	Strongly agree	Trust fully	Don't trust at all	Don't trust at all	Don't trust at all	To a very large extent	To a medium extent	To no extent	To no extent	To no extent	To no extent	To no extent	To no extent	Strongly agree	Strongly agree	Strongly disagree	Strongly disagree
20	Female	Government school in urban area (township)	Black African	South Africa	Second year	2013	Law	60%-69%	English	A postgraduate degree	Tertiary	Both my mother and father in the same household	We have about the same amount of moneyas most		Christian (Catholic)	Christian (Catholic)	Methodist	Methodist	Methodist	Methodist	Occasionally (several times a year)	Frequent attendance	Extremely religious	Extremely important	Neutral	Neutral	Strongly disagree	Strongly disagree	Agree	Agree	Neutral	Strongly agree	Strongly agree		Neutral	Neutral		To a medium extent	To a large extent	To a medium extent		To a medium extent	To a medium extent	To a large extent	To a large extent	Neutral	Agree	Agree	Agree
	Male	Government school in urban area (surburb)		South Africa	Third or fourth year	2013	Law	60%-69%	Nguni	A college diploma	Tertiary	Only my mother	We have about the same amount of moneyas most	Christian	Christian (Protestant)	Christian (Protestant)	Seventh Day Adventist	Seventh Day Adventist	Seventh Day Adventist		Fairly regularly (almost weekly)	Regularly (weekly)	Extremely religious	Very important	Neutral	Strongly disagree	Agree	Agree	Strongly agree	Neutral	Disagree	Neutral	Neutral	Trust fully	Neutral	Neutral	Neutral	To no extent	To no extent	To a small extent	To a medium extent	To a small extent	To a small extent	To a small extent	To a small extent	Agree	Agree	Neutral	Agree
	Male	Government school in urban area (township)	Indian/Asian	Other SADC countries	Third or fourth year	2013	Engineering	60%-69%	English	A postgraduate degree	Tertiary	Both my mother and father in the same household	We are richer than most	Muslim	Muslim	Muslim	Baptist	Baptist	Baptist		Fairly regularly (almost weekly)	Fairly regularly (almost weekly)	Extremely religious	Extremely important	Neutral	Neutral	Neutral	Neutral	Neutral	Neutral	Disagree	Disagree	Disagree	Trust slightly	Trust slightly	Trust slightly	Trust slightly	To a medium extent	To a medium extent	To a medium extent	To a small extent	To a small extent	To a medium extent	To a medium extent	To a small extent	Disagree	Disagree	Disagree	Disagree
23	Male	Government school in rural area (town)	Black African	South Africa	Third or fourth year	2013	Human and Social Sciences/Arts/Theology/Humanities	70%-74%	North/South Sotho	Matric (Grade 12)	Secondary Education	Both my mother and father in the same household	We have about the same amount of moneyas most	Christian	Christian (Catholic)	Christian (Catholic)					Frequent attendance	Frequent attendance	Extremely religious	Very important	Strongly agree	Neutral	Neutral	Neutral	Strongly agree	Disagree	Disagree	Disagree	Disagree	Neutral	Don't trust at all	Don't trust at all	Don't trust at all	To a medium extent	To a small extent	To a small extent	To a small extent	To a small extent	To a small extent	To a small extent	To a small extent	Neutral	Neutral	Neutral	Neutral
23	Male	Government school in rural area (township)	Black African	South Africa	Third or fourth year	2013	Human and Social Sciences/Arts/Theology/Humanities	70%-74%	Nguni	Primary education (some or complete)	Primary education	Both my mother and father in the same household	We have about the same amount of moneyas most	Christian	Christian (Protestant)	Christian (Protestant)	Pentecostal (e.g. "Born again"/"Saved")	Pentecostal (e.g. "Born again"/"Saved")	Pentecostal (e.g. "Born again"/"Saved")		Frequent attendance	Frequent attendance	Extremely religious	Extremely important	Strongly agree	Strongly disagree	Agree	Agree	Strongly agree	Neutral	Strongly disagree	Neutral	Strongly disagree	Trust slightly	Trust slightly	Trust slightly	Trust slightly	To a small extent	To a very large extent	To a very large extent	To a medium extent	To a medium extent	To no extent	To no extent	To no extent	Agree	Strongly disagree	Agree	Strongly agree
23	Male	Government school in rural area (township)	Black African	South Africa	Third or fourth year	2013	Human and Social Sciences/Arts/Theology/Humanities	60%-69%	North/South Sotho	Matric (Grade 12)	Secondary Education	Both my mother and father in the same household	We have about the same amount of moneyas most	Christian	Christian (Protestant)	Christian (Protestant)	Zionist Christian Church	Zionist Christian Church	Zionist Christian Church		Frequent attendance	Frequent attendance	Extremely religious	Extremely important	Strongly agree	Disagree	Neutral	Neutral	Strongly agree	Neutral	Neutral	Strongly agree	Strongly disagree	Neutral	Don't trust at all	Don't trust at all	Don't trust at all	To a medium extent	To a small extent	To a small extent	To a small extent	To a small extent	To a small extent	To a small extent	To a small extent	Neutral	Neutral	Neutral	Neutral
23	Male	Government school in rural area (township)	Black African	South Africa	Third or fourth year	2012	Commerce/Economic & Management Sciences/IT/Accounting	70%-74%	North/South Sotho	Some secondary education but not matric	Secondary Education	Other relatives (aunt, uncle, grandparent)	We are poorer than most	Christian	Christian (Protestant)	Christian (Protestant)	Pentecostal (e.g. "Born again"/"Saved")			Pentecostal (e.g. "Born again"/"Saved")	Regularly (weekly)	Regularly (weekly)	Extremely religious	Extremely important	Strongly agree	Disagree	Disagree	Neutral	Strongly agree	Neutral	Disagree	Neutral	Disagree	Neutral	Neutral	Neutral	Neutral	To a medium extent	To a medium extent	To a medium extent	To a medium extent	To a medium extent	To a medium extent	To a medium extent	To a medium extent	Agree	Agree	Strongly agree	Agree
23	Male	Government school in urban area (surburb)	Coloured	South Africa	Third or fourth year	2012	Commerce/Economic & Management Sciences/IT/Accounting	60%-69%	Afrikaan	An undergraduate degree	Tertiary	Only my mother	We have about the same amount of moneyas most	Christian	Christian (Catholic)	Christian (Catholic)	Anglican	Anglican	Anglican		Frequent attendance	Frequent attendance	Moderately religious	Extremely important	Strongly agree	Strongly disagree	Strongly disagree	Strongly disagree	Strongly disagree	Strongly disagree	Strongly disagree	Strongly disagree	Strongly disagree	Don't trust at all	Don't trust at all	Don't trust at all	Don't trust at all	To no extent	To no extent	To no extent	To no extent	To no extent	To no extent	To no extent	To no extent	Strongly disagree	Strongly agree	Strongly disagree	Strongly disagree
24	Male	Government school in urban area (township)	Black African	South Africa	Third or fourth year	2012	Commerce/Economic & Management Sciences/IT/Accounting	50%-59%	North/South Sotho	Matric (Grade 12)	Secondary Education	Only my mother	We have about the same amount of moneyas most	Christian	Christian (Catholic)						Frequent attendance	Regularly (weekly)	Extremely religious	Very important	Neutral	Strongly disagree	Disagree	Agree	Strongly agree	Agree	Strongly disagree	Strongly agree	Strongly disagree	Neutral	Don't trust at all	Don't trust at all	Don't trust at all	To a medium extent	To a large extent	To a medium extent	To a small extent	To a small extent	To a large extent	To a medium extent	To a small extent	Agree	Disagree	Agree	Strongly agree
21	Male	Government school in urban area (surburb)	Black African	South Africa	Third or fourth year	2013	Commerce/Economic & Management Sciences/IT/Accounting	50%-59%	North/South Sotho	An undergraduate degree	Tertiary	Both my mother and father in the same household	We have about the same amount of moneyas most	Christian	Christian (Protestant)	Christian (Protestant)	Lutheran	Lutheran	Lutheran	Lutheran	Occasionally (several times a year)	Regularly (weekly)	Moderately religious	Very important	Disagree	Strongly disagree	Disagree	Strongly disagree	Neutral	Agree	Disagree	Neutral	Neutral	Neutral	Neutral	Neutral	Neutral	To a medium extent	To a medium extent	To a medium extent	To no extent	To a medium extent	To no extent	To a medium extent	To a medium extent	Neutral	Neutral	Neutral	Neutral
23	Male	Government school in urban area (township)	Black African	South Africa	Third or fourth year	2013	Commerce/Economic & Management Sciences/IT/Accounting	50%-59%	North/South Sotho	Matric (Grade 12)	Secondary Education	Only my mother	We are poorer than most	Christian	Christian (Catholic)	Christian (Catholic)	Lutheran	Baptist	Baptist		Only on special occasions	Only on special occasions	Moderately religious	Extremely important	Strongly disagree	Strongly disagree	Strongly disagree	Strongly disagree	Strongly disagree	Strongly disagree	Strongly agree	Strongly agree	Strongly agree	Trust fully	Neutral	Neutral	Don't trust at all	To a medium extent	To no extent	To no extent	To no extent	To a very large extent	To a very large extent	To a medium extent	To a medium extent	Strongly disagree	Strongly disagree	Strongly disagree	Strongly disagree
25	Male	Home schooling	Black African	South Africa	Third or fourth year	2013	Education/Education Sciences	60%-69%	North/South Sotho	None/No education	No education	Guardian/foster parent who is not a relative	We are poorer than most	Traditional African	Christian (Protestant)	Christian (Protestant)					Never	Regularly (weekly)	Not religious at all	Not at all important	Neutral	Disagree	Neutral	Strongly agree	Strongly agree	Neutral	Neutral	Neutral	Neutral	Trust fully	Neutral	Neutral		To a medium extent		To a large extent	To no extent	To a small extent	To a small extent	To a medium extent	To a large extent	Strongly agree	Neutral	Strongly agree	Strongly agree
24	Male	Government school in rural area (town)	Black African	South Africa	Third or fourth year	2013	Agriculture	50%-59%	North/South Sotho	Some secondary education but not matric	Secondary Education	Only my mother	We have about the same amount of moneyas most	Christian	Christian (Protestant)	Christian (Protestant)	Zionist Christian Church	Zionist Christian Church	Church of Christ		Only on special occasions	Occasionally (several times a year)	Moderately religious	Very important	Strongly disagree	Strongly disagree	Strongly disagree	Strongly disagree	Disagree	Strongly disagree	Agree	Strongly agree	Strongly agree	Don't trust at all	Neutral	Don't trust at all	Don't trust at all	To no extent	To no extent	To no extent	To no extent	To a medium extent	To no extent	To no extent	To no extent	Agree	Agree	Strongly disagree	Strongly disagree
25	Male	Government school in rural area (town)	Black African	South Africa	Third or fourth year	2013	Agriculture	60%-69%	Nguni	Matric (Grade 12)	Tertiary	Only my mother	We have about the same amount of moneyas most	Christian	Christian (Catholic)	Traditional African					Occasionally (several times a year)	Regularly (weekly)	Moderately religious	Somewhat important	Agree	Strongly disagree	Neutral	Strongly disagree	Strongly agree	Strongly agree	Strongly agree	Strongly agree	Strongly agree	Distrust slightly	Don't trust at all	Don't trust at all		To a medium extent	To a small extent	To no extent	To no extent	To a medium extent	To a large extent	To a small extent	To a very large extent	Strongly agree	Agree	Neutral	Strongly agree
24	Male	Government school in rural area (township)	Black African	South Africa	Third or fourth year	2012	Agriculture	60%-69%	Non-Nguni	A college diploma	Tertiary	Both my mother and father in the same household	We have about the same amount of moneyas most	Christian	Christian (Catholic)	Christian (Catholic)					Fairly regularly (almost weekly)	Regularly (weekly)	Moderately religious	Extremely important	Agree	Strongly disagree	Neutral	Agree	Strongly agree	Disagree	Disagree	Neutral	Agree	Trust slightly	Neutral	Neutral	Neutral	To no extent	To no extent	To no extent	To a small extent	To no extent	To no extent	To no extent	To no extent	Strongly agree	Disagree	Agree	Strongly agree
23	Male	Government school in urban area (township)	Black African	South Africa	Third or fourth year	2012	Law	50%-59%	North/South Sotho	Matric (Grade 12)	Primary education	Only my mother	We have about the same amount of moneyas most	Christian	Christian (Catholic)	Christian (Catholic)					Frequent attendance	Regularly (weekly)	Moderately religious	Very important	Strongly agree	Disagree	Agree	Strongly agree	Strongly disagree	Strongly disagree	Strongly disagree	Strongly disagree	Strongly disagree	Trust fully	Neutral	Neutral	Neutral	To a small extent	To a small extent	To a small extent	To a small extent	To a small extent	To a small extent	To a small extent	To a small extent	Agree	Neutral	Strongly agree	Strongly agree
21	Male	Government school in rural area (township)	Black African	South Africa	Third or fourth year	2013	Law	60%-69%	North/South Sotho	Matric (Grade 12)	Secondary Education	Both my mother and father in the same household	We have about the same amount of moneyas most	Christian	Christian (Protestant)	Christian (Protestant)	Zionist Christian Church	Zionist Christian Church	Zionist Christian Church		Only on special occasions	Regularly (weekly)	Moderately religious	Somewhat important	Strongly agree	Strongly disagree	Strongly agree	Agree	Disagree	Strongly disagree	Strongly disagree	Neutral	Strongly disagree	Distrust slightly	Distrust slightly	Distrust slightly	Distrust slightly	To no extent	To no extent	To no extent	To no extent	To no extent	To no extent	To no extent	To no extent	Neutral	Agree	Agree	Agree
26	Male	Government school in rural area (town)	Black African	South Africa	Third or fourth year	2012	Agriculture	60%-69%	Non-Nguni	None/No education	No education	Other relatives (aunt, uncle, grandparent)	We have about the same amount of moneyas most	Christian	Christian (Protestant)	Christian (Protestant)	Pentecostal (e.g. "Born again"/"Saved")	Pentecostal (e.g. "Born again"/"Saved")	Pentecostal (e.g. "Born again"/"Saved")	Pentecostal (e.g. "Born again"/"Saved")	Fairly regularly (almost weekly)	Fairly regularly (almost weekly)	Extremely religious	Very important	Neutral	Neutral	Disagree	Neutral	Agree	Neutral	Neutral	Agree	Neutral	Neutral	Neutral	Neutral	Neutral	To a medium extent	To a medium extent	To a medium extent	To a small extent	To a medium extent	To a large extent	To a medium extent	To a medium extent	Agree	Neutral	Agree	Agree
23	Male	Government school in rural area (township)	Black African	South Africa	Third or fourth year	2013	Science/Natural Sciences/Health Sciences	60%-69%	North/South Sotho	A college diploma	Tertiary	Both my mother and father in the same household	We have about the same amount of moneyas most	Christian	Christian (Protestant)	Christian (Protestant)		Lutheran	Lutheran		Frequent attendance	5	Extremely religious	Extremely important	Agree	Disagree	Strongly disagree	Neutral	Strongly agree	Disagree	Neutral	Strongly agree	Neutral	Trust slightly	Neutral	Neutral	Neutral	To a large extent	To a large extent	To a medium extent	To no extent	To no extent	To a large extent	To a medium extent	To a medium extent	Agree	Disagree	Agree	Strongly agree
22	Male	Government school in rural area (town)	Black African	South Africa	Third or fourth year	2012	Agriculture	60%-69%	Nguni	Some secondary education but not matric	Primary education	Both my mother and father in the same household	We have about the same amount of moneyas most	Traditional African	Christian (Protestant)	Christian (Protestant)		Zionist Christian Church	Zionist Christian Church		Never	Frequent attendance	Not religious at all	Refused to answer	Agree	Neutral	Neutral	Strongly agree	Strongly agree	Neutral	Strongly disagree	Neutral	Neutral	Distrust slightly	Neutral	Neutral	Neutral	To a medium extent	To a medium extent	To a medium extent	To a medium extent	To a medium extent	To a medium extent	To a medium extent	To a medium extent	Agree	Neutral	Agree	Strongly agree
23	Male	Government school in urban area (township)	Black African	South Africa	Third or fourth year	2012	Agriculture	60%-69%	North/South Sotho	Some secondary education but not matric	Secondary Education	Only my mother	We have about the same amount of moneyas most	Traditional African	Christian (Protestant)	Christian (Protestant)		Zionist Christian Church	Zionist Christian Church		Only on special occasions	Regularly (weekly)	Moderately religious	Somewhat important	Agree	Neutral	Agree	Neutral	Agree	Neutral	Neutral	Neutral	Neutral	Trust fully	Neutral	Neutral	Neutral	To a medium extent	To a small extent	To a small extent	To a medium extent	To a medium extent	To a medium extent	To a medium extent	To a medium extent	Neutral	Agree	Agree	Agree
28	Male	Government school in rural area (township)	Black African	South Africa	Third or fourth year	2012	Agriculture	60%-69%	Nguni	Some secondary education but not matric	Secondary Education	Other relatives (aunt, uncle, grandparent)	We are poorer than most	Christian	Christian (Catholic)	Christian (Catholic)					Never	Occasionally (several times a year)	Moderately religious	Very important	Agree	Disagree	Neutral	Strongly agree	Strongly agree	Strongly agree	Neutral	Neutral	Strongly agree	Neutral	Neutral	Neutral	Neutral	To no extent	To no extent	To no extent	To no extent	To no extent	To no extent	To no extent	To no extent	Strongly disagree	Neutral	Strongly disagree	Strongly disagree
	Male		Black African		Third or fourth year	2013	Law	50%-59%	North/South Sotho	A college diploma	Secondary Education	Only my mother	We are poorer than most	Christian	Christian (Protestant)		Pentecostal (e.g. "Born again"/"Saved")	Pentecostal (e.g. "Born again"/"Saved")			Regularly (weekly)	Frequent attendance	Extremely religious	Extremely important	Agree	Disagree	Neutral	Neutral	Strongly agree	Strongly disagree	Disagree	Disagree	Strongly agree	Neutral	Distrust slightly	Neutral	Distrust slightly	To a medium extent	To a medium extent	To a small extent	To a small extent	To a small extent	To a small extent	To a small extent	To a small extent	Neutral	Neutral	Neutral	Neutral
22	Male	Government school in urban area (township)	Black African	South Africa	Third or fourth year	2012	Commerce/Economic & Management Sciences/IT/Accounting	60%-69%	North/South Sotho	Primary education (some or complete)	Primary education	Both my mother and father in the same household	We have about the same amount of moneyas most	Christian	Christian (Catholic)	Christian (Catholic)					Only on special occasions	Frequent attendance	Moderately religious	Somewhat important	Disagree	Disagree	Neutral	Agree	Strongly agree	Neutral	Disagree	Agree	Neutral	Neutral	Distrust slightly	Neutral	Distrust slightly	To a medium extent	To a medium extent	To a medium extent	To a medium extent	To a medium extent	To a medium extent	To a medium extent	To a medium extent	Strongly agree	Neutral	Strongly agree	Strongly agree
26	Male	Government school in urban area (township)	Black African	South Africa	Third or fourth year	2013	Education/Education Sciences	60%-69%	Nguni	None/No education	No education	Only my mother	We are poorer than most	Christian	Christian (Protestant)		Methodist	Methodist			Occasionally (several times a year)	Occasionally (several times a year)	Moderately religious	Somewhat important	Neutral	Neutral	Neutral	Disagree	Neutral	Neutral	Neutral	Neutral	Neutral	Neutral	Neutral	Neutral	Neutral	To a medium extent	To a medium extent	To a medium extent	To a medium extent	To a medium extent	To a medium extent	To a medium extent	To a medium extent	Agree	Agree	Agree	Agree
21	Male	Government school in urban area (township)	Black African	South Africa	Third or fourth year	2013	Law					Only my mother	We have about the same amount of moneyas most	Christian	Christian (Protestant)	Christian (Protestant)							Not religious at all	Not at all important	Disagree	Neutral	Neutral	Neutral	Neutral	Neutral	Neutral	Disagree	Neutral
	Male	Government school in rural area (township)	Black African	South Africa	Third or fourth year	2013	Education/Education Sciences	60%-69%	English	Matric (Grade 12)	Tertiary	Other relatives (aunt, uncle, grandparent)	We have about the same amount of moneyas most	Christian	Christian (Protestant)	Christian (Protestant)	Presbyterian	Seventh Day Adventist	Presbyterian	Presbyterian	Occasionally (several times a year)	Fairly regularly (almost weekly)	Extremely religious	Very important	Neutral	Disagree	Agree	Neutral	Agree	Neutral	Agree	Strongly agree	Strongly agree	Neutral	Distrust slightly	Trust slightly	Trust fully	To a small extent	To a medium extent	To a medium extent	To a medium extent	To a large extent	To a medium extent	To a small extent	To a large extent	Disagree	Neutral	Agree	Neutral
23	Male	Government school in urban area (township)	Black African	South Africa	Third or fourth year	2013	Education/Education Sciences	60%-69%	Nguni	None/No education	No education	No parents or guardians (I live alone)	We are poorer than most	Christian	Traditional African	Traditional African					Never	Never	Not religious at all	Not at all important	Strongly agree	Strongly disagree	Strongly agree	Strongly agree	Strongly agree	Strongly disagree	Strongly disagree	Agree	Strongly disagree	Trust fully	Distrust slightly	Neutral	Neutral	To no extent	To no extent	To no extent	To no extent	To no extent	To a medium extent	To no extent	To no extent	Strongly agree	Agree	Agree	Strongly agree
	Male	Government school in urban area (township)	Black African	South Africa	Third or fourth year	2012	Education/Education Sciences	75% or more	North/South Sotho	An undergraduate degree	Tertiary	Both my mother and father in the same household	We are poorer than most		Muslim	Christian (Catholic)	Dutch Reformed			Presbyterian	Fairly regularly (almost weekly)	Fairly regularly (almost weekly)	Extremely religious	Very important	Disagree	Neutral	Neutral	Disagree	Neutral	Disagree	Neutral	Neutral	Neutral	Neutral	Distrust slightly	Neutral	Distrust slightly	To a small extent	To a medium extent	To a medium extent	To a medium extent	To a medium extent	To a medium extent	To a medium extent	To a large extent	Neutral	Agree	Agree	Strongly agree
23	Male	Government school in urban area (township)	Black African	South Africa	Third or fourth year	2012	Education/Education Sciences	60%-69%	North/South Sotho	A college diploma	Secondary Education	Both my mother and father in the same household	We have about the same amount of moneyas most		Christian (Protestant)	No religious affiliation	Pentecostal (e.g. "Born again"/"Saved")	Calvinist			Only on special occasions	Fairly regularly (almost weekly)	Moderately religious	Don't know (DNR)	Strongly agree	Disagree	Disagree	Neutral	Strongly agree	Disagree	Disagree	Agree	Strongly disagree	Don't trust at all	Distrust slightly	Don't trust at all	Don't trust at all	To a small extent	To a large extent	To a medium extent	To no extent	To a medium extent	To no extent	To a small extent	To a medium extent	Neutral	Neutral		Strongly agree
	Male	Government school in rural area (township)	Black African	South Africa	Third or fourth year	2013	Commerce/Economic & Management Sciences/IT/Accounting	50%-59%	Nguni	Matric (Grade 12)	Secondary Education	Only my father	We have about the same amount of moneyas most	Christian		Christian (Protestant)	Pentecostal (e.g. "Born again"/"Saved")		Church of Christ		Frequent attendance	Regularly (weekly)	Extremely religious	Extremely important	Strongly agree	Neutral	Agree	Strongly disagree	Strongly agree	Neutral	Neutral	Strongly agree	Neutral	Trust fully	Neutral	Distrust slightly	Trust fully	To a medium extent	To a very large extent	To a large extent	To no extent	To a medium extent	To no extent	To a medium extent	To a medium extent	Agree	Agree	Strongly agree	Agree
22	Male	Government school in rural area (township)	Black African	South Africa	Third or fourth year	2012	Commerce/Economic & Management Sciences/IT/Accounting	40%-49%	North/South Sotho	None/No education	Tertiary	Both my mother and father in the same household	We are poorer than most	Christian	Christian (Protestant)	No religious affiliation	Methodist	Methodist			Occasionally (several times a year)	Frequent attendance	Moderately religious	Very important	Agree	Agree	Neutral	Strongly disagree	Agree	Neutral	Neutral	Agree	Strongly agree	Trust slightly	Distrust slightly	Don't trust at all	Don't trust at all	To a large extent	To a large extent	To no extent	To no extent	To a medium extent	To no extent	To a very large extent	To a very large extent	Agree	Agree	Agree	Agree
22	Male	Government school in urban area (township)	Black African	South Africa	Third or fourth year	2013	Law	60%-69%	North/South Sotho	Matric (Grade 12)	Secondary Education	Both my mother and father in the same household	We have about the same amount of moneyas most	Christian	Christian (Protestant)	Christian (Protestant)	Church of Christ	Evangelical	Church of Christ		Occasionally (several times a year)	Regularly (weekly)	Moderately religious	Extremely important	Neutral	Disagree	Neutral	Strongly agree	Strongly agree	Neutral	Disagree	Disagree	Neutral	Distrust slightly	Distrust slightly	Distrust slightly	Distrust slightly	To a very large extent	To a small extent	To a small extent	To no extent	To a small extent	To no extent	To a large extent	To a small extent	Agree	Neutral	Neutral	Strongly agree
21	Male	Government school in urban area (township)	Black African	South Africa	Third or fourth year	2013	Commerce/Economic & Management Sciences/IT/Accounting	50%-59%	North/South Sotho	Some secondary education but not matric	Secondary Education	Only my father	We have about the same amount of moneyas most	Christian		Christian (Protestant)	Pentecostal (e.g. "Born again"/"Saved")		Pentecostal (e.g. "Born again"/"Saved")		Only on special occasions	Frequent attendance	Moderately religious	Very important	Neutral	Disagree	Neutral	Agree	Strongly agree	Agree	Disagree	Agree	Agree
21	Male	Government school in urban area (township)	Black African	South Africa	Third or fourth year	2012	Commerce/Economic & Management Sciences/IT/Accounting	50%-59%	North/South Sotho	Matric (Grade 12)	Tertiary	Both my mother and father in the same household	We have about the same amount of moneyas most	Traditional African	Traditional African	Traditional African					Occasionally (several times a year)	Occasionally (several times a year)	Moderately religious	Somewhat important	Agree	Disagree	Neutral	Agree	Strongly agree	Neutral	Disagree	Neutral	Disagree	Trust slightly	Trust slightly	Trust slightly	Trust slightly	To a medium extent	To a small extent	To a small extent	To a small extent	To a medium extent	To a small extent	To a small extent	To a small extent	Agree	Agree	Agree	Agree
17	Male	Government school in urban area (surburb)	Black African	South Africa	Third or fourth year	2012	Education/Education Sciences	60%-69%	North/South Sotho	Primary education (some or complete)	Secondary Education	Both my mother and father in the same household	We have about the same amount of moneyas most	Christian	Christian (Protestant)	Christian (Protestant)	Methodist	Methodist	Methodist		Frequent attendance		Moderately religious	Extremely important	Neutral	Neutral	Neutral	Neutral	Neutral	Neutral	Neutral	Neutral	Neutral	Trust slightly	Neutral	Neutral	Distrust slightly	To a medium extent	To a medium extent	To a medium extent	To a medium extent	To a medium extent	To a medium extent	To a medium extent	To a medium extent	Neutral	Neutral	Neutral	Disagree
35	Male	Government school in rural area (town)	Coloured	Other SADC countries	Third or fourth year	2014	Engineering	50%-59%	Nguni			Only my mother	We are poorer than most		Christian (Protestant)		Methodist				Occasionally (several times a year)	Occasionally (several times a year)	Moderately religious	Somewhat important
24	Male	Government school in urban area (township)	Black African	South Africa	Third or fourth year	2013	Commerce/Economic & Management Sciences/IT/Accounting	50%-59%	North/South Sotho	Some secondary education but not matric	Primary education	No parents or guardians (I live alone)	We have about the same amount of moneyas most	Christian	Christian (Protestant)	Christian (Protestant)	Pentecostal (e.g. "Born again"/"Saved")				Occasionally (several times a year)	Frequent attendance	Extremely religious	Extremely important	Agree	Disagree	Agree	Strongly agree	Neutral	Strongly disagree	Strongly agree	Strongly disagree	Neutral	Neutral	Neutral	Don't trust at all	Trust fully	To a small extent	To a large extent		To a very large extent		To a small extent	To no extent	To no extent	Strongly agree	Strongly agree	Strongly agree	Strongly agree
25	Male	Private school	Black African	South Africa	Third or fourth year	2011	Human and Social Sciences/Arts/Theology/Humanities	60%-69%	North/South Sotho		Tertiary	Only my mother	We have about the same amount of moneyas most		Christian (Protestant)			Methodist			Only on special occasions	Regularly (weekly)	Moderately religious	Somewhat important	Strongly agree	Neutral	Neutral	Neutral	Strongly agree	Agree	Neutral	Neutral	Neutral	Neutral	Neutral	Neutral	Neutral	To a medium extent	To a medium extent	To a medium extent	To a medium extent	To a medium extent	To a medium extent	To a medium extent	To a medium extent	Agree	Agree	Agree	Agree
21	Male	Government school in rural area (town)	Black African	South Africa	Third or fourth year	2013	Commerce/Economic & Management Sciences/IT/Accounting	50%-59%	North/South Sotho	A college diploma	Tertiary	Both my mother and father in the same household	We have about the same amount of moneyas most	Christian	Christian (Protestant)	Christian (Protestant)	Anglican	Anglican	Anglican	Anglican	Fairly regularly (almost weekly)	Fairly regularly (almost weekly)	Moderately religious	Very important	Neutral	Neutral	Neutral	Neutral	Neutral	Neutral	Neutral	Neutral	Neutral	Trust fully	Trust fully	Trust fully	Trust fully	To a medium extent	To a medium extent	To a medium extent	To a medium extent	To a small extent	To a small extent	To a small extent	To a small extent	Disagree	Disagree	Disagree	Disagree
24	Male	Government school in urban area (township)	Black African	South Africa	Third or fourth year	2012	Science/Natural Sciences/Health Sciences	60%-69%	North/South Sotho	Matric (Grade 12)	Secondary Education	Other relatives (aunt, uncle, grandparent)	We are poorer than most	Traditional African	Christian (Protestant)	Christian (Protestant)	Lutheran	Lutheran	Lutheran	Lutheran	Only on special occasions	Occasionally (several times a year)	Extremely religious	Very important	Strongly agree	Strongly disagree	Neutral	Strongly agree	Strongly agree	Neutral	Disagree	Neutral	Disagree	Don't trust at all	Don't trust at all	Don't trust at all	Don't trust at all	To no extent	To no extent	To a very large extent	To no extent	To a small extent	To no extent	To no extent	To a medium extent	Neutral	Neutral	Neutral	Strongly agree
21	Male	Government school in urban area (township)	Black African	South Africa	Third or fourth year	2013	Human and Social Sciences/Arts/Theology/Humanities	60%-69%	North/South Sotho	A college diploma	Secondary Education	Both my mother and father in the same household	We have about the same amount of moneyas most	Christian	Christian (Catholic)	Christian (Catholic)	Evangelical	Evangelical	Evangelical	Evangelical	Fairly regularly (almost weekly)	Fairly regularly (almost weekly)	Extremely religious	Very important	Neutral	Neutral	Strongly disagree	Disagree	Agree	Agree	Neutral	Strongly agree	Neutral	Trust fully	Neutral	Neutral		To a medium extent	To a medium extent	To a medium extent	To a medium extent	To a medium extent	To a small extent	To a medium extent	To a medium extent	Neutral	Neutral	Neutral	Agree
23	Female	Private school	Black African	South Africa	Third or fourth year	2013	Human and Social Sciences/Arts/Theology/Humanities	70%-74%	North/South Sotho	A college diploma	Tertiary	Both my mother and father in the same household	We have about the same amount of moneyas most	Christian	Christian (Catholic)	Christian (Catholic)					Never	Only on special occasions	Moderately religious	Somewhat important	Neutral	Neutral	Neutral	Strongly disagree	Strongly agree	Neutral	Neutral	Neutral	Neutral	Trust fully	Don't trust at all	Don't trust at all	Don't trust at all	To a medium extent	To a medium extent	To a medium extent	To no extent	To a medium extent	To a medium extent	To a medium extent	To a medium extent	Strongly agree	Neutral	Strongly agree	Strongly agree
24	Female	Government school in rural area (township)	Black African	South Africa	Third or fourth year	2013	Human and Social Sciences/Arts/Theology/Humanities	60%-69%	North/South Sotho	Some secondary education but not matric	Secondary Education	Both my mother and father in the same household	We have about the same amount of moneyas most	Christian	Christian (Protestant)	Christian (Protestant)	Anglican	Anglican	Anglican		Only on special occasions	Only on special occasions	Moderately religious	Not very important	Neutral	Neutral	Neutral	Neutral	Agree	Disagree	Disagree	Disagree	Disagree	Neutral	Distrust slightly	Distrust slightly	Distrust slightly	To a medium extent	To a medium extent	To a medium extent	To a medium extent	To a medium extent	To a medium extent	To a medium extent	To a medium extent	Agree	Agree	Agree	Agree
22	Female	Government school in urban area (surburb)	Black African	South Africa	Third or fourth year	2013	Human and Social Sciences/Arts/Theology/Humanities	60%-69%	Nguni	A college diploma	Tertiary	Both my mother and father in the same household	We have about the same amount of moneyas most	Christian	Christian (Protestant)	Christian (Protestant)	Methodist	Methodist	Methodist		Never	Never	Moderately religious	Somewhat important	Strongly agree	Disagree	Strongly disagree	Strongly disagree	Strongly agree	Strongly disagree	Strongly disagree	Agree	Strongly disagree	Distrust slightly	Don't trust at all	Don't trust at all	Don't trust at all	To a medium extent	To a medium extent	To a medium extent	To a medium extent	To a medium extent	To a medium extent	To a medium extent	To a medium extent	Neutral	Neutral	Neutral	Neutral
23	Female	Government school in rural area (township)	Black African	South Africa	Third or fourth year	2013	Commerce/Economic & Management Sciences/IT/Accounting	60%-69%	North/South Sotho		Primary education	Only my mother	We are poorer than most	Christian	Christian (Catholic)						Regularly (weekly)	Fairly regularly (almost weekly)	Moderately religious	Very important	Strongly agree	Strongly disagree	Strongly agree	Agree	Strongly agree	Disagree	Strongly disagree	Disagree	Strongly disagree	Trust slightly	Distrust slightly	Distrust slightly	Distrust slightly	To a medium extent	To a large extent	To a large extent	To a small extent	To a medium extent	To a small extent	To a small extent	To a small extent	Strongly agree	Disagree	Strongly agree	Strongly agree
23	Female	Government school in urban area (township)	Black African	South Africa	Third or fourth year	2013	Commerce/Economic & Management Sciences/IT/Accounting	50%-59%	North/South Sotho	Matric (Grade 12)	Secondary Education	Both my mother and father in the same household	We have about the same amount of moneyas most	Christian	Christian (Protestant)	Christian (Protestant)	Lutheran	Lutheran	Lutheran		Frequent attendance	Fairly regularly (almost weekly)	Moderately religious	Somewhat important	Neutral	Disagree	Strongly disagree	Neutral	Strongly agree	Strongly disagree	Neutral	Neutral	Strongly disagree	Don't trust at all	Don't trust at all	Don't trust at all	Don't trust at all	To a medium extent		To no extent	To no extent	To a very large extent	To a very large extent	To a medium extent	To a medium extent	Neutral	Agree	Strongly agree	Strongly agree
24	Female	Government school in rural area (town)	Black African	South Africa	Third or fourth year	2013	Commerce/Economic & Management Sciences/IT/Accounting	75% or more	Non-Nguni	Matric (Grade 12)	Secondary Education	Only my mother	We are poorer than most	Christian	Christian (Protestant)		Zionist Christian Church	Zionist Christian Church			Frequent attendance	Fairly regularly (almost weekly)	Moderately religious	Somewhat important	Neutral	Neutral	Strongly disagree	Strongly disagree	Neutral	Strongly agree	Strongly agree	Strongly agree	Strongly agree	Neutral	Distrust slightly	Don't trust at all	Don't trust at all	To no extent	To no extent	To no extent	To no extent	To no extent	To no extent	To no extent	To no extent	Agree	Agree	Neutral	Neutral
21	Female	Government school in rural area (town)		South Africa	Third or fourth year	2013	Commerce/Economic & Management Sciences/IT/Accounting	60%-69%	North/South Sotho	Some secondary education but not matric	Primary education	Both my mother and father in the same household	We are poorer than most	Christian			Lutheran	Lutheran	Lutheran		Fairly regularly (almost weekly)	Fairly regularly (almost weekly)	Extremely religious	Very important	Neutral	Disagree	Neutral	Disagree	Agree	Neutral	Disagree	Agree	Neutral	Trust slightly	Neutral	Neutral	Neutral	To a medium extent	To a medium extent	To a small extent	To no extent	To a large extent	To no extent	To a large extent	To a large extent	Agree	Agree	Agree	Agree
24	Female	Government school in rural area (town)	Black African	South Africa	Third or fourth year	2012	Education/Education Sciences	60%-69%	North/South Sotho		Secondary Education	Only my mother	We have about the same amount of moneyas most	Christian	Christian (Catholic)						Occasionally (several times a year)	Frequent attendance	Extremely religious	Extremely important	Strongly agree	Neutral	Neutral	Disagree	Strongly agree	Neutral	Strongly disagree	Strongly agree	Disagree	Trust fully	Don't trust at all	Don't trust at all	Don't trust at all	To a medium extent	To a medium extent	To no extent	To no extent	To a large extent	To no extent	To a large extent	To a large extent	Strongly agree	Neutral	Agree	Strongly agree
21	Female	Government school in rural area (township)	Black African	South Africa	Third or fourth year	2013	Education/Education Sciences	50%-59%	North/South Sotho	A postgraduate degree	Tertiary	Other relatives (aunt, uncle, grandparent)	We are richer than most	Christian	Christian (Catholic)	Christian (Catholic)	Methodist	Methodist	Methodist	Methodist	Frequent attendance	Frequent attendance	Moderately religious	Somewhat important	Neutral	Neutral	Disagree	Agree	Strongly agree	Agree	Neutral	Strongly agree	Disagree	Neutral	Distrust slightly	Distrust slightly	Distrust slightly	To no extent	To no extent	To no extent	To no extent	To no extent	To no extent	To no extent	To no extent	Agree	Strongly agree	Strongly agree	Strongly agree
22	Female	Government school in rural area (township)	Black African	South Africa	Third or fourth year	2013	Education/Education Sciences	60%-69%	North/South Sotho	Some secondary education but not matric	Secondary Education	Both my mother and father in the same household	We have about the same amount of moneyas most	Christian	Christian (Protestant)	Christian (Protestant)	Zionist Christian Church	Zionist Christian Church	Zionist Christian Church		Fairly regularly (almost weekly)	Fairly regularly (almost weekly)	Moderately religious	Very important	Agree	Disagree	Agree	Strongly disagree	Agree	Neutral	Neutral	Agree	Neutral	Trust slightly	Don't trust at all	Don't trust at all	Don't trust at all	To a medium extent	To a medium extent	To a large extent	To no extent	To a medium extent	To no extent	To a large extent	To a medium extent	Agree	Agree	Agree	Agree
21	Female	Government school in urban area (township)	Black African	South Africa	Third or fourth year	2013	Education/Education Sciences	70%-74%	North/South Sotho	Primary education (some or complete)	Primary education	Only my mother	We have about the same amount of moneyas most	Others	Other (specify)	Other (specify)					Regularly (weekly)	Regularly (weekly)	Moderately religious	Extremely important
23	Female	Home schooling	Black African	South Africa	Third or fourth year	2013	Human and Social Sciences/Arts/Theology/Humanities	60%-69%	North/South Sotho	Matric (Grade 12)	Secondary Education	Both my mother and father in the same household	We have about the same amount of moneyas most	Christian	Christian (Protestant)	Christian (Protestant)	Baptist	Baptist	Baptist		Frequent attendance	Frequent attendance	Moderately religious	Extremely important	Strongly agree	Neutral	Neutral	Neutral	Strongly disagree	Neutral	Neutral	Agree	Strongly disagree	Trust fully	Distrust slightly	Distrust slightly	Distrust slightly	To a medium extent	To a medium extent	To a medium extent	To no extent	To a medium extent	To no extent	To a medium extent	To a medium extent	Agree	Neutral	Agree	Strongly agree
22	Female	Government school in urban area (township)	Black African	South Africa	Third or fourth year	2013	Law	60%-69%	North/South Sotho	A college diploma	Tertiary	Both my mother and father in the same household	We have about the same amount of moneyas most	Christian	Christian (Catholic)	Christian (Catholic)					Occasionally (several times a year)	Occasionally (several times a year)	Moderately religious	Very important	Strongly agree	Strongly agree	Agree	Strongly agree	Strongly agree	Strongly agree	Neutral	Strongly agree	Strongly agree	Neutral	Don't trust at all	Don't trust at all	Distrust slightly	To a very large extent	To a small extent	To no extent	To no extent	To a medium extent	To a large extent	To a very large extent	To a medium extent	Neutral	Agree	Strongly agree	Strongly agree
22	Female	Government school in urban area (township)	Black African	South Africa	Third or fourth year	2012	Law	60%-69%	North/South Sotho	A postgraduate degree	Secondary Education	Only my mother	We have about the same amount of moneyas most	Christian	Christian (Catholic)	Traditional African					Occasionally (several times a year)	Only on special occasions	Moderately religious	Very important	Agree	Neutral	Disagree	Strongly agree	Strongly agree	Agree	Strongly disagree	Strongly disagree	Neutral	Neutral	Distrust slightly	Distrust slightly	Distrust slightly	To no extent	To no extent	To no extent	To no extent	To a medium extent	To a large extent	To a medium extent	To no extent	Agree	Agree	Agree	Strongly agree
25	Female	Government school in urban area (township)	Black African	South Africa	Third or fourth year	2011	Commerce/Economic & Management Sciences/IT/Accounting	60%-69%	North/South Sotho	Matric (Grade 12)	Secondary Education	Only my mother	We have about the same amount of moneyas most	Christian	Christian (Protestant)		Anglican	Anglican			Fairly regularly (almost weekly)	Regularly (weekly)	Extremely religious	Very important	Strongly agree	Strongly disagree	Strongly agree	Strongly agree	Strongly agree	Strongly disagree	Strongly disagree	Neutral	Strongly disagree	Trust fully	Neutral	Neutral	Neutral	To no extent	To no extent	To a very large extent	To a very large extent	To no extent	To no extent	To no extent	To no extent	Strongly agree	Strongly disagree	Strongly disagree	Strongly agree
24	Female	Government school in urban area (township)	Black African	South Africa	Third or fourth year	2011	Commerce/Economic & Management Sciences/IT/Accounting	75% or more	Nguni	Matric (Grade 12)	Secondary Education	Only my father	We have about the same amount of moneyas most	Christian							Occasionally (several times a year)	Frequent attendance	Moderately religious	Very important	Strongly agree	Strongly disagree	Strongly agree	Agree	Strongly agree	Strongly disagree	Neutral	Neutral	Disagree	Don't trust at all	Don't trust at all	Don't trust at all	Don't trust at all	To a large extent	To a large extent	To a medium extent	To a small extent	To a small extent	To a medium extent	To a medium extent	To a medium extent	Strongly agree	Strongly agree	Neutral	Neutral
23	Female	Private school	Black African	South Africa	Third or fourth year	2012	Commerce/Economic & Management Sciences/IT/Accounting	60%-69%	English	A postgraduate degree	Tertiary	Other relatives (aunt, uncle, grandparent)	We have about the same amount of moneyas most	Christian	Christian (Protestant)	Christian (Protestant)	Church of Christ	Church of Christ	Church of Christ	Church of Christ	Occasionally (several times a year)	Occasionally (several times a year)	Extremely religious	Extremely important	Strongly agree	Disagree	Strongly agree	Strongly disagree	Strongly agree	Disagree	Disagree	Neutral	Agree	Trust slightly	Distrust slightly	Distrust slightly	Distrust slightly	To a medium extent	To a large extent	To a small extent	To a medium extent	To a medium extent	To no extent	To a large extent	To a large extent	Agree	Neutral	Neutral	Strongly agree
27	Female	Government school in urban area (township)	Black African	South Africa	Third or fourth year	2012	Science/Natural Sciences/Health Sciences	60%-69%	English	Matric (Grade 12)	Secondary Education	Only my father	We have about the same amount of moneyas most	Christian	Christian (Catholic)	Christian (Catholic)	Lutheran	Lutheran	Lutheran	Lutheran	Regularly (weekly)	Regularly (weekly)	Extremely religious	Very important	Strongly disagree	Agree	Disagree	Strongly disagree	Neutral	Agree	Agree	Agree	Neutral	Trust slightly	Neutral	Distrust slightly	Distrust slightly	To a medium extent	To a medium extent	To a medium extent	To no extent	To no extent	To no extent	To a medium extent	To a medium extent	Agree	Agree	Neutral	Agree
23	Female	Government school in urban area (township)	Black African	South Africa	Third or fourth year	2012	Agriculture	75% or more	North/South Sotho		Primary education	Only my mother	We have about the same amount of moneyas most	Christian	Christian (Protestant)		Zionist Christian Church	Zionist Christian Church			Only on special occasions	Frequent attendance	Moderately religious	Refused to answer	Agree	Disagree	Neutral	Disagree	Strongly agree	Neutral	Disagree	Agree	Neutral	Don't trust at all	Neutral	Neutral	Neutral	To a very large extent	To a very large extent	To no extent	To no extent	To a medium extent	To no extent	To a medium extent	To a medium extent	Agree	Neutral	Agree	Strongly agree
	Female	Government school in urban area (township)	Black African	Other SADC countries	Third or fourth year	2012	Commerce/Economic & Management Sciences/IT/Accounting	60%-69%	North/South Sotho	None/No education	Primary education	Guardian/foster parent who is not a relative	We are poorer than most	Christian	Christian (Catholic)		Church of Christ			Anglican	Regularly (weekly)	Frequent attendance	Moderately religious	Very important	Strongly agree	Agree	Agree	Strongly agree	Strongly agree	Neutral	Disagree	Agree	Neutral	Trust slightly	Distrust slightly	Don't trust at all	Neutral	To a medium extent	To a small extent	To a medium extent	To no extent	To a large extent	To a medium extent	To a small extent	To a small extent	Agree	Disagree	Strongly agree	Strongly agree
22	Female	Government school in urban area (township)	Black African	South Africa	Third or fourth year	2013	Education/Education Sciences	70%-74%	Nguni	Primary education (some or complete)	Primary education	Both my mother and father in the same household	We are poorer than most	Christian	Christian (Catholic)	Christian (Catholic)	Methodist	Methodist	Methodist		Frequent attendance	Frequent attendance	Extremely religious	Very important	Neutral	Neutral	Disagree	Disagree	Disagree	Agree	Neutral	Neutral	Agree	Neutral	Neutral	Neutral	Neutral	To a medium extent	To a medium extent	To a medium extent	To a medium extent	To a medium extent	To a medium extent	To a medium extent	To a medium extent	Agree	Agree	Agree	Agree
21	Female	Government school in urban area (township)	Black African	South Africa	Third or fourth year	2013	Education/Education Sciences	70%-74%	North/South Sotho	Some secondary education but not matric	Secondary Education	Guardian/foster parent who is not a relative	We are richer than most	Christian	Christian (Catholic)	Christian (Catholic)	Methodist	Methodist	Methodist		Only on special occasions	Only on special occasions	Moderately religious	Not very important	Neutral	Strongly agree	Disagree	Strongly disagree	Disagree	Disagree	Neutral	Strongly agree	Strongly disagree	Neutral	Distrust slightly	Don't trust at all	Don't trust at all	To a medium extent	To no extent	To no extent	To no extent	To a medium extent	To a very large extent	To no extent	To no extent	Agree	Neutral	Agree	Neutral
41	Female	Government school in urban area (township)	Black African	South Africa	Third or fourth year	2012	Education/Education Sciences	70%-74%	North/South Sotho				We have about the same amount of moneyas most		Christian (Protestant)	No religious affiliation	Pentecostal (e.g. "Born again"/"Saved")	Pentecostal (e.g. "Born again"/"Saved")			Regularly (weekly)	Regularly (weekly)	Not religious at all	Not at all important	Agree	Disagree	Disagree	Strongly disagree	Strongly agree	Neutral	Neutral	Agree	Agree	Trust slightly	Distrust slightly	Neutral	Neutral	To a large extent	To a small extent	To no extent	To no extent	To a medium extent	To a medium extent	To a very large extent	To a very large extent	Strongly agree	Disagree	Agree	Strongly agree
22	Female	Private school	Black African	South Africa	Third or fourth year	2012	Law	75% or more	North/South Sotho	None/No education	Tertiary	Both my mother and father in the same household	We have about the same amount of moneyas most	Traditional African	Christian (Protestant)	No religious affiliation					Only on special occasions	Frequent attendance	Moderately religious	Refused to answer	Neutral	Strongly agree	Agree	Strongly disagree	Agree	Neutral	Strongly agree	Neutral	Neutral	Don't trust at all	Don't trust at all	Don't trust at all	Don't trust at all	To a medium extent	To a small extent	To no extent	To a very large extent	To no extent	To no extent	To a very large extent	To a very large extent	Strongly agree	Strongly agree	Strongly agree	Strongly agree
	Female	Government school in rural area (town)	Black African	South Africa	Third or fourth year	2013	Law	50%-59%	North/South Sotho	An undergraduate degree	Tertiary	Both my mother and father in the same household	We have about the same amount of moneyas most	Christian	Christian (Protestant)	Christian (Protestant)	Pentecostal (e.g. "Born again"/"Saved")	Pentecostal (e.g. "Born again"/"Saved")	Pentecostal (e.g. "Born again"/"Saved")		Regularly (weekly)	Regularly (weekly)	Not religious at all	Not at all important	Neutral	Neutral	Neutral	Neutral	Neutral	Neutral	Neutral	Neutral	Neutral	Neutral	Neutral	Neutral	Neutral	To a medium extent	To a large extent	To a large extent	To a large extent		To a very large extent	To no extent	To no extent	Neutral	Neutral	Neutral	Neutral
22	Female	Government school in rural area (town)	White	South Africa	Third or fourth year	2012	Education/Education Sciences	70%-74%	Afrikaan	An undergraduate degree	Tertiary	Both my mother and father in the same household	We have about the same amount of moneyas most	Christian	Christian (Protestant)	Christian (Protestant)					5	Fairly regularly (almost weekly)	Extremely religious	Extremely important	Strongly disagree	Agree	Strongly disagree	Strongly disagree	Disagree	Strongly disagree	Strongly disagree	Strongly disagree	Disagree	Trust fully	Neutral	Don't trust at all	Don't trust at all	To a very large extent	To a very large extent	To no extent	To no extent	To a large extent	To no extent	To a medium extent	To a medium extent	Agree	Agree	Disagree	Strongly disagree
22	Female	Government school in rural area (town)	White	South Africa	Third or fourth year	2012	Law	60%-69%	Afrikaan		Secondary Education	My mother and stepfather	We have about the same amount of moneyas most	Christian	Christian (Protestant)	Christian (Protestant)	Dutch Reformed	Dutch Reformed	Dutch Reformed	Dutch Reformed	Fairly regularly (almost weekly)	Regularly (weekly)	Moderately religious	Extremely important	Neutral	Disagree	Neutral	Disagree	Agree	Agree	Strongly agree	Agree	Neutral	Trust fully	Distrust slightly	Don't trust at all	Don't trust at all	To a very large extent	To a very large extent	To a medium extent	To no extent	To no extent	To no extent	To no extent	To no extent	Strongly agree	Strongly agree	Disagree	Disagree
24	Female	Government school in urban area (surburb)	Indian/Asian	South Africa	Third or fourth year	2013	Science/Natural Sciences/Health Sciences	60%-69%	English	Some secondary education but not matric	Secondary Education	Both my mother and father in the same household	We have about the same amount of moneyas most	Muslim	Muslim	Muslim					Regularly (weekly)	Regularly (weekly)	Moderately religious	Extremely important	Agree	Neutral	Disagree	Neutral	Agree	Neutral	Agree	Neutral	Neutral	Trust fully	Distrust slightly	Distrust slightly	Distrust slightly	To a large extent	To a large extent	To no extent	To no extent	To a very large extent	To no extent	To a large extent	To a large extent	Strongly agree	Agree	Neutral	Agree
22	Female	Government school in rural area (township)	Black African	South Africa	Third or fourth year	2012	Education/Education Sciences	75% or more	North/South Sotho		Tertiary	My mother and stepfather	We have about the same amount of moneyas most	Traditional African	Christian (Protestant)			Lutheran			Occasionally (several times a year)	Fairly regularly (almost weekly)	Moderately religious	Somewhat important	Strongly disagree	Neutral	Disagree	Strongly agree	Strongly agree	Strongly disagree	Neutral	Strongly agree	Strongly agree	Don't trust at all	Don't trust at all	Don't trust at all	Don't trust at all	To no extent	To no extent	To a very large extent	To no extent	To no extent		To a medium extent	To a small extent	Strongly agree	Strongly disagree	Strongly agree	Strongly agree
	Female	Government school in urban area (surburb)	Black African	South Africa	Third or fourth year	2013	Commerce/Economic & Management Sciences/IT/Accounting	50%-59%	North/South Sotho	Some secondary education but not matric	Secondary Education	Both my mother and father in the same household	We have about the same amount of moneyas most								Frequent attendance		Moderately religious	Very important	Agree	Neutral	Neutral	Strongly disagree	Strongly agree	Strongly disagree	Strongly disagree	Agree	Disagree	Trust slightly	Neutral	Neutral	Neutral	To a medium extent	To a medium extent	To a medium extent	To a medium extent	To a medium extent	To a medium extent	To a medium extent	To a medium extent	Neutral	Agree	Neutral	Agree
	Female	Government school in urban area (township)	Black African	South Africa	Third or fourth year	2013	Commerce/Economic & Management Sciences/IT/Accounting	50%-59%	North/South Sotho	Some secondary education but not matric	Secondary Education	Both my mother and father in the same household	We have about the same amount of moneyas most	Christian	Christian (Protestant)	Christian (Protestant)	Methodist	Methodist	Methodist		Fairly regularly (almost weekly)	Fairly regularly (almost weekly)	Moderately religious	Very important	Neutral	Neutral	Neutral	Neutral	Neutral	Neutral	Neutral	Neutral	Neutral	Neutral	Neutral	Neutral	Neutral									Strongly agree	Strongly agree	Strongly agree	Strongly agree
25	Male	Government school in urban area (surburb)	Black African	South Africa	Postgraduate degree/diploma	2010	Agriculture	60%-69%	North/South Sotho	Matric (Grade 12)	Secondary Education	Both my mother and father in the same household	We are poorer than most	Christian	Christian (Protestant)	Christian (Protestant)	Methodist	Methodist	Methodist		Occasionally (several times a year)	Occasionally (several times a year)	Moderately religious	Very important	Agree	Strongly disagree	Disagree	Strongly agree	Agree	Agree	Agree	Agree	Agree	Trust fully	Trust slightly	Trust slightly		To a medium extent	To a medium extent	To a small extent	To a small extent	To a small extent	To a small extent	To a medium extent	To a medium extent	Agree	Agree	Agree	Agree
30	Male	Government school in urban area (township)	Black African	South Africa	Postgraduate degree/diploma	2010	Law	70%-74%	North/South Sotho	Some secondary education but not matric	Secondary Education	No parents or guardians (I live alone)	We have about the same amount of moneyas most	Others	Christian (Protestant)	Christian (Protestant)		Church of Christ		Church of Christ	Only on special occasions	Regularly (weekly)	Extremely religious	Very important	Agree	Strongly disagree	Neutral	Disagree	Strongly agree	Agree	Strongly disagree	Agree	Disagree	Neutral	Neutral	Neutral	Neutral	To a medium extent	To a medium extent	To a medium extent	To a medium extent	To a medium extent	To a medium extent	To a medium extent	To a medium extent	Agree	Neutral	Agree	Agree
22	Male	Government school in urban area (township)	Black African	South Africa	Postgraduate degree/diploma	2015	Human and Social Sciences/Arts/Theology/Humanities	60%-69%	Nguni	None/No education	No education	Other relatives (aunt, uncle, grandparent)	We have about the same amount of moneyas most	Christian	Christian (Protestant)	Christian (Protestant)	Pentecostal (e.g. "Born again"/"Saved")			Pentecostal (e.g. "Born again"/"Saved")	Regularly (weekly)	Fairly regularly (almost weekly)	Extremely religious	Extremely important
23	Male	Government school in urban area (surburb)	Black African	South Africa	Postgraduate degree/diploma	2015	Science/Natural Sciences/Health Sciences	60%-69%	North/South Sotho	Matric (Grade 12)	Secondary Education	My father and stepmother	We have about the same amount of moneyas most	Christian	Christian (Protestant)	Christian (Protestant)	Methodist	Methodist	Methodist	Methodist	Only on special occasions	Frequent attendance	Extremely religious	Extremely important	Agree	Strongly disagree	Agree	Strongly agree	Strongly disagree	Strongly disagree	Agree	Agree	Strongly disagree	Neutral	Don't trust at all	Don't trust at all	Don't trust at all	To a very large extent	To a medium extent	To no extent	To a small extent	To a medium extent	To a medium extent	To a medium extent	To a medium extent	Agree	Agree	Agree	Agree
24	Male	Government school in rural area (town)	Black African	South Africa	Postgraduate degree/diploma	2011	Education/Education Sciences	70%-74%	North/South Sotho	A postgraduate degree	Tertiary	Other relatives (aunt, uncle, grandparent)	We have about the same amount of moneyas most	Christian	Christian (Protestant)		Pentecostal (e.g. "Born again"/"Saved")				Fairly regularly (almost weekly)	Regularly (weekly)	Extremely religious	Extremely important	Agree	Neutral	Neutral	Agree	Agree	Neutral	Disagree	Strongly disagree	Strongly disagree	Trust slightly	Neutral	Distrust slightly	Distrust slightly	To a medium extent	To a small extent	To a medium extent	To no extent	To a large extent	To a medium extent	To a medium extent	To a medium extent	Disagree	Neutral	Neutral	Agree
22	Male	Government school in urban area (surburb)	White	South Africa	Postgraduate degree/diploma	2012	Science/Natural Sciences/Health Sciences	60%-69%	Afrikaan	A postgraduate degree	Tertiary	Both my mother and father in the same household	We have about the same amount of moneyas most	Christian	Christian (Protestant)	Christian (Protestant)	Evangelical	Evangelical	Evangelical	Evangelical	Regularly (weekly)	Regularly (weekly)	Extremely religious	Extremely important	Neutral	Neutral	Neutral	Neutral	Neutral	Neutral	Neutral	Neutral	Neutral	Neutral	Neutral	Neutral	Neutral	To a medium extent	To a medium extent	To a medium extent	To a medium extent	To a medium extent	To a medium extent	To a medium extent	To a medium extent	Neutral	Neutral	Neutral	Neutral
23	Female	Government school in rural area (town)	Black African	South Africa	Postgraduate degree/diploma	2011	Science/Natural Sciences/Health Sciences	60%-69%	English	None/No education	No education	Other relatives (aunt, uncle, grandparent)	We are poorer than most	Traditional African	Traditional African	Traditional African					Frequent attendance	Frequent attendance	Extremely religious	Very important										Trust fully	Trust fully	Trust fully	Trust fully	To a small extent	To a small extent	To a small extent	To a small extent	To a small extent	To a small extent	To a small extent	To a small extent	Strongly agree	Strongly agree	Strongly agree	Strongly agree
	Male		Black African	South Africa	First year	2015	Law	60%-69%	Non-Nguni	Matric (Grade 12)	Primary education	My mother and stepfather	We are richer than most	Christian	Traditional African		Anglican				Never	Frequent attendance	Not religious at all	Not at all important	Strongly disagree	Disagree	Disagree	Disagree	Disagree	Disagree	Disagree	Disagree	Disagree	Don't trust at all	Distrust slightly	Distrust slightly	Distrust slightly	To a very large extent	To a small extent	To a medium extent	To a medium extent	To a medium extent	To a medium extent	To a medium extent	To a medium extent	Strongly disagree	Neutral	Agree	Agree
	Male	Government school in urban area (surburb)	Black African	South Africa	First year	2015	Commerce/Economic & Management Sciences/IT/Accounting	60%-69%	English	A postgraduate degree	Tertiary	Both my mother and father in the same household	We have about the same amount of moneyas most		Christian (Catholic)	Christian (Catholic)		Methodist	Methodist		Frequent attendance	Occasionally (several times a year)	Moderately religious	Very important	Agree	Disagree	Strongly agree	Neutral	Strongly agree	Neutral	Disagree	Disagree	Disagree		Neutral	Distrust slightly	Distrust slightly	To a very large extent	To a very large extent	To a very large extent	To a large extent	To a very large extent	To a very large extent	To a very large extent	To a very large extent	Strongly agree	Disagree	Strongly agree	Strongly agree
	Male	Government school in urban area (township)	Black African	South Africa	First year	2015	Science/Natural Sciences/Health Sciences					Only my mother	We have about the same amount of moneyas most	Christian			Methodist				Fairly regularly (almost weekly)	Fairly regularly (almost weekly)	Extremely religious	Extremely important	Agree	Disagree	Neutral	Strongly disagree	Strongly agree	Neutral	Neutral	Strongly agree	Agree	Trust slightly	Neutral	Neutral		To a large extent	To a medium extent	To a large extent	To a large extent	To a large extent	To a large extent	To a very large extent	To a very large extent	Agree	Agree	Agree	Strongly agree
22	Male	Government school in urban area (township)	Black African	South Africa	First year	2015	Human and Social Sciences/Arts/Theology/Humanities	60%-69%	North/South Sotho	A college diploma	Tertiary	Only my mother	We have about the same amount of moneyas most	Christian	Christian (Protestant)	Christian (Protestant)	Anglican	Anglican	Anglican	Anglican	Fairly regularly (almost weekly)	Frequent attendance	Moderately religious	Very important	Strongly agree	Strongly disagree	Strongly agree	Strongly agree	Strongly agree	Neutral	Disagree	Disagree	Neutral	Trust slightly	Neutral	Distrust slightly	Don't trust at all	To a very large extent	To a very large extent	To a very large extent	To a very large extent	To a very large extent	To a very large extent	To a very large extent	To a very large extent	Strongly agree	Strongly disagree	Strongly agree	Strongly agree
20	Male	Government school in urban area (surburb)	Black African	South Africa	First year	2015	Human and Social Sciences/Arts/Theology/Humanities	70%-74%	Nguni	An undergraduate degree	Tertiary	Both my mother and father in the same household		Christian	Christian (Protestant)	Christian (Protestant)	Church of Christ	Church of Christ	Church of Christ		Frequent attendance	Fairly regularly (almost weekly)	Moderately religious	Very important	Strongly agree	Strongly disagree	Strongly agree	Neutral	Strongly agree	Strongly disagree	Strongly disagree	Neutral	Strongly disagree	Trust fully	Neutral	Neutral	Neutral	To a very large extent	To a very large extent	To a very large extent	To a very large extent	To a very large extent	To a very large extent	To a very large extent	To a very large extent	Strongly agree	Strongly agree	Strongly agree	Strongly agree
19	Male	Government school in urban area (surburb)	Black African	South Africa	First year	2015	Human and Social Sciences/Arts/Theology/Humanities	70%-74%	Nguni	Matric (Grade 12)	Secondary Education	Both my mother and father in the same household	We are richer than most	Christian	Christian (Protestant)	Christian (Protestant)	Baptist	Baptist	Baptist		Regularly (weekly)	Regularly (weekly)	Extremely religious	Very important	Strongly agree	Strongly disagree	Strongly agree	Neutral	Strongly agree	Strongly disagree	Strongly disagree	Strongly disagree	Strongly disagree	Trust fully	Neutral	Neutral	Neutral	To a very large extent	To a very large extent	To a very large extent	To a very large extent	To a very large extent	To a medium extent	To a very large extent	To a very large extent	Strongly agree	Strongly agree	Neutral	Strongly disagree
19	Male	Government school in urban area (surburb)	Black African	South Africa	First year	2015	Human and Social Sciences/Arts/Theology/Humanities	60%-69%	North/South Sotho			Both my mother and father in the same household	We have about the same amount of moneyas most	Christian	Christian (Protestant)	Christian (Protestant)	Lutheran	Lutheran	Lutheran		Regularly (weekly)	Regularly (weekly)	Not religious at all	Not very important	Strongly agree	Strongly agree	Strongly agree	Strongly agree	Strongly agree	Neutral	Strongly disagree	Strongly disagree	Strongly disagree	Trust fully	Neutral	Neutral	Neutral	To a very large extent	To a very large extent	To a very large extent	To a very large extent	To a very large extent	To a very large extent	To a very large extent	To a very large extent	Strongly agree	Strongly agree	Strongly agree	Strongly agree
20	Male	Government school in urban area (township)	Black African	South Africa	First year	2015	Human and Social Sciences/Arts/Theology/Humanities	60%-69%	North/South Sotho	Some secondary education but not matric	Secondary Education	Only my mother	We are poorer than most	Christian	Christian (Protestant)		Lutheran	Lutheran			Occasionally (several times a year)	Frequent attendance	Moderately religious	Somewhat important	Strongly agree	Strongly disagree	Agree	Strongly agree	Agree	Strongly disagree	Strongly disagree	Strongly disagree	Strongly disagree	Neutral	Neutral	Neutral	Neutral	To a very large extent	To a very large extent	To a very large extent	To no extent	To a very large extent	To a very large extent	To a large extent	To a large extent	Agree	Neutral	Agree	Strongly agree
20	Male	Government school in urban area (township)	Black African	South Africa	First year	2015	Human and Social Sciences/Arts/Theology/Humanities	60%-69%	North/South Sotho	Primary education (some or complete)	Primary education	Only my mother	We have about the same amount of moneyas most								Never	Regularly (weekly)	Not religious at all	Not at all important	Strongly agree	Strongly disagree	Strongly agree	Strongly agree	Strongly agree	Strongly disagree	Strongly disagree	Strongly disagree	Strongly disagree	Neutral	Don't trust at all	Neutral	Neutral	To a very large extent	To a very large extent	To a very large extent	To a very large extent	To a very large extent	To a very large extent	To a very large extent	To a very large extent	Strongly agree		Strongly agree	Strongly agree
23	Male	Government school in urban area (surburb)	Black African	South Africa	First year	2015	Human and Social Sciences/Arts/Theology/Humanities	60%-69%	North/South Sotho	Matric (Grade 12)	Tertiary	Both my mother and father in the same household	We have about the same amount of moneyas most	Christian	Christian (Protestant)	Christian (Protestant)	Methodist	Methodist	Methodist		Fairly regularly (almost weekly)	Fairly regularly (almost weekly)	Extremely religious	Extremely important	Strongly agree	Strongly agree	Strongly agree	Strongly agree	Strongly agree	Neutral	Agree	Agree	Strongly agree	Trust fully	Trust slightly	Trust slightly	Neutral	To a very large extent	To a large extent	To a large extent	To a very large extent	To a very large extent	To a very large extent	To a large extent	To a very large extent	Strongly agree	Strongly agree	Strongly agree	Strongly agree
23	Male	Government school in urban area (surburb)	Black African	South Africa	First year	2014	Human and Social Sciences/Arts/Theology/Humanities	60%-69%	Nguni	Some secondary education but not matric	Secondary Education	Both my mother and father in the same household	We have about the same amount of moneyas most	Christian	Christian (Protestant)	Christian (Protestant)	Anglican	Anglican	Anglican		Frequent attendance	Frequent attendance	Moderately religious	Very important	Strongly agree	Strongly agree	Strongly agree	Strongly agree	Agree	Agree	Strongly agree	Strongly agree	Agree	Neutral	Neutral	Trust slightly	Trust slightly	To a very large extent	To a very large extent	To a large extent	To a medium extent	To a large extent	To a large extent	To a medium extent	To a large extent	Strongly agree	Strongly agree	Strongly agree	Strongly agree
20	Male	Government school in urban area (surburb)	Black African	South Africa	First year	2014	Human and Social Sciences/Arts/Theology/Humanities	70%-74%	Nguni	Some secondary education but not matric	Secondary Education	Both my mother and father in the same household	We have about the same amount of moneyas most	Christian	Christian (Protestant)	Muslim	Anglican	Anglican			Frequent attendance	Frequent attendance	Moderately religious	Extremely important	Strongly agree	Strongly agree	Agree	Strongly agree	Agree	Agree	Strongly agree	Strongly agree	Agree	Neutral	Neutral	Trust slightly	Neutral	To a very large extent	To a very large extent	To a large extent	To a medium extent	To a small extent	To a medium extent	To a large extent	To a large extent	Strongly agree	Strongly agree	Strongly agree	Strongly agree
21	Male	Government school in rural area (town)	Black African	South Africa	First year	2015	Commerce/Economic & Management Sciences/IT/Accounting	70%-74%	Afrikaan	Some secondary education but not matric	Secondary Education	Other relatives (aunt, uncle, grandparent)	We are poorer than most	Christian	Christian (Catholic)	Christian (Catholic)					Frequent attendance	Frequent attendance	Extremely religious	Not very important	Strongly agree	Disagree	Agree	Strongly agree	Strongly agree	Strongly disagree	Strongly disagree	Neutral	Strongly disagree	Neutral	Neutral	Neutral	Neutral	To a large extent	To a large extent	To a small extent	To a small extent	To a very large extent	To a very large extent	To a very large extent	To a very large extent	Strongly agree	Strongly agree	Strongly agree	Strongly agree
18	Male	Government school in urban area (township)	Black African	South Africa	First year	2015	Science/Natural Sciences/Health Sciences	50%-59%	North/South Sotho		Tertiary	Only my mother	We have about the same amount of moneyas most	Christian	Christian (Protestant)		Dutch Reformed	Dutch Reformed			Frequent attendance	Frequent attendance	Moderately religious	Very important	Agree	Disagree	Strongly agree	Strongly agree	Strongly agree	Disagree	Disagree	Strongly agree	Agree	Trust fully	Trust slightly	Trust slightly	Neutral	To a very large extent	To a very large extent	To a medium extent	To a medium extent	To a large extent	To a very large extent	To a very large extent	To a very large extent	Strongly agree	Strongly agree	Strongly agree	Strongly agree
19	Male	Government school in rural area (township)	Black African	South Africa	First year	2015	Commerce/Economic & Management Sciences/IT/Accounting	50%-59%	North/South Sotho	Some secondary education but not matric	Tertiary	Both my mother and father in the same household	We have about the same amount of moneyas most	Christian	Christian (Catholic)	Christian (Catholic)					Occasionally (several times a year)	Occasionally (several times a year)	Moderately religious	Very important	Strongly agree	Disagree	Agree	Strongly agree	Strongly agree	Disagree	Disagree	Neutral	Agree	Neutral	Neutral	Distrust slightly	Don't trust at all	To a large extent	To a medium extent	To a medium extent	To a small extent	To a medium extent	To a very large extent	To a very large extent	To a very large extent	Strongly agree	Disagree	Strongly agree	Strongly agree
18	Male	Government school in rural area (township)	Black African	South Africa	First year	2015	Commerce/Economic & Management Sciences/IT/Accounting	50%-59%	North/South Sotho	Matric (Grade 12)	Secondary Education	My father and stepmother	We are richer than most	Christian	Christian (Protestant)	Christian (Protestant)	Seventh Day Adventist	Seventh Day Adventist	Lutheran	Lutheran	Frequent attendance	Regularly (weekly)	Moderately religious	Extremely important	Strongly agree	Agree	Agree	Strongly agree	Agree	Neutral	Neutral	Strongly agree	Neutral	Trust fully	Neutral	Trust slightly	Trust slightly	To a large extent	To a large extent	To a large extent	To a medium extent	To a very large extent	To a very large extent	To a large extent	To a very large extent	Strongly agree	Neutral	Strongly disagree	Strongly agree
19	Male	Private school	Black African	South Africa	First year	2015	Commerce/Economic & Management Sciences/IT/Accounting	70%-74%	North/South Sotho	Matric (Grade 12)	Secondary Education	Both my mother and father in the same household	We have about the same amount of moneyas most	Christian	Christian (Protestant)	Christian (Protestant)		Zionist Christian Church			Occasionally (several times a year)	Regularly (weekly)	Moderately religious	Very important	Neutral	Neutral	Disagree	Neutral	Strongly agree	Neutral	Neutral	Agree	Strongly agree	Neutral	Neutral	Distrust slightly	Distrust slightly	To a very large extent	To a very large extent	To a small extent	To a very large extent	To a medium extent	To a medium extent	To a large extent	To a large extent	Strongly agree	Neutral	Neutral	Neutral
21	Male	Government school in rural area (town)	Black African	South Africa	First year	2015	Commerce/Economic & Management Sciences/IT/Accounting	50%-59%	North/South Sotho	Matric (Grade 12)	Secondary Education	Only my mother	We have about the same amount of moneyas most	Christian	Christian (Catholic)						Frequent attendance	Fairly regularly (almost weekly)	Extremely religious	Very important	Agree	Disagree	Neutral	Agree	Strongly agree	Neutral	Disagree	Neutral	Neutral	Trust fully	Trust slightly	Neutral	Neutral	To a large extent	To a large extent	To a large extent	To a medium extent	To a very large extent	To a large extent	To a large extent	To a large extent	Agree	Neutral	Strongly agree	Strongly agree
23	Male	Government school in urban area (township)	Black African	South Africa	First year	2015	Commerce/Economic & Management Sciences/IT/Accounting	70%-74%	North/South Sotho	None/No education	Secondary Education	Both my mother and father in the same household	We are poorer than most	Muslim	Christian (Protestant)	Christian (Protestant)		Independent	Independent		Frequent attendance	Fairly regularly (almost weekly)	Extremely religious	Extremely important	Strongly agree	Strongly disagree	Neutral	Strongly agree	Strongly agree	Disagree	Strongly disagree	Neutral	Strongly disagree	Trust slightly	Neutral	Distrust slightly	Neutral	To a very large extent	To a very large extent	To a very large extent	To a very large extent	To a very large extent	To a large extent	To a very large extent	To a very large extent	Strongly agree	Agree	Strongly agree	Strongly agree
20	Male	Other (please specify)	Black African	Other SADC countries	First year	2015	Commerce/Economic & Management Sciences/IT/Accounting	75% or more	Non-Nguni	A college diploma	Tertiary	Both my mother and father in the same household	We are richer than most	Christian	Christian (Catholic)	Christian (Protestant)			Pentecostal (e.g. "Born again"/"Saved")		Regularly (weekly)	Regularly (weekly)	Extremely religious	Extremely important	Strongly agree	Strongly disagree	Agree	Neutral	Strongly agree	Strongly disagree	Strongly disagree	Strongly disagree	Neutral	Trust fully	Trust slightly	Trust slightly	Trust slightly	To a large extent	To a large extent	To a very large extent	To a large extent	To a large extent	To a large extent	To a very large extent	To a very large extent	Agree	Disagree	Neutral	Strongly agree
19	Male	Government school in rural area (township)	Black African	South Africa	First year	2015	Commerce/Economic & Management Sciences/IT/Accounting	50%-59%	North/South Sotho	A college diploma	Secondary Education	Only my mother	We are poorer than most		Christian (Protestant)	Christian (Protestant)	Lutheran	Lutheran	Zionist Christian Church		Frequent attendance	Regularly (weekly)	Moderately religious	Refused to answer	Neutral	Disagree	Neutral	Strongly agree	Strongly agree	Neutral	Strongly disagree	Disagree	Neutral	Trust slightly	Neutral	Neutral	Neutral	To a large extent	To a very large extent	To a small extent	To no extent	To a very large extent	To a very large extent	To a very large extent	To a very large extent	Agree	Neutral	Strongly agree	Strongly agree
21	Male	Government school in urban area (township)	Black African	South Africa	First year	2015	Commerce/Economic & Management Sciences/IT/Accounting	60%-69%	North/South Sotho	Primary education (some or complete)	Primary education	Only my mother	We have about the same amount of moneyas most	Christian	Christian (Catholic)	Christian (Catholic)					Occasionally (several times a year)	Frequent attendance	Moderately religious	Somewhat important	Neutral	Disagree	Neutral	Neutral	Agree	Agree	Agree	Neutral	Agree	Trust slightly	Neutral	Distrust slightly	Distrust slightly	To a large extent	To a large extent	To a large extent	To a medium extent	To a medium extent	To a small extent	To a medium extent	To a large extent	Agree	Strongly agree	Agree	Agree
21	Male	Government school in rural area (town)	Black African	South Africa	First year	2015	Commerce/Economic & Management Sciences/IT/Accounting	50%-59%	North/South Sotho	Matric (Grade 12)	Secondary Education	Some of the time in my mother's home, and some in my father's home	We have about the same amount of moneyas most	Christian	Christian (Protestant)	Christian (Protestant)	Anglican	Anglican	Anglican	Anglican	Frequent attendance	Frequent attendance	Moderately religious	Very important	Agree	Disagree	Agree	Agree	Agree	Disagree	Agree	Neutral	Disagree	Trust fully	Trust slightly	Distrust slightly	Distrust slightly	To a very large extent	To a very large extent	To a very large extent	To a medium extent	To a very large extent	To a very large extent	To a very large extent	To a very large extent	Strongly agree	Disagree	Agree	Strongly agree
20	Male	Government school in rural area (town)	White	South Africa	First year	2015	Education/Education Sciences	60%-69%	Afrikaan	Matric (Grade 12)	Secondary Education	Only my mother	We are poorer than most	Christian	Christian (Protestant)	Christian (Protestant)	Church of Christ	Methodist	Evangelical		Occasionally (several times a year)	Occasionally (several times a year)	Moderately religious	Very important	Neutral	Strongly disagree	Agree	Neutral	Agree	Neutral	Disagree	Agree	Agree	Neutral	Neutral	Neutral	Neutral	To a very large extent	To a large extent	To a large extent	To no extent	To a large extent	To no extent	To a very large extent	To a very large extent	Strongly agree	Disagree	Neutral	Strongly agree
19	Male	Government school in rural area (town)	Black African	South Africa	First year	2015	Agriculture	50%-59%	North/South Sotho	Primary education (some or complete)	Primary education	Only my father	We have about the same amount of moneyas most	Christian	Christian (Catholic)	Christian (Catholic)	Zionist Christian Church	Methodist			Occasionally (several times a year)	Fairly regularly (almost weekly)	Extremely religious	Very important	Strongly agree	Disagree	Agree	Disagree	Strongly agree	Neutral	Disagree	Neutral	Disagree	Trust fully	Neutral	Neutral	Neutral	To a very large extent		To a medium extent	To a small extent	To a large extent	To a very large extent	To a very large extent	To a very large extent	Agree	Neutral	Agree	Strongly agree
19	Male	Government school in rural area (town)	Black African	South Africa	First year	2015	Agriculture	60%-69%	North/South Sotho	A college diploma	Tertiary	Both my mother and father in the same household	We have about the same amount of moneyas most	Christian	Christian (Catholic)	Christian (Protestant)			Methodist		Regularly (weekly)	Regularly (weekly)	Extremely religious	Extremely important	Strongly agree	Strongly disagree	Strongly agree	Strongly agree	Strongly agree	Strongly disagree	Strongly agree	Strongly agree	Neutral	Trust fully	Neutral	Don't trust at all	Distrust slightly	To a very large extent	To a very large extent	To a very large extent	To no extent	To a large extent	To a very large extent	To a very large extent	To a large extent	Strongly agree	Strongly disagree	Strongly agree	Strongly agree
20	Male	Government school in rural area (township)	Black African	South Africa	First year	2015	Agriculture	60%-69%	North/South Sotho	None/No education	No education	Both my mother and father in the same household	We are poorer than most	Christian	Christian (Protestant)	No religious affiliation	Zionist Christian Church	Zionist Christian Church			Fairly regularly (almost weekly)	Fairly regularly (almost weekly)	Moderately religious	Very important	Strongly agree	Neutral	Strongly disagree	Strongly disagree	Neutral	Strongly agree	Neutral	Agree	Neutral	Trust fully	Neutral	Distrust slightly	Distrust slightly	To a very large extent	To a large extent	To a very large extent	To no extent	To a very large extent	To no extent	To a very large extent	To a very large extent	Agree	Strongly agree	Neutral	Neutral
20	Male	Government school in rural area (township)	Black African	South Africa	First year	2015	Education/Education Sciences	40%-49%	North/South Sotho	Some secondary education but not matric	Secondary Education	My mother and stepfather	We have about the same amount of moneyas most	Christian	Christian (Catholic)	Christian (Catholic)	Jehovah's Witness	Anglican	Anglican		Occasionally (several times a year)	Frequent attendance	Moderately religious	Somewhat important	Neutral	Strongly disagree	Neutral	Agree	Strongly agree	Neutral	Neutral	Neutral	Disagree	Neutral	Distrust slightly	Distrust slightly	Distrust slightly	To a very large extent	To a very large extent	To a very large extent	To no extent	To a very large extent	To a very large extent	To a very large extent	To a very large extent	Strongly agree	Strongly agree	Strongly agree	Strongly agree
22	Male	Government school in urban area (township)	Black African	South Africa	First year	2015	Human and Social Sciences/Arts/Theology/Humanities	60%-69%	North/South Sotho	A college diploma	Tertiary	Only my mother	We have about the same amount of moneyas most	Christian	Christian (Protestant)	Christian (Protestant)	Anglican	Anglican	Anglican	Anglican	Fairly regularly (almost weekly)	Frequent attendance	Moderately religious	Very important	Strongly agree	Strongly disagree	Strongly agree	Strongly agree	Strongly agree	Neutral	Disagree	Disagree	Neutral	Trust slightly	Neutral	Distrust slightly	Don't trust at all	To a very large extent	To a very large extent	To a very large extent	To a very large extent	To a very large extent	To a very large extent	To a very large extent	To a very large extent	Strongly agree	Strongly disagree	Strongly agree	Strongly agree
21	Male	Government school in rural area (township)	Black African	South Africa	First year	2015	Agriculture	60%-69%	North/South Sotho	None/No education	Secondary Education	Only my mother	We are poorer than most	Christian	Christian (Protestant)	Christian (Protestant)	Zionist Christian Church	Zionist Christian Church	Zionist Christian Church		Regularly (weekly)	Regularly (weekly)	Extremely religious	Extremely important	Agree	Strongly agree	Neutral	Strongly agree	Strongly agree	Neutral	Strongly disagree	Neutral	Disagree	Trust fully	Neutral	Neutral	Neutral	To a very large extent	To a very large extent	To a very large extent	To a very large extent	To a very large extent	To a very large extent	To a very large extent	To a very large extent	Strongly agree	Agree	Strongly agree	Strongly agree
19	Male	Government school in urban area (township)	Black African	South Africa	First year	2015	Law	50%-59%	English	Matric (Grade 12)	Tertiary	My mother and stepfather	We are poorer than most	Muslim	Christian (Protestant)	Christian (Protestant)		Independent	Independent	Independent	Occasionally (several times a year)	Frequent attendance	Moderately religious	Very important	Strongly disagree	Disagree	Neutral	Strongly agree	Strongly agree	Agree	Neutral	Agree	Disagree	Trust fully	Don't trust at all	Don't trust at all	Don't trust at all	To a very large extent	To a very large extent	To a very large extent	To no extent	To a very large extent	To a very large extent	To a very large extent	To a very large extent	Strongly agree	Agree	Strongly agree	Strongly agree
19	Male	Government school in rural area (township)	Black African	South Africa	First year	2015	Agriculture	60%-69%	North/South Sotho	Some secondary education but not matric	Secondary Education	Both my mother and father in the same household	We have about the same amount of moneyas most	Christian	Christian (Protestant)	Christian (Protestant)	Pentecostal (e.g. "Born again"/"Saved")	Independent	Independent		Occasionally (several times a year)	Frequent attendance	Extremely religious	Extremely important	Strongly agree	Strongly disagree	Strongly agree	Neutral	Strongly agree	Strongly disagree	Strongly disagree	Neutral	Strongly disagree	Trust fully	Neutral	Neutral	Neutral	To a very large extent	To a large extent	To a large extent	To a large extent	To a very large extent	To a very large extent	To a very large extent	To a very large extent	Strongly agree	Neutral	Strongly agree	Strongly agree
20	Male	Government school in urban area (township)	Black African	South Africa	First year	2015	Agriculture	50%-59%	North/South Sotho	Some secondary education but not matric	Primary education	Both my mother and father in the same household	We have about the same amount of moneyas most	Christian			Pentecostal (e.g. "Born again"/"Saved")	Anglican	Anglican		Regularly (weekly)	Occasionally (several times a year)	Extremely religious	Very important	Strongly disagree	Disagree	Neutral	Strongly agree	Agree	Neutral	Disagree	Neutral	Neutral	Trust slightly	Neutral	Neutral	Distrust slightly	To a medium extent	To a medium extent	To a large extent	To a large extent	To a very large extent	To a large extent	To a very large extent	To a very large extent	Strongly agree	Neutral	Strongly agree	Strongly agree
20	Male	Private school	White	South Africa	First year	2015	Science/Natural Sciences/Health Sciences	60%-69%	English	Matric (Grade 12)		Both my mother and father in the same household	We have about the same amount of moneyas most	Traditional African	Christian (Protestant)	No religious affiliation		Anglican			Never	Never	Not religious at all	Not at all important	Agree	Disagree	Agree	Strongly agree	Strongly agree	Disagree	Neutral	Neutral	Disagree	Trust slightly	Neutral	Neutral	Neutral	To a very large extent	To a very large extent	To a very large extent	To a very large extent	To a very large extent	To a very large extent	To a very large extent	To a very large extent	Strongly agree	Agree	Strongly agree	Strongly agree
22	Male	Government school in urban area (township)	Black African	South Africa	First year	2015	Agriculture	60%-69%	Nguni		Secondary Education	Only my mother	We are poorer than most	Christian	Christian (Protestant)		Church of Christ	Church of Christ			Regularly (weekly)	Regularly (weekly)	Not religious at all	Not at all important	Neutral	Disagree	Neutral	Agree	Agree	Neutral	Neutral	Neutral	Neutral	Distrust slightly	Distrust slightly	Distrust slightly	Distrust slightly	To a large extent	To a large extent	To a large extent	To a small extent	To a large extent	To a large extent	To a large extent	To a large extent	Agree	Neutral	Agree	Agree
	Male	Government school in rural area (town)	Black African	South Africa	First year	2015	Commerce/Economic & Management Sciences/IT/Accounting	50%-59%	Non-Nguni	None/No education	Primary education	Only my mother	We are poorer than most	Christian	Christian (Protestant)			Zionist Christian Church			Only on special occasions	Regularly (weekly)	Moderately religious	Not very important	Agree	Disagree	Agree	Agree	Strongly agree	Agree	Neutral	Strongly agree	Strongly agree	Don't trust at all	Don't trust at all	Don't trust at all	Don't trust at all	To a medium extent	To a medium extent	To a medium extent	To a large extent	To a large extent	To a large extent	To a medium extent	To a large extent	Agree	Disagree	Agree	Agree
19	Male	Government school in urban area (township)	Black African	South Africa	First year	2015	Education/Education Sciences	50%-59%	North/South Sotho	Matric (Grade 12)	Secondary Education	Both my mother and father in the same household	We have about the same amount of moneyas most	Christian	Christian (Protestant)	Christian (Protestant)	Pentecostal (e.g. "Born again"/"Saved")	Zionist Christian Church	Zionist Christian Church		Fairly regularly (almost weekly)	Frequent attendance	Extremely religious	Extremely important	Strongly agree	Strongly disagree	Agree	Neutral	Strongly agree	Neutral	Disagree	Neutral	Neutral	Trust slightly	Trust slightly	Trust slightly	Don't trust at all	To a large extent	To a very large extent	To a large extent	To a large extent	To a very large extent	To a large extent	To a large extent	To a large extent	Strongly agree	Agree	Agree	Strongly agree
18	Male	Government school in urban area (township)	Black African	South Africa	First year	2015	Commerce/Economic & Management Sciences/IT/Accounting	75% or more	Nguni	A college diploma	Secondary Education	Only my mother	We have about the same amount of moneyas most	Christian	Christian (Protestant)	Christian (Protestant)	Methodist	Baptist	Methodist		Regularly (weekly)	Regularly (weekly)	Extremely religious	Very important	Strongly agree	Neutral	Agree	Neutral	Strongly agree	Neutral	Strongly disagree	Agree	Agree	Trust slightly	Neutral	Trust slightly	Neutral	To a very large extent	To a very large extent	To a very large extent	To a very large extent	To a very large extent	To a very large extent	To a very large extent	To a very large extent	Strongly agree	Disagree	Strongly agree	Strongly agree
21	Male	Government school in urban area (township)	Black African	South Africa	First year	2015	Human and Social Sciences/Arts/Theology/Humanities	50%-59%	Nguni	None/No education	No education	Only my mother	We are poorer than most	Traditional African	Christian (Protestant)	No religious affiliation		Calvinist			Never	Occasionally (several times a year)	Moderately religious	Somewhat important	Neutral	Disagree	Neutral	Agree	Strongly agree	Neutral	Disagree	Agree	Neutral	Neutral	Don't trust at all	Don't trust at all	Don't trust at all	To a large extent	To a medium extent	To a medium extent	To a small extent	To a large extent	To a large extent	To a large extent	To a large extent	Agree	Disagree	Agree	Agree
22	Male	Government school in urban area (surburb)	Black African	South Africa	First year	2015	Education/Education Sciences	60%-69%	North/South Sotho		Secondary Education	Only my mother	We are poorer than most	Christian	Christian (Protestant)		Zionist Christian Church	Zionist Christian Church			Occasionally (several times a year)	Regularly (weekly)	Moderately religious		Strongly agree	Strongly disagree	Strongly agree	Neutral	Strongly agree	Strongly disagree	Strongly disagree	Neutral	Neutral	Neutral	Neutral	Neutral	Neutral	To a very large extent	To a very large extent	To a very large extent	To a very large extent	To a very large extent	To a very large extent	To a very large extent	To a very large extent	Strongly agree	Strongly agree	Strongly agree	Strongly agree
21	Male	Government school in urban area (township)	Black African	South Africa	First year	2015	Education/Education Sciences	60%-69%	North/South Sotho		Secondary Education	Other relatives (aunt, uncle, grandparent)	We have about the same amount of moneyas most	Christian	Christian (Catholic)						Occasionally (several times a year)	Fairly regularly (almost weekly)	Moderately religious	Very important	Strongly agree	Strongly disagree	Neutral	Strongly disagree	Strongly agree	Neutral	Disagree	Neutral	Strongly agree	Trust slightly	Neutral	Distrust slightly	Distrust slightly	To a very large extent	To a very large extent	To a very large extent	To a very large extent	To a medium extent	To no extent	To a medium extent	To a medium extent	Strongly agree	Strongly agree	Neutral	Strongly agree
	Male	Government school in urban area (township)	Black African	South Africa	First year	2015	Education/Education Sciences	70%-74%	Nguni	Some secondary education but not matric	Tertiary	Both my mother and father in the same household	We have about the same amount of moneyas most	Christian	Christian (Protestant)	No religious affiliation	Zionist Christian Church	Zionist Christian Church			Fairly regularly (almost weekly)	Regularly (weekly)	Moderately religious	Extremely important	Agree	Neutral	Neutral	Strongly agree	Strongly agree	Neutral	Neutral	Disagree	Strongly agree	Neutral	Distrust slightly	Don't trust at all	Neutral	To a very large extent	To a medium extent	To a very large extent	To no extent	To a very large extent	To a very large extent	To a very large extent	To a very large extent
21	Male	Government school in rural area (town)	Black African	South Africa	First year	2015	Education/Education Sciences					No parents or guardians (I live alone)	We are poorer than most			Christian (Catholic)					Frequent attendance	Only on special occasions	Extremely religious	Extremely important	Neutral	Agree	Neutral	Strongly disagree	Strongly agree	Strongly agree	Strongly agree	Strongly agree	Strongly agree	Distrust slightly	Don't trust at all	Don't trust at all	Neutral	To a very large extent	To a large extent	To a small extent		To a large extent	To a medium extent	To a medium extent	To a large extent	Neutral	Neutral	Agree	Neutral
20	Male	Government school in urban area (surburb)	Black African	South Africa	First year	2015	Commerce/Economic & Management Sciences/IT/Accounting	60%-69%	North/South Sotho	Some secondary education but not matric	Secondary Education	Some of the time in my mother's home, and some in my father's home	We are poorer than most	Christian	Christian (Protestant)	Christian (Protestant)	Jehovah's Witness	Church of Christ	Church of Christ	Church of Christ	Only on special occasions	Frequent attendance	Not religious at all	Refused to answer	Agree	Neutral	Neutral	Strongly agree	Strongly agree	Disagree	Strongly disagree	Disagree	Disagree	Trust fully	Neutral	Don't trust at all	Distrust slightly	To a large extent	To a medium extent	To a medium extent	To no extent	To a very large extent	To a very large extent	To a very large extent	To no extent	Agree	Neutral	Strongly agree	Strongly agree
18	Male	Government school in rural area (township)	Black African	South Africa	First year	2015	Commerce/Economic & Management Sciences/IT/Accounting	60%-69%	North/South Sotho	An undergraduate degree	Secondary Education	My father and stepmother	We have about the same amount of moneyas most	Traditional African	Traditional African	Traditional African	Lutheran	Zionist Christian Church	Jehovah's Witness	Lutheran	Occasionally (several times a year)	Occasionally (several times a year)	Extremely religious	Very important	Strongly agree	Neutral	Neutral	Agree	Strongly disagree	Neutral	Neutral	Neutral	Neutral	Trust slightly	Trust slightly	Neutral	Neutral	To a large extent	To a large extent	To a large extent	To a medium extent	To a very large extent	To a medium extent	To a very large extent	To a very large extent	Strongly agree	Neutral	Strongly agree	Agree
22	Male	Government school in urban area (surburb)	Black African	South Africa	First year	2015	Law	70%-74%	English	A college diploma	Tertiary	Both my mother and father in the same household	We have about the same amount of moneyas most	Christian	Christian (Protestant)	Christian (Protestant)	Pentecostal (e.g. "Born again"/"Saved")	Pentecostal (e.g. "Born again"/"Saved")	Pentecostal (e.g. "Born again"/"Saved")		Regularly (weekly)	Regularly (weekly)	Moderately religious	Very important	Agree	Neutral	Agree	Strongly agree	Strongly agree	Disagree	Disagree	Disagree	Disagree	Trust slightly	Neutral	Neutral	Neutral	To a large extent	To a very large extent	To a large extent	To a medium extent	To a medium extent	To a large extent	To a large extent	To a large extent	Agree	Neutral	Agree	Strongly agree
18	Male	Government school in rural area (township)	Black African	South Africa	First year	2015	Law	60%-69%	Nguni	A college diploma	Secondary Education	Both my mother and father in the same household	We have about the same amount of moneyas most	Christian	Christian (Protestant)	Christian (Protestant)	Methodist				Occasionally (several times a year)	Frequent attendance	Moderately religious	Refused to answer	Disagree	Disagree	Disagree	Neutral	Strongly agree	Neutral	Strongly disagree	Neutral	Disagree	Trust fully	Don't trust at all	Don't trust at all	Don't trust at all	To a very large extent	To a very large extent	To a very large extent	To no extent	To a medium extent	To a very large extent	To a very large extent	To a large extent	Strongly agree	Strongly disagree	Strongly agree	Strongly agree
22	Male	Private school	Black African	South Africa	First year	2015	Law	60%-69%	Nguni	A postgraduate degree	Tertiary	Only my mother	We have about the same amount of moneyas most	Christian	Christian (Protestant)	Christian (Protestant)	Methodist	Methodist	Methodist	Church of Christ	Occasionally (several times a year)	Regularly (weekly)	Extremely religious	Extremely important	Disagree	Strongly disagree	Strongly agree	Agree	Strongly agree	Neutral	Strongly disagree	Strongly disagree	Disagree	Trust fully	Distrust slightly	Neutral	Trust slightly	To a very large extent	To a large extent	To a very large extent	To a medium extent	To a very large extent	To a very large extent	To a very large extent	To a very large extent	Strongly agree	Disagree	Strongly agree	Strongly agree
21	Male	Government school in rural area (township)	Black African	South Africa	First year	2015	Human and Social Sciences/Arts/Theology/Humanities	70%-74%	Nguni	Some secondary education but not matric	Primary education	Only my mother	We are richer than most		Christian (Protestant)		Presbyterian	Presbyterian			Frequent attendance	Frequent attendance	Moderately religious	Very important	Agree	Disagree	Strongly disagree	Strongly disagree	Strongly agree	Neutral	Disagree	Agree	Neutral	Trust fully	Neutral	Don't trust at all	Don't trust at all	To a large extent	To a large extent	To a very large extent	To a large extent	To a very large extent	To a very large extent	To a very large extent	To a very large extent	Strongly agree	Strongly disagree	Strongly agree	Strongly agree
20	Male	Government school in urban area (township)	Black African	South Africa	First year	2015	Law	75% or more	North/South Sotho	Matric (Grade 12)		Other relatives (aunt, uncle, grandparent)	We have about the same amount of moneyas most	Christian	Christian (Protestant)	Christian (Protestant)					Fairly regularly (almost weekly)	Regularly (weekly)	Moderately religious	Somewhat important	Agree	Neutral	Neutral	Strongly agree	Strongly agree	Neutral	Strongly disagree	Neutral	Neutral	Trust slightly	Neutral	Neutral	Neutral	To a very large extent	To a medium extent	To a very large extent	To no extent	To a large extent	To a very large extent	To a large extent	To a very large extent	Strongly agree	Neutral	Strongly agree	Strongly agree
22	Male	Government school in urban area (township)	Black African	South Africa	First year	2015	Education/Education Sciences	60%-69%	North/South Sotho	None/No education	Secondary Education	Some of the time in my mother's home, and some in my father's home	We are poorer than most	Christian	Christian (Protestant)	Christian (Protestant)	Zionist Christian Church	Zionist Christian Church	Zionist Christian Church		Frequent attendance	Occasionally (several times a year)	Extremely religious	Very important	Neutral	Disagree	Neutral	Disagree	Strongly agree	Disagree	Disagree	Agree	Neutral	Trust slightly	Neutral	Neutral	Neutral	To a medium extent	To a medium extent	To a medium extent	To a medium extent	To a medium extent	To a medium extent	To a large extent	To a large extent	Strongly agree	Strongly agree	Strongly agree	Strongly agree
18	Male	Government school in rural area (town)	Black African	South Africa	First year	2015	Law	50%-59%	North/South Sotho	Matric (Grade 12)	Secondary Education	Only my mother	We have about the same amount of moneyas most	Muslim	Christian (Protestant)	Christian (Protestant)		Baptist	Baptist		Regularly (weekly)	Regularly (weekly)	Extremely religious	Extremely important	Agree	Disagree	Disagree	Neutral	Strongly agree	Strongly agree	Disagree	Neutral	Neutral	Trust fully	Trust slightly	Trust slightly	Neutral	To a large extent	To a very large extent	To a large extent	To no extent	To a very large extent	To a very large extent	To a very large extent	To a very large extent	Agree	Strongly disagree	Strongly agree	Strongly agree
24	Male	Government school in urban area (township)	Black African	South Africa	First year	2015	Commerce/Economic & Management Sciences/IT/Accounting	60%-69%	Nguni	Matric (Grade 12)	Secondary Education	Only my mother	We have about the same amount of moneyas most	Christian	Christian (Catholic)						Only on special occasions	Frequent attendance	Moderately religious	Extremely important	Strongly agree	Strongly disagree	Agree	Agree	Strongly agree	Neutral	Strongly disagree	Neutral	Strongly agree	Trust fully	Neutral	Neutral	Trust slightly	To a very large extent	To a very large extent	To a very large extent	To a very large extent	To a very large extent	To a very large extent	To a very large extent	To a very large extent	Agree	Neutral	Strongly agree	Strongly agree
18	Male	Government school in urban area (surburb)	Black African	South Africa	First year	2015	Science/Natural Sciences/Health Sciences		Nguni	A postgraduate degree	Tertiary	Only my mother	We have about the same amount of moneyas most	Christian	Christian (Protestant)	Christian (Protestant)	Church of Christ	Church of Christ	Church of Christ		Frequent attendance	Occasionally (several times a year)	Extremely religious	Very important	Strongly agree	Disagree	Disagree	Strongly agree	Strongly agree	Neutral	Neutral	Neutral	Neutral	Don't trust at all	Don't trust at all	Don't trust at all	Don't trust at all	To a large extent	To a large extent	To a large extent	To a medium extent	To a large extent	To a large extent	To a large extent	To a large extent
19	Male	Government school in rural area (town)	Black African	South Africa	First year	2015	Commerce/Economic & Management Sciences/IT/Accounting	60%-69%	Afrikaan	Matric (Grade 12)	Tertiary	Only my mother	We have about the same amount of moneyas most	Christian	Christian (Protestant)						Fairly regularly (almost weekly)	Fairly regularly (almost weekly)	Extremely religious	Very important	Neutral	Strongly disagree	Strongly disagree	Neutral	Strongly agree	Neutral	Strongly agree	Strongly agree	Strongly agree	Trust fully	Neutral	Neutral	Trust fully	To a very large extent	To a very large extent	To a medium extent	To no extent	To a very large extent	To a medium extent	To a very large extent	To a very large extent	Strongly agree	Neutral	Neutral	Neutral
21	Male	Government school in urban area (surburb)	Black African	South Africa	First year	2015	Human and Social Sciences/Arts/Theology/Humanities	50%-59%	North/South Sotho		Tertiary	Only my mother	We have about the same amount of moneyas most	Christian	Christian (Protestant)		Methodist	Methodist			Frequent attendance	Fairly regularly (almost weekly)	Extremely religious	Very important	Neutral	Strongly disagree	Neutral	Agree	Agree	Neutral	Neutral	Agree	Agree	Neutral	Neutral	Neutral	Neutral	To a medium extent	To a small extent	To a very large extent	To a medium extent	To a large extent	To a large extent	To a large extent	To a large extent	Agree	Neutral	Agree	Agree
18	Male	Government school in rural area (township)	Coloured	South Africa	First year	2015	Agriculture	50%-59%	Afrikaan	A college diploma	Secondary Education	Both my mother and father in the same household	We have about the same amount of moneyas most	Christian	Christian (Catholic)	Christian (Catholic)	Evangelical	Evangelical	Evangelical	Evangelical	Frequent attendance		Extremely religious	Somewhat important	Strongly agree	Disagree	Neutral	Neutral	Strongly agree	Disagree	Disagree	Neutral	Disagree	Trust slightly	Distrust slightly	Distrust slightly	Distrust slightly	To a very large extent	To a very large extent	To a medium extent	To a small extent	To a very large extent	To a medium extent	To a very large extent	To a very large extent	Strongly agree	Strongly disagree	Agree	Strongly agree
19	Male	Government school in urban area (surburb)	White	South Africa	First year	2015	Commerce/Economic & Management Sciences/IT/Accounting	60%-69%	Afrikaan	A college diploma	Tertiary	Both my mother and father in the same household	We have about the same amount of moneyas most	Christian	Christian (Protestant)	Christian (Protestant)	Dutch Reformed	Dutch Reformed	Dutch Reformed		Occasionally (several times a year)	Occasionally (several times a year)	Moderately religious	Somewhat important	Strongly agree	Neutral	Strongly disagree	Neutral	Strongly agree	Agree	Agree	Strongly agree	Neutral	Trust fully	Neutral	Neutral	Neutral	To a very large extent	To a very large extent	To a very large extent	To a small extent	To a large extent	To no extent	To a large extent	To a large extent	Strongly agree	Neutral	Disagree	Disagree
19	Male	Government school in urban area (surburb)	White	South Africa	First year	2015	Engineering	50%-59%	Afrikaan	Matric (Grade 12)	Secondary Education	Both my mother and father in the same household	We have about the same amount of moneyas most	Christian	Christian (Protestant)	Christian (Protestant)	Dutch Reformed	Dutch Reformed	Dutch Reformed		Occasionally (several times a year)	Fairly regularly (almost weekly)	Extremely religious	Very important	Agree	Neutral	Neutral	Disagree	Agree	Neutral	Neutral	Neutral	Neutral	Trust fully	Neutral	Neutral	Neutral	To a very large extent	To a very large extent	To a very large extent	To a very large extent	To a very large extent	To no extent	To a very large extent	To a very large extent	Strongly agree	Neutral	Neutral	Agree
22	Male	Government school in urban area (township)	Coloured	South Africa	First year	2015	Education/Education Sciences	60%-69%	Afrikaan	A college diploma	Tertiary	My mother and stepfather	We have about the same amount of moneyas most	Christian	Christian (Catholic)		Baptist	Baptist	Baptist		Fairly regularly (almost weekly)	Fairly regularly (almost weekly)	Extremely religious	Very important	Strongly agree	Agree	Agree	Agree	Agree	Agree	Agree	Strongly agree	Strongly agree	Trust slightly	Trust slightly	Trust slightly	Trust slightly	To a large extent	To a large extent	To a medium extent	To a large extent	To a very large extent	To a large extent	To a large extent	To a large extent	Agree	Agree	Neutral	Agree
20	Male	Government school in urban area (surburb)	Coloured	South Africa	First year	2015	Law	50%-59%	Afrikaan	Matric (Grade 12)	Secondary Education	Both my mother and father in the same household	We have about the same amount of moneyas most	Christian	Christian (Catholic)	Christian (Catholic)	Methodist	Methodist	Methodist		Fairly regularly (almost weekly)	Fairly regularly (almost weekly)	Extremely religious	Very important	Agree	Strongly agree	Agree	Agree	Agree	Agree	Agree	Agree	Agree	Trust slightly	Trust slightly	Trust slightly	Distrust slightly	To a medium extent	To a large extent	To a medium extent	To a medium extent	To a large extent	To a medium extent	To a large extent	To a large extent	Agree	Agree	Strongly agree	Strongly agree
19	Male		White	South Africa	First year	2015	Science/Natural Sciences/Health Sciences	50%-59%	Afrikaan	An undergraduate degree	Tertiary	Both my mother and father in the same household	We have about the same amount of moneyas most	Christian	Christian (Protestant)	Christian (Protestant)	Lutheran	Lutheran	Lutheran		Fairly regularly (almost weekly)	Regularly (weekly)	Extremely religious	Extremely important	Neutral	Neutral	Neutral	Neutral	Strongly agree	Agree	Neutral	Agree	Neutral	Trust slightly	Distrust slightly	Distrust slightly	Distrust slightly	To a very large extent	To a very large extent	To a very large extent	To a large extent	To a very large extent	To a small extent	To a very large extent	To a very large extent	Agree	Neutral	Disagree	Neutral
18	Male	Government school in urban area (surburb)	White	South Africa	First year	2015	Commerce/Economic & Management Sciences/IT/Accounting	50%-59%	Afrikaan	A postgraduate degree	Secondary Education	Only my father	We have about the same amount of moneyas most	Christian	Christian (Protestant)	Christian (Protestant)	Church of Christ	Jehovah's Witness	Church of Christ	Church of Christ	Frequent attendance	Frequent attendance	Moderately religious	Somewhat important	Strongly disagree	Agree	Disagree	Strongly agree	Strongly agree	Agree	Strongly agree	Strongly agree	Strongly agree	Trust fully	Neutral	Neutral	Neutral	To a large extent	To a large extent	To a medium extent	To a small extent	To a medium extent	To no extent	To a large extent	To a large extent	Neutral	Strongly agree	Strongly agree	Disagree
19	Male	Government school in urban area (surburb)	Black African	South Africa	First year	2015	Commerce/Economic & Management Sciences/IT/Accounting	Below 40%	English	A postgraduate degree	Tertiary	Both my mother and father in the same household	We are richer than most	Christian	Christian (Protestant)	Christian (Protestant)	Anglican	Anglican	Anglican		Never	Regularly (weekly)	Moderately religious	Not very important	Agree	Disagree	Agree	Agree	Agree	Disagree	Neutral	Disagree	Disagree	Trust fully	Neutral	Distrust slightly	Distrust slightly	To a very large extent	To a large extent	To a large extent	To a small extent	To a very large extent	To a very large extent	To a very large extent	To a very large extent	Strongly agree	Strongly disagree	Strongly agree	Strongly agree
20	Male	Government school in urban area (township)	Black African	South Africa	First year	2015	Human and Social Sciences/Arts/Theology/Humanities	60%-69%	North/South Sotho	Matric (Grade 12)	Secondary Education	Other relatives (aunt, uncle, grandparent)	We have about the same amount of moneyas most	Christian	Christian (Protestant)	Christian (Protestant)	Lutheran	Lutheran	Anglican	Lutheran	Frequent attendance	Regularly (weekly)	Extremely religious	Extremely important	Agree	Disagree	Disagree	Agree	6	Neutral	Disagree	Strongly agree	Neutral	Trust fully	Neutral	Neutral	Neutral	To a very large extent	To a very large extent	To a large extent	To a medium extent	To a medium extent	To a large extent	To a very large extent	To a medium extent	Agree	Agree	Strongly agree	Strongly agree
23	Male	Government school in urban area (township)	Black African	South Africa	First year	2015	Science/Natural Sciences/Health Sciences	70%-74%	North/South Sotho	Matric (Grade 12)	Secondary Education	Other relatives (aunt, uncle, grandparent)	We are poorer than most	Christian							Occasionally (several times a year)	Fairly regularly (almost weekly)	Moderately religious	Somewhat important	Strongly agree	Disagree	Neutral	Strongly agree	Strongly agree	Neutral	Disagree	Agree	Disagree	Trust slightly	Distrust slightly	Don't trust at all		To a very large extent	To a very large extent	To a very large extent	To a medium extent	To a very large extent	To a medium extent	To a very large extent	To a very large extent	Strongly agree	Strongly agree	Strongly agree	Strongly agree
20	Male	Government school in rural area (town)	Black African	South Africa	First year	2015	Science/Natural Sciences/Health Sciences	50%-59%	North/South Sotho	A postgraduate degree	Tertiary	Only my mother	We have about the same amount of moneyas most	Christian	Christian (Protestant)	Christian (Protestant)	Anglican	Anglican	Anglican		Occasionally (several times a year)	Fairly regularly (almost weekly)	Moderately religious	Extremely important	Agree	Strongly disagree	Agree	Neutral	Strongly agree	Agree	Disagree	Neutral	Agree	Trust fully	Trust slightly	Trust slightly	Trust slightly	To a very large extent	To a large extent	To a very large extent	To a very large extent	To a very large extent	To a large extent	To a very large extent	To a very large extent	Neutral	Agree	Agree	Strongly agree
19	Male	Government school in urban area (surburb)	Black African	South Africa	First year	2015	Commerce/Economic & Management Sciences/IT/Accounting	60%-69%	North/South Sotho	Some secondary education but not matric	Tertiary	Both my mother and father in the same household	We are richer than most	Traditional African	Christian (Protestant)	Traditional African		Anglican			Never	Never	Not religious at all	Somewhat important	Disagree	Neutral	Disagree	Strongly disagree	Strongly agree	Neutral	Neutral	Strongly agree	Neutral	Neutral	Don't trust at all	Neutral	Neutral	To a medium extent	To a large extent	To a large extent	To a small extent	To a large extent	To a very large extent	To a large extent	To a large extent	Strongly agree	Neutral	Strongly agree	Strongly agree
19	Male	Government school in urban area (surburb)	White	South Africa	First year	2015	Human and Social Sciences/Arts/Theology/Humanities	70%-74%	Afrikaan	A college diploma	Tertiary	My father and stepmother	We have about the same amount of moneyas most	Christian	Christian (Protestant)	Christian (Protestant)					Fairly regularly (almost weekly)	Fairly regularly (almost weekly)	Moderately religious	Very important	Strongly agree	Neutral	Neutral	Neutral	Strongly agree	Strongly disagree	Neutral	Neutral	Neutral	Trust fully	Trust slightly	Neutral	Neutral	To a very large extent	To a very large extent	To a very large extent	To a very large extent	To a very large extent	To a medium extent	To a very large extent	To a very large extent	Strongly agree	Strongly agree	Neutral	Neutral
22	Male	Government school in urban area (township)	Black African	South Africa	First year	2015	Science/Natural Sciences/Health Sciences	60%-69%	North/South Sotho	Some secondary education but not matric	Primary education	Guardian/foster parent who is not a relative	We have about the same amount of moneyas most	Christian	Christian (Catholic)	Christian (Catholic)	Independent			Independent	Occasionally (several times a year)	Frequent attendance	Moderately religious	Very important	Strongly agree	Neutral	Agree	Strongly disagree	Agree	Neutral	Disagree	Strongly agree	Disagree	Distrust slightly	Distrust slightly	Distrust slightly	Distrust slightly	To a large extent	To a large extent	To a small extent	To no extent	To a very large extent	To a very large extent	To a medium extent	To a medium extent	Strongly agree	Strongly agree	Strongly agree	Strongly agree
27	Male	Government school in rural area (township)	Black African	South Africa	First year	2015	Science/Natural Sciences/Health Sciences	70%-74%	North/South Sotho	Some secondary education but not matric	Secondary Education	Other relatives (aunt, uncle, grandparent)	We are richer than most	Traditional African	Traditional African					0	Never	Only on special occasions	Not religious at all	Refused to answer	Agree	Disagree	Neutral	Strongly agree	Strongly agree	Neutral	Neutral	Neutral	Disagree	Neutral	Distrust slightly	Neutral	Neutral	To a large extent	To a large extent	To a medium extent	To a small extent	To a medium extent	To a medium extent	To a medium extent	To a medium extent	Agree	Agree	Agree	Agree
	Male	Government school in rural area (town)	Black African	South Africa	First year	2015	Science/Natural Sciences/Health Sciences	70%-74%	North/South Sotho	Primary education (some or complete)	Secondary Education		We have about the same amount of moneyas most	Others	Christian (Catholic)	Christian (Catholic)	Baptist	Zionist Christian Church			Frequent attendance	Fairly regularly (almost weekly)	Extremely religious	Extremely important	Disagree	Neutral	Strongly disagree	Strongly disagree	Neutral	Strongly agree	Strongly agree	Strongly agree	Strongly agree	Trust fully	Neutral	Neutral	Neutral	To a medium extent	To a medium extent	To a large extent	To a medium extent	To a medium extent	To a medium extent	To a medium extent	To a medium extent	Strongly agree	Agree	Agree	Agree
21	Male	Government school in urban area (township)		South Africa	First year	2015	Science/Natural Sciences/Health Sciences					My mother and stepfather	We have about the same amount of moneyas most	Christian			Baptist				Occasionally (several times a year)	Frequent attendance	Moderately religious	Very important	Strongly agree	Disagree	Strongly agree	Strongly agree	Strongly agree	Neutral	Neutral	Neutral	Neutral	Trust fully	Neutral	Neutral	Neutral	To a very large extent	To a very large extent	To a very large extent	To a very large extent	To a very large extent	To a very large extent		To no extent	Strongly agree	Strongly agree	Strongly agree	Strongly agree
	Male	Government school in urban area (surburb)	White	South Africa	First year	2015	Science/Natural Sciences/Health Sciences	60%-69%	Afrikaan	A postgraduate degree	Tertiary	Both my mother and father in the same household	We have about the same amount of moneyas most	Christian	Christian (Protestant)	Christian (Protestant)	Methodist	Methodist	Methodist		Occasionally (several times a year)	Fairly regularly (almost weekly)	Moderately religious	Not at all important	Strongly disagree	Agree	Disagree	Strongly agree	Strongly agree	Neutral	Strongly agree	Strongly agree	Strongly agree	Trust fully	Neutral	Neutral	Neutral	To a large extent	To a large extent	To a medium extent	To a small extent	To a medium extent	To no extent	To a very large extent	To a large extent	Neutral	Strongly agree	Strongly agree	Disagree
18	Male	Government school in urban area (surburb)	Black African	South Africa	First year	2015	Commerce/Economic & Management Sciences/IT/Accounting	60%-69%	North/South Sotho	Some secondary education but not matric	Secondary Education	Both my mother and father in the same household	We have about the same amount of moneyas most	Christian	Christian (Catholic)	Christian (Catholic)	Methodist	Pentecostal (e.g. "Born again"/"Saved")	Zionist Christian Church	Pentecostal (e.g. "Born again"/"Saved")	Frequent attendance	Frequent attendance	Moderately religious	Very important	Strongly disagree	Disagree	Neutral	Agree	Strongly agree	Neutral	Strongly disagree	Neutral	Agree	Neutral	Neutral	Neutral	Neutral	To a large extent	To a very large extent	To a large extent	To a large extent	To a very large extent	To a very large extent	To a very large extent	To a very large extent	Strongly agree	Strongly disagree	Strongly agree	Strongly agree
19	Male	Government school in rural area (town)	White	South Africa	First year	2014	Human and Social Sciences/Arts/Theology/Humanities	70%-74%	Afrikaan	A college diploma	Tertiary	Both my mother and father in the same household	We have about the same amount of moneyas most	Traditional African	Christian (Protestant)	Christian (Protestant)		Dutch Reformed	Dutch Reformed		Occasionally (several times a year)	Regularly (weekly)	Not religious at all	Not at all important	Strongly agree	Disagree	Strongly agree	Agree	Strongly agree	Disagree	Disagree	Neutral	Disagree	Neutral	Neutral	Neutral	Neutral	To a very large extent	To a very large extent	To a very large extent	To a large extent	To a large extent	To a medium extent	To a large extent	To a large extent	Strongly agree	Agree	Agree	Agree
19	Male	Government school in urban area (surburb)	Black African	South Africa	First year	2015	Science/Natural Sciences/Health Sciences	60%-69%	Nguni	An undergraduate degree	Secondary Education	Only my mother	We have about the same amount of moneyas most	Christian	Christian (Catholic)	Christian (Catholic)					Regularly (weekly)	Regularly (weekly)	Extremely religious	Extremely important	Strongly disagree	Disagree	Agree	Neutral	Strongly agree	Neutral	Strongly disagree	Neutral	Disagree	Trust slightly	Distrust slightly	Distrust slightly	Distrust slightly	To a very large extent	To a very large extent	To a large extent	To a large extent	To a very large extent	To a very large extent	To a large extent	To a very large extent	Strongly agree	Neutral	Agree	Strongly agree
	Male	Government school in urban area (township)	Black African	South Africa	First year	2015	Law	60%-69%	English	Matric (Grade 12)	Secondary Education	Other relatives (aunt, uncle, grandparent)	We have about the same amount of moneyas most	Traditional African	Christian (Protestant)					Church of Christ	Never	Frequent attendance	Not religious at all	Not very important	Strongly agree	Strongly disagree	Strongly agree	Strongly agree	Strongly agree	Disagree	Strongly disagree	Disagree	Neutral	Distrust slightly	Distrust slightly	Distrust slightly	Distrust slightly	To a medium extent	To a medium extent	To a medium extent	To a medium extent	To a medium extent	To a medium extent	To a very large extent	To a very large extent	Disagree	Neutral	Neutral	Disagree
22	Male	Government school in urban area (surburb)	Black African	South Africa	First year	2015	Commerce/Economic & Management Sciences/IT/Accounting	60%-69%	Nguni		Tertiary	Only my mother	We have about the same amount of moneyas most	Christian	Christian (Protestant)		Pentecostal (e.g. "Born again"/"Saved")	Pentecostal (e.g. "Born again"/"Saved")			Frequent attendance	Fairly regularly (almost weekly)	Moderately religious	Extremely important	Agree	Disagree	Neutral	Strongly agree	Strongly agree	Neutral	Disagree	Neutral	Neutral	Trust fully	Neutral	Neutral	Neutral	To a large extent	To a large extent	To a large extent	To no extent	To a large extent	To a large extent	To a large extent	To a large extent	Disagree	Strongly disagree	Neutral	Strongly agree
19	Male	Government school in urban area (township)	Black African	South Africa	First year	2015	Science/Natural Sciences/Health Sciences	60%-69%	North/South Sotho	None/No education	No education	No parents or guardians (I live alone)	We are poorer than most	Traditional African							Occasionally (several times a year)	Occasionally (several times a year)	Moderately religious	Very important	Neutral	Disagree	Strongly agree	Strongly agree	Neutral	Neutral	Strongly agree	Strongly agree	Disagree	Trust fully	Don't trust at all	Don't trust at all	Don't trust at all	To a medium extent	To no extent	To a very large extent	To a very large extent	To a very large extent	To a very large extent	To a large extent	To a very large extent	Strongly agree	Neutral	Strongly agree	Strongly agree
20	Male	Government school in urban area (surburb)	Black African	South Africa	First year	2015	Law	60%-69%	English	A postgraduate degree	Tertiary	Both my mother and father in the same household	We have about the same amount of moneyas most		Christian (Protestant)	Christian (Protestant)					Occasionally (several times a year)	Occasionally (several times a year)	Moderately religious	Very important	Strongly agree	Disagree	Strongly agree	Agree	Strongly agree	Disagree	Disagree	Strongly disagree	Strongly disagree	Trust fully	Neutral	Neutral	Neutral	To a medium extent	To a medium extent	To a small extent	To a small extent	To a large extent	To a large extent	To a large extent	To a very large extent	Strongly agree	Disagree	Neutral	Agree
21	Male	Government school in urban area (township)	Black African	South Africa	First year	2015	Commerce/Economic & Management Sciences/IT/Accounting	60%-69%	North/South Sotho		Tertiary		We have about the same amount of moneyas most	Traditional African	Christian (Protestant)	Christian (Protestant)				Methodist	Never	Fairly regularly (almost weekly)	Not religious at all	Not at all important	Strongly agree	Strongly disagree	Neutral	Strongly agree	Strongly agree	Neutral	Neutral	Neutral	Strongly disagree	Trust slightly	Neutral	Neutral	Neutral	To a very large extent	To a very large extent	To no extent	To no extent	To a large extent	To a large extent	To a large extent	To a large extent	Strongly agree	Disagree	Strongly agree	Strongly agree
19	Male	Government school in rural area (township)	Black African	South Africa	First year	2015	Science/Natural Sciences/Health Sciences	60%-69%	North/South Sotho	Some secondary education but not matric	Secondary Education	Both my mother and father in the same household	We are poorer than most	Christian	Christian (Protestant)	Christian (Protestant)	Zionist Christian Church	Zionist Christian Church	Zionist Christian Church		Occasionally (several times a year)	Regularly (weekly)	Moderately religious	Very important	Strongly agree	Neutral	Disagree	Disagree	Strongly agree	Agree	Neutral	Strongly agree	Strongly agree	Trust slightly	Neutral	Distrust slightly	Distrust slightly	To a medium extent	To a medium extent	To a small extent	To a small extent	To a large extent	To a large extent	To a large extent	To a large extent	Strongly agree	Strongly disagree	Strongly agree	Strongly agree
18	Male	Government school in urban area (surburb)	Black African	South Africa	First year	2015	Human and Social Sciences/Arts/Theology/Humanities	70%-74%	North/South Sotho		Secondary Education	Only my mother	We are richer than most	Christian	Christian (Catholic)	Christian (Catholic)	Pentecostal (e.g. "Born again"/"Saved")				Frequent attendance	Regularly (weekly)	Moderately religious	Not very important	Strongly agree	Disagree	Agree	Strongly agree	Strongly agree	Neutral	Neutral	Neutral	Strongly agree	Trust slightly	Distrust slightly	Distrust slightly	Distrust slightly	To a very large extent	To a very large extent	To a large extent	To a medium extent	To a very large extent	To a medium extent	To a large extent	To a very large extent	Strongly agree	Strongly agree	Strongly agree	Strongly agree
22	Male	Government school in rural area (township)	Black African	South Africa	First year	2015	Science/Natural Sciences/Health Sciences	60%-69%	Nguni	Some secondary education but not matric	Secondary Education	Both my mother and father in the same household	We have about the same amount of moneyas most	Christian	Christian (Protestant)	Christian (Protestant)	Church of Christ	Anglican	Anglican	Anglican	Occasionally (several times a year)	Occasionally (several times a year)	Extremely religious	Extremely important	Strongly agree	Neutral	Neutral	Strongly agree	Strongly agree	Strongly agree	Agree	Strongly agree	Strongly agree	Trust slightly	Neutral	Don't trust at all	Don't trust at all	To a very large extent	To a very large extent	To a very large extent	To a very large extent	To a very large extent	To a very large extent	To a very large extent	To a very large extent	Strongly agree	Agree	Strongly agree	Strongly agree
19	Male	Government school in urban area (surburb)	Black African	South Africa	First year	2015	Science/Natural Sciences/Health Sciences	60%-69%	North/South Sotho	An undergraduate degree	No education	Both my mother and father in the same household	We have about the same amount of moneyas most		Christian (Protestant)	Christian (Protestant)	Dutch Reformed	Dutch Reformed	Dutch Reformed		Only on special occasions	Regularly (weekly)	Moderately religious	Very important	Strongly disagree	Neutral	Strongly disagree	Neutral	Agree	Agree	Neutral	Strongly agree	Strongly agree	Neutral	Don't trust at all	Neutral	Neutral	To a medium extent	To a large extent	To a small extent	To a medium extent	To a large extent	To a very large extent	To a medium extent	To a medium extent	Agree	Agree	Neutral	Strongly agree
19	Male	Government school in rural area (town)		South Africa	First year	2015	Science/Natural Sciences/Health Sciences	60%-69%	Afrikaan	A postgraduate degree	Tertiary	Both my mother and father in the same household	We have about the same amount of moneyas most				Lutheran	Lutheran	Lutheran		Fairly regularly (almost weekly)	Regularly (weekly)	Extremely religious	Extremely important	Agree	Agree	Neutral	Strongly agree	Strongly agree	Neutral	Strongly disagree	Disagree	Disagree	Trust fully	Neutral	Neutral	Neutral	To a very large extent	To a very large extent	To a very large extent	To a very large extent	To a very large extent	To a very large extent	To a very large extent	To a very large extent	Strongly agree	Strongly agree	Strongly agree	Strongly agree
18	Female	Government school in urban area (township)	Black African	South Africa	First year	2015	Human and Social Sciences/Arts/Theology/Humanities	70%-74%	North/South Sotho	A postgraduate degree	Secondary Education	Only my mother	We have about the same amount of moneyas most	Christian	Christian (Protestant)	Christian (Protestant)	Seventh Day Adventist	Seventh Day Adventist	Seventh Day Adventist		Fairly regularly (almost weekly)	Regularly (weekly)	Moderately religious	Very important	Strongly agree	Strongly agree	Agree	Strongly agree	Strongly agree	Strongly disagree	Strongly disagree	Neutral	Strongly disagree	Trust fully	Trust slightly	Trust slightly	Trust slightly	To a very large extent	To a very large extent	To a very large extent	To a very large extent	To a large extent	To a large extent	To a very large extent	To a very large extent	Strongly agree	Disagree	Agree	Strongly agree
20	Female	Government school in urban area (surburb)	Black African	South Africa	First year	2015	Human and Social Sciences/Arts/Theology/Humanities	70%-74%	North/South Sotho		Tertiary	Only my mother	We are richer than most	Christian			Lutheran				Only on special occasions	Fairly regularly (almost weekly)	Moderately religious	Don't know (DNR)	Strongly agree	Strongly agree	Strongly agree	Strongly agree	Strongly agree	Disagree	Disagree	Disagree	Agree	Trust fully	Neutral	Neutral	Neutral	To a very large extent	To a very large extent	To a very large extent	To a large extent	To a very large extent	To a very large extent	To a very large extent	To a very large extent	Strongly agree	Strongly agree	Strongly agree	Strongly agree
20	Female	Government school in urban area (surburb)	Black African		First year	2015	Human and Social Sciences/Arts/Theology/Humanities	70%-74%	North/South Sotho	Matric (Grade 12)	Secondary Education	Both my mother and father in the same household	We have about the same amount of moneyas most	Christian	Christian (Protestant)	Christian (Protestant)					Frequent attendance	Regularly (weekly)	Extremely religious	Very important	Strongly agree	Strongly disagree	Strongly agree	Neutral	Strongly agree	Strongly disagree	Strongly disagree	Neutral	Strongly disagree	Trust fully	Don't trust at all	Don't trust at all	Don't trust at all	To a very large extent	To a very large extent	To a very large extent	To a medium extent	To a very large extent	To no extent	To a very large extent	To a very large extent	Strongly agree	Strongly disagree	Strongly agree	Strongly agree
19	Female	Government school in urban area (surburb)	Black African	South Africa	First year	2015	Human and Social Sciences/Arts/Theology/Humanities	70%-74%	North/South Sotho	Matric (Grade 12)	Secondary Education	Both my mother and father in the same household	We have about the same amount of moneyas most	Christian	Christian (Protestant)	Christian (Protestant)	Seventh Day Adventist	Seventh Day Adventist	Seventh Day Adventist		Regularly (weekly)	Regularly (weekly)	Extremely religious	Extremely important	Strongly agree	Strongly disagree	Neutral	Strongly disagree	Strongly agree			Strongly agree	Neutral	Trust fully	Trust slightly	Trust slightly	Neutral	To a very large extent	To a very large extent	To a medium extent	To no extent	To a large extent	To no extent	To a very large extent	To a very large extent	Strongly agree	Neutral	Neutral	Strongly agree
19	Female	Government school in rural area (township)	Black African	South Africa	First year	2015	Human and Social Sciences/Arts/Theology/Humanities	60%-69%	North/South Sotho		Secondary Education	Only my mother	We are poorer than most	Christian	Christian (Protestant)		Jehovah's Witness	Jehovah's Witness			Frequent attendance	Regularly (weekly)	Extremely religious	Very important	Strongly agree	Strongly disagree	Strongly agree	Neutral	Strongly agree	Strongly disagree	Strongly disagree	Neutral	Strongly disagree	Trust fully	Neutral	Neutral	Neutral	To a very large extent	To a very large extent	To a very large extent	To no extent	To a very large extent	To a small extent	To a very large extent	To a very large extent	Strongly agree	Strongly disagree	Strongly agree	Strongly agree
20	Female	Private school	Black African	South Africa	First year	2015	Human and Social Sciences/Arts/Theology/Humanities	60%-69%	North/South Sotho	A postgraduate degree	Tertiary	Both my mother and father in the same household	We have about the same amount of moneyas most		Christian (Catholic)	Christian (Catholic)				0	Frequent attendance	Fairly regularly (almost weekly)	Extremely religious	6	Strongly agree	Strongly disagree	Strongly agree	Strongly agree	Strongly agree	Strongly disagree	Strongly disagree	Strongly disagree	Strongly disagree	Trust slightly	Neutral	Trust fully	Trust fully	To a very large extent	To a very large extent	To a very large extent	To a very large extent	To a very large extent	To a very large extent	To a very large extent	To a very large extent	Strongly agree	Strongly disagree	Strongly agree	Strongly agree
20	Female	Government school in urban area (township)	Black African	South Africa	First year	2015	Human and Social Sciences/Arts/Theology/Humanities	60%-69%	North/South Sotho	Matric (Grade 12)	Secondary Education	Only my mother	We have about the same amount of moneyas most	Christian	Christian (Catholic)						Occasionally (several times a year)	Frequent attendance	Moderately religious	Very important	Strongly agree	Strongly disagree	Neutral	Neutral	Strongly agree	Strongly disagree	Strongly disagree	Neutral	Strongly disagree	Trust fully	Distrust slightly	Distrust slightly	Distrust slightly	To a very large extent	To a very large extent	To a very large extent	To a large extent	To a very large extent	To a medium extent	To a very large extent	To a very large extent	Strongly agree	Strongly disagree	Strongly agree	Strongly agree
19	Female	Government school in urban area (township)	Black African	South Africa	First year	2015	Human and Social Sciences/Arts/Theology/Humanities	60%-69%	North/South Sotho	A college diploma	Tertiary	Only my mother	We have about the same amount of moneyas most								Fairly regularly (almost weekly)	Frequent attendance	Moderately religious	Very important	Strongly agree	Strongly disagree	Strongly agree	Neutral	Strongly agree	Disagree	Disagree	Strongly agree	Strongly disagree	Trust slightly	Distrust slightly	Don't trust at all	Don't trust at all	To a large extent	To a large extent	To no extent	To a very large extent	To a medium extent		To a very large extent	To a very large extent	Strongly agree	Strongly agree	Strongly agree	Strongly agree
20	Female	Government school in urban area (township)	Black African	South Africa	First year	2015	Human and Social Sciences/Arts/Theology/Humanities	60%-69%	North/South Sotho		Secondary Education	Only my mother	We have about the same amount of moneyas most								Fairly regularly (almost weekly)	Fairly regularly (almost weekly)	Extremely religious	Very important	Neutral	Neutral	Neutral	Disagree	Strongly agree	Agree	Neutral	Agree	Neutral	Trust fully	Trust slightly	Neutral	Neutral	To a very large extent	To a very large extent	To a very large extent	To a very large extent	To a very large extent	To a large extent	To a very large extent	To a very large extent	Strongly agree	Disagree	Agree	Strongly agree
19	Female	Government school in urban area (surburb)	Black African	South Africa	First year	2015	Human and Social Sciences/Arts/Theology/Humanities	60%-69%	North/South Sotho	Some secondary education but not matric	Tertiary	Both my mother and father in the same household	We have about the same amount of moneyas most	Christian	Christian (Protestant)	Christian (Protestant)	Methodist	Methodist			Regularly (weekly)	Regularly (weekly)	Extremely religious	Very important	Strongly agree	Strongly disagree	Strongly agree	Agree	Strongly agree	Disagree	Strongly disagree	Disagree	Disagree	Trust slightly	Neutral	Neutral	Neutral	To a very large extent	To a very large extent	To a very large extent	To a very large extent	To a very large extent	To a very large extent	To a very large extent	To a very large extent	Strongly agree	Strongly disagree	Strongly agree	Strongly agree
19	Female	Government school in urban area (surburb)	Black African	South Africa	First year	2015	Commerce/Economic & Management Sciences/IT/Accounting	50%-59%	North/South Sotho	A postgraduate degree	Tertiary	Both my mother and father in the same household	We are richer than most	Christian	Christian (Protestant)	Christian (Protestant)	Dutch Reformed	Dutch Reformed	Dutch Reformed		Frequent attendance	Regularly (weekly)	Moderately religious	Very important	Neutral	Neutral	Strongly agree	Strongly disagree	Agree	Agree	Neutral	Neutral	Neutral	Trust slightly	Don't trust at all	Don't trust at all	Don't trust at all	To a very large extent	To a very large extent	To a very large extent	To no extent	To a large extent	To a large extent	To a very large extent	To a very large extent	Strongly agree	Disagree	Agree	Strongly agree
21	Female	Government school in rural area (township)	Black African	South Africa	First year	2015	Commerce/Economic & Management Sciences/IT/Accounting	50%-59%	North/South Sotho	Matric (Grade 12)	Secondary Education	Other relatives (aunt, uncle, grandparent)	We have about the same amount of moneyas most	Christian	Christian (Catholic)	Christian (Catholic)	Pentecostal (e.g. "Born again"/"Saved")				Fairly regularly (almost weekly)	Occasionally (several times a year)	Extremely religious	Extremely important	Strongly agree	Disagree	Strongly agree	Strongly agree	Strongly agree	Disagree	Disagree	Strongly agree	Disagree	Trust fully	Neutral	Neutral	Neutral	To a very large extent	To a large extent	To a large extent	To a large extent	To a very large extent	To a medium extent	To a very large extent	To a very large extent	Strongly agree	Strongly agree	Neutral	Strongly agree
20	Female	Government school in rural area (township)	Black African	South Africa	First year	2015	Commerce/Economic & Management Sciences/IT/Accounting	50%-59%	North/South Sotho		Tertiary	Only my mother	We have about the same amount of moneyas most	Christian	Christian (Catholic)						Occasionally (several times a year)	Fairly regularly (almost weekly)	Extremely religious	Extremely important	Strongly agree	Agree	Neutral	Strongly disagree	Strongly agree	Strongly agree	Neutral	Strongly agree	Strongly agree	Trust fully	Don't trust at all	Don't trust at all	Don't trust at all	To a very large extent	To a large extent	To a medium extent	To no extent	To a large extent	To a medium extent	To a very large extent	To a very large extent	Strongly agree	Neutral	Strongly agree	Strongly agree
20	Female	Government school in urban area (surburb)	Black African	South Africa	First year	2015	Commerce/Economic & Management Sciences/IT/Accounting	60%-69%	North/South Sotho	Matric (Grade 12)	Tertiary	Only my mother	We are poorer than most	Christian	Christian (Protestant)		Church of Christ	Church of Christ		Church of Christ	Fairly regularly (almost weekly)	Fairly regularly (almost weekly)	Not religious at all	Not very important	Strongly agree	Strongly disagree	Strongly agree	Strongly agree	Strongly agree	Strongly disagree	Disagree	Strongly disagree	Neutral	Trust slightly	Neutral	Neutral	Trust slightly	To a large extent	To a large extent	To a medium extent	To a large extent	To a medium extent	To a medium extent	To a medium extent	To a medium extent	Neutral	Agree	Agree	Agree
20	Female	Government school in urban area (surburb)		South Africa	First year	2015	Commerce/Economic & Management Sciences/IT/Accounting	60%-69%	North/South Sotho	A college diploma	Tertiary	Other relatives (aunt, uncle, grandparent)	We have about the same amount of moneyas most	Christian	Christian (Protestant)	Christian (Protestant)	Pentecostal (e.g. "Born again"/"Saved")			Church of Christ	Fairly regularly (almost weekly)	Fairly regularly (almost weekly)	Moderately religious	Somewhat important	Disagree	Disagree	Strongly disagree	Strongly disagree	Neutral	Agree	Strongly agree	Strongly agree	Strongly agree	Neutral	Don't trust at all	Don't trust at all	Don't trust at all	To a large extent	To a medium extent	To a very large extent	To a very large extent	To a medium extent	To no extent	To a large extent	To a medium extent	Neutral	Agree	Neutral	Strongly agree
18	Female	Government school in urban area (surburb)	Black African	South Africa	First year	2015	Commerce/Economic & Management Sciences/IT/Accounting	60%-69%	North/South Sotho	Some secondary education but not matric	Secondary Education	Both my mother and father in the same household	We have about the same amount of moneyas most		Christian (Protestant)	Christian (Protestant)	Methodist	Methodist	Methodist		Frequent attendance	Frequent attendance	Extremely religious	Extremely important	Agree	Disagree	Agree	Neutral	Strongly agree	Neutral	Neutral	Neutral	Neutral	Trust slightly	Neutral	Neutral	Neutral	To a large extent	To a medium extent	To a very large extent	To a medium extent	To a very large extent	To a very large extent	To a very large extent	To a very large extent	Strongly agree	Neutral	Strongly agree	Strongly agree
20	Female	Government school in urban area (surburb)	Black African	South Africa	First year	2015	Commerce/Economic & Management Sciences/IT/Accounting	75% or more	Nguni	None/No education	No education	Only my mother	We are poorer than most	Traditional African	No religious affiliation	No religious affiliation					Never	Never	Extremely religious	Very important	Strongly agree	Strongly disagree	Strongly agree	Strongly agree	Strongly agree	Strongly disagree	Strongly disagree	Strongly disagree	Strongly disagree	Trust fully	Don't trust at all	Don't trust at all		To a small extent	To a small extent	To no extent	To no extent	To a very large extent	To a very large extent	To a very large extent	To a very large extent	Strongly agree	Strongly agree	Strongly agree	Strongly agree
19	Female	Government school in rural area (township)	Black African	South Africa	First year	2015	Commerce/Economic & Management Sciences/IT/Accounting	70%-74%	North/South Sotho	None/No education	No education	Other relatives (aunt, uncle, grandparent)	We are poorer than most	Christian			Pentecostal (e.g. "Born again"/"Saved")				Only on special occasions	Regularly (weekly)	Moderately religious	Very important	Strongly disagree	Strongly agree	Strongly disagree	Strongly agree	Strongly agree	Strongly agree	Strongly agree	Strongly agree	Strongly disagree	Trust fully	Don't trust at all			To a very large extent	To a very large extent	To a small extent	To a very large extent	To a very large extent	To a small extent	To a very large extent	To a very large extent	Strongly agree	Disagree	Strongly agree	Strongly agree
19	Female	Government school in rural area (township)	Black African	South Africa	First year	2015	Commerce/Economic & Management Sciences/IT/Accounting	50%-59%	North/South Sotho	A college diploma	Secondary Education	Both my mother and father in the same household	We have about the same amount of moneyas most	Christian	Christian (Catholic)	Christian (Catholic)					Fairly regularly (almost weekly)	Fairly regularly (almost weekly)	Moderately religious	Very important	Strongly agree	Disagree	Agree	Agree	Strongly agree	Disagree	Neutral	Neutral	Disagree	Trust slightly	Distrust slightly	Distrust slightly	Distrust slightly	To a very large extent	To a very large extent	To a large extent	To a medium extent	To a large extent	To a large extent	To a very large extent	To a very large extent	Agree	Disagree	Agree	Agree
24	Female	Government school in urban area (surburb)	Black African	South Africa	First year	2013	Commerce/Economic & Management Sciences/IT/Accounting	70%-74%	English	A college diploma	Tertiary	Some of the time in my mother's home, and some in my father's home	We have about the same amount of moneyas most	Christian	Christian (Protestant)	Christian (Protestant)	Methodist	Methodist	Methodist		Fairly regularly (almost weekly)	Regularly (weekly)	Extremely religious	Extremely important	Strongly agree	Strongly disagree	Strongly agree	Strongly agree	Strongly agree	Neutral	Disagree	Neutral	Strongly disagree	Trust slightly	Neutral	Neutral	Neutral	To a very large extent	To a very large extent	To a very large extent	To a medium extent	To a very large extent	To a very large extent	To a very large extent	To a very large extent	Strongly agree	Strongly disagree	Strongly agree	Strongly agree
21	Female	Government school in rural area (town)	Black African	South Africa	First year	2015	Education/Education Sciences	50%-59%	English	Matric (Grade 12)	Secondary Education	Both my mother and father in the same household	We are poorer than most	Christian	Christian (Protestant)	Traditional African	Pentecostal (e.g. "Born again"/"Saved")	Pentecostal (e.g. "Born again"/"Saved")			Regularly (weekly)	Regularly (weekly)	Moderately religious	Extremely important	Agree	Disagree	Agree	Neutral	Strongly agree	Neutral	Neutral	Agree	Neutral	Neutral	Neutral	Neutral	Neutral	To a very large extent	To a large extent		To a small extent	To a large extent	To a small extent	To a very large extent	To a very large extent	Strongly agree	Strongly agree	Strongly agree	Strongly agree
22	Female	Government school in urban area (township)	Black African	South Africa	First year	2015	Education/Education Sciences	60%-69%	North/South Sotho	A college diploma	Tertiary	Other relatives (aunt, uncle, grandparent)	We have about the same amount of moneyas most	Christian	Christian (Protestant)	Christian (Protestant)	Anglican	Anglican	Anglican		Occasionally (several times a year)	Frequent attendance	Moderately religious	Somewhat important	Strongly agree	Strongly disagree	Agree	Neutral	Strongly agree	Disagree	Neutral	Neutral	Strongly disagree	Neutral	Distrust slightly	Distrust slightly	Distrust slightly	To a large extent	To a large extent	To a large extent	To a medium extent	To a large extent	To a small extent	To a very large extent	To a very large extent	Strongly agree	Neutral	Agree	Strongly agree
21	Female	Home schooling	Black African	South Africa	First year	2015	Education/Education Sciences	70%-74%	North/South Sotho	A college diploma	Secondary Education	Only my mother	We are poorer than most	Christian	Christian (Protestant)	Christian (Protestant)	Zionist Christian Church	Zionist Christian Church	Zionist Christian Church	Zionist Christian Church	Frequent attendance	Frequent attendance	Moderately religious	Very important	Strongly agree	Strongly agree	Strongly agree	Strongly disagree	Neutral	Neutral	Strongly agree	Agree	Neutral	Neutral	Distrust slightly	Don't trust at all		To a very large extent	To a very large extent	To a very large extent	To a small extent	To a medium extent	To a large extent	To a medium extent	To a large extent	Strongly agree	Agree	Neutral	Strongly agree
24	Female	Government school in urban area (surburb)	Black African	South Africa	First year	2015	Education/Education Sciences	60%-69%	North/South Sotho	Some secondary education but not matric	No education	Some of the time in my mother's home, and some in my father's home	We have about the same amount of moneyas most	Christian		Christian (Protestant)	Church of Christ			Church of Christ	Only on special occasions	Only on special occasions	Moderately religious	Extremely important	Agree	Disagree	Disagree	Agree	Strongly agree	Neutral	Disagree	Neutral	Disagree	Neutral	Distrust slightly	Distrust slightly	Trust slightly	To a large extent	To a large extent	To a large extent	To a large extent	To a large extent	To a large extent	To a very large extent	To a large extent	Strongly agree	Strongly disagree	Strongly agree	Strongly agree
18	Female	Government school in rural area (township)	Black African	South Africa	First year	2015	Education/Education Sciences	70%-74%	North/South Sotho	A postgraduate degree	Tertiary	Both my mother and father in the same household	We have about the same amount of moneyas most	Christian	Christian (Protestant)	Christian (Protestant)	Church of Christ	Church of Christ	Church of Christ		Occasionally (several times a year)	Fairly regularly (almost weekly)	Extremely religious	Very important	Agree	Disagree	Strongly agree	Strongly agree	Strongly agree	Disagree	Strongly disagree	Neutral	Strongly disagree	Neutral	Distrust slightly	Distrust slightly	Distrust slightly	To a very large extent	To a very large extent	To a very large extent	To a very large extent	To a very large extent	To a very large extent	To a very large extent	To a very large extent	Strongly agree	Strongly agree	Strongly agree	Strongly agree
19	Female	Government school in rural area (township)	Black African	South Africa	First year	2015	Education/Education Sciences	60%-69%	North/South Sotho	Some secondary education but not matric	Secondary Education	Other relatives (aunt, uncle, grandparent)	We have about the same amount of moneyas most	Christian	Christian (Protestant)	Christian (Protestant)	Church of Christ	Church of Christ	Church of Christ	Church of Christ	Regularly (weekly)	Fairly regularly (almost weekly)	Extremely religious	Very important	Strongly disagree	Disagree	Strongly disagree	Agree	Strongly disagree	Disagree	Strongly disagree	Agree	Disagree	Don't trust at all	Don't trust at all	Don't trust at all	Don't trust at all	To a very large extent	To a very large extent	To a very large extent	To a very large extent	To a very large extent	To no extent	To a very large extent	To a very large extent	Agree	Agree	Agree	Agree
19	Female	Government school in urban area (township)	White	South Africa	First year	2015	Education/Education Sciences	70%-74%	Afrikaan	Some secondary education but not matric	Secondary Education	Both my mother and father in the same household	We are poorer than most	Christian	Christian (Protestant)	Christian (Protestant)	Church of Christ	Church of Christ	Church of Christ		Occasionally (several times a year)	Occasionally (several times a year)	Extremely religious	Extremely important	Agree	Disagree	Strongly agree	Disagree	Strongly agree	Disagree	Disagree	Neutral	Neutral	Trust slightly	Distrust slightly	Don't trust at all	Distrust slightly	To a medium extent	To a large extent	To a large extent	To a small extent	To a large extent	To no extent	To a large extent	To a large extent	Strongly agree	Strongly agree	Strongly disagree	Strongly disagree
19	Female	Government school in urban area (township)	White	South Africa	First year	2015	Education/Education Sciences		Afrikaan	Matric (Grade 12)	Secondary Education	Both my mother and father in the same household	We are richer than most	Christian	Christian (Protestant)	Christian (Protestant)	Church of Christ	Church of Christ	Church of Christ	Church of Christ	Regularly (weekly)	Regularly (weekly)	Extremely religious	Extremely important	Strongly agree	Disagree	Strongly agree	Strongly disagree	Strongly agree	Neutral	Neutral	Neutral	Neutral	Neutral	Don't trust at all	Don't trust at all	Neutral	To a medium extent	To a large extent	To a large extent	To a small extent	To a very large extent	To no extent	To a medium extent	To a large extent	Strongly agree	Strongly agree	Strongly disagree	Strongly disagree
34	Female	Other (please specify)	Black African	South Africa	First year	2015	Education/Education Sciences	50%-59%	North/South Sotho	A postgraduate degree	Tertiary	Only my mother	We have about the same amount of moneyas most	Christian	Christian (Catholic)	Christian (Catholic)					Regularly (weekly)	Regularly (weekly)	Extremely religious	Very important	Neutral	Neutral	Neutral	Neutral	Strongly agree	Neutral	Disagree	Neutral	Disagree	Trust fully	Neutral	Neutral	Neutral	To a very large extent	To a very large extent	To a large extent		To a very large extent	To a medium extent	To a very large extent	To a very large extent	Strongly agree	Agree	Neutral	Strongly agree
22	Female	Government school in rural area (township)	Black African	South Africa	First year	2015	Science/Natural Sciences/Health Sciences	60%-69%	North/South Sotho	Matric (Grade 12)	Secondary Education		We are poorer than most	Christian	Christian (Protestant)	Christian (Protestant)	Zionist Christian Church	Zionist Christian Church	Zionist Christian Church		Regularly (weekly)	Regularly (weekly)	Extremely religious	Very important	Strongly agree	Agree	Agree	Neutral	Neutral	Agree	Neutral	Agree	Neutral	Trust slightly	Trust slightly	Trust slightly		To a very large extent	To a very large extent	To a large extent	To a large extent	To a large extent	To a large extent	To a large extent	To a very large extent	Agree	Agree	Agree	Strongly agree
19	Female	Government school in rural area (town)	White	South Africa	First year	2015	Agriculture	70%-74%	Afrikaan	An undergraduate degree	Secondary Education	Both my mother and father in the same household	We have about the same amount of moneyas most	Traditional African	Christian (Protestant)	Christian (Protestant)	Jehovah's Witness	Jehovah's Witness	Jehovah's Witness		Never	Only on special occasions	Not religious at all	Refused to answer	Strongly agree	Strongly disagree	Strongly agree	Strongly agree	Strongly agree	Disagree	Strongly disagree	Strongly disagree	Strongly disagree	Trust fully	Neutral	Neutral	Neutral	To a very large extent	To a very large extent	To a very large extent	To a very large extent	To a very large extent	To a very large extent	To a very large extent	To a very large extent	Strongly agree	Disagree	Strongly agree	Strongly agree
18	Female	Government school in rural area (town)	Black African	South Africa	First year	2015	Education/Education Sciences	70%-74%	Nguni	A college diploma	Tertiary	Other relatives (aunt, uncle, grandparent)	We have about the same amount of moneyas most	Christian	Christian (Protestant)	Christian (Protestant)	Church of Christ	Church of Christ	Church of Christ		Frequent attendance	Fairly regularly (almost weekly)	Moderately religious	Extremely important	Strongly agree	Strongly agree	Strongly agree	Strongly agree	Strongly agree	Agree	Agree	Agree	Strongly agree	Trust slightly	Neutral	Neutral	Neutral	To a very large extent	To a very large extent	To a very large extent	To a very large extent	To a very large extent	To a very large extent	To a very large extent	To a very large extent	Agree	Agree	Strongly agree	Agree
21	Female	Government school in rural area (township)	Black African	South Africa	First year	2015	Human and Social Sciences/Arts/Theology/Humanities	60%-69%	North/South Sotho		Secondary Education	Other relatives (aunt, uncle, grandparent)	We have about the same amount of moneyas most	Christian	Christian (Protestant)	Christian (Protestant)	Dutch Reformed			Dutch Reformed	Occasionally (several times a year)	Occasionally (several times a year)	Moderately religious	Extremely important	Strongly agree	Disagree	Neutral	Agree	Strongly agree	Neutral	Strongly disagree	Strongly agree	Neutral	Trust fully	Neutral	Neutral	Neutral	To a large extent	To a large extent	To a very large extent	To a very large extent	To a very large extent	To a large extent	To a very large extent	To a very large extent	Strongly agree	Disagree	Strongly agree	Strongly agree
19	Female	Government school in urban area (surburb)	Black African	South Africa	First year	2015	Law	70%-74%	North/South Sotho	A college diploma	Tertiary	Both my mother and father in the same household	We have about the same amount of moneyas most	Christian	Christian (Protestant)	Christian (Protestant)	Anglican	Anglican	Anglican		Frequent attendance	Fairly regularly (almost weekly)	Extremely religious	Extremely important	Agree	Disagree	Agree	Disagree	Strongly agree	Neutral	Disagree	Strongly agree	Disagree	Trust fully	Distrust slightly	Distrust slightly	Distrust slightly	To a large extent	To a large extent	To a large extent	To no extent	To a medium extent	To a small extent	To a very large extent	To a very large extent	Strongly agree	Disagree	Strongly agree	Strongly agree
20	Female	Government school in rural area (town)	Black African	South Africa	First year	2015	Agriculture	60%-69%	Non-Nguni	Matric (Grade 12)	Secondary Education	Only my mother	We have about the same amount of moneyas most	Christian			Lutheran				Fairly regularly (almost weekly)	Fairly regularly (almost weekly)	Extremely religious	Very important	Agree	Neutral	Agree	Neutral	Strongly agree	Disagree	Neutral	Agree	Disagree	Neutral	Neutral	Neutral	Neutral	To a very large extent	To a very large extent	To a medium extent	To a small extent	To a very large extent	To a medium extent	To a very large extent	To a very large extent	Strongly agree	Agree	Strongly agree	Strongly agree
20	Female	Government school in urban area (township)	Coloured	South Africa	First year	2015	Agriculture	60%-69%	Afrikaan	Some secondary education but not matric	Secondary Education	Other relatives (aunt, uncle, grandparent)	We have about the same amount of moneyas most	Traditional African	Christian (Catholic)	No religious affiliation					Only on special occasions	Only on special occasions	Moderately religious	Very important	Agree	Agree	Agree	Neutral	Agree	Neutral	Neutral	Neutral	Disagree	Neutral	Neutral	Neutral	Neutral	To a large extent	To a large extent	To a large extent	To a medium extent	To a large extent	To a large extent	To a large extent	To a large extent	Agree	Agree	Agree	Agree
19	Female	Private school	Black African	South Africa	First year	2015	Human and Social Sciences/Arts/Theology/Humanities	70%-74%	Nguni	A postgraduate degree	Tertiary	Both my mother and father in the same household	We have about the same amount of moneyas most	Christian	Christian (Protestant)	Christian (Protestant)	Methodist	Methodist	Methodist		Regularly (weekly)	Regularly (weekly)	Extremely religious	Extremely important	Neutral	Disagree	Neutral	Neutral	Strongly agree	Neutral	Disagree	Neutral	Strongly disagree	Trust fully	Distrust slightly	Distrust slightly	Distrust slightly	To a large extent	To a large extent	To a medium extent	To a very large extent	To a very large extent	To a very large extent	To a very large extent	To a very large extent	Strongly agree	Disagree	Strongly agree	Strongly agree
20	Female	Government school in urban area (township)	Black African	South Africa	First year	2015	Agriculture		North/South Sotho		Secondary Education	Only my mother	We are poorer than most	Christian	Christian (Protestant)		Lutheran	Lutheran			Frequent attendance	Fairly regularly (almost weekly)	Extremely religious	Extremely important	Neutral	Neutral	Disagree	Agree	Agree	Agree	Agree	Neutral	Neutral	Trust fully	Neutral	Distrust slightly	Distrust slightly	To a very large extent	To a very large extent	To a very large extent	To a medium extent	To a large extent	To a large extent	To a large extent	To a large extent	Strongly agree	Strongly disagree	Strongly agree	Strongly agree
22	Female	Government school in urban area (surburb)	Black African	South Africa	First year	2015	Agriculture	40%-49%	North/South Sotho	Matric (Grade 12)	Secondary Education	Both my mother and father in the same household	We are poorer than most												Agree	Disagree	Neutral	Disagree	Agree	Neutral	Disagree	Agree	Neutral	Trust fully	Neutral	Neutral	Neutral	To a very large extent	To a very large extent	To a very large extent	To no extent	To a medium extent	To no extent		To a very large extent	Agree	Agree	Neutral	Agree
20	Female	Private school	Black African	South Africa	First year	2015	Agriculture	60%-69%	North/South Sotho	None/No education	No education	Both my mother and father in the same household	We are poorer than most	Christian	Christian (Protestant)	Christian (Protestant)	Lutheran	Lutheran	Lutheran	Lutheran	Never	Regularly (weekly)	Moderately religious	Very important	Neutral	Disagree	Neutral	Agree	Strongly agree	Neutral	Neutral	Agree	Disagree	Neutral	Neutral	Neutral	Neutral	To a large extent	To a medium extent	To a medium extent	To a large extent	To a large extent	To a very large extent	To a very large extent	To a very large extent	Neutral	Disagree	Strongly agree	Strongly agree
19	Female	Government school in urban area (surburb)	Black African	South Africa	First year	2015	Commerce/Economic & Management Sciences/IT/Accounting	50%-59%	Non-Nguni	Some secondary education but not matric	Tertiary	Only my father	We have about the same amount of moneyas most	Christian	Christian (Protestant)	Traditional African	Baptist	Baptist	Zionist Christian Church		Occasionally (several times a year)	Occasionally (several times a year)	Moderately religious	Refused to answer	Neutral	Disagree	Agree	Strongly disagree	Strongly agree	Neutral	Disagree	Neutral	Strongly agree	Neutral	Distrust slightly	Don't trust at all	Distrust slightly	To a very large extent	To a medium extent	To a very large extent	To a medium extent	To a very large extent	To a very large extent	To a large extent	To a large extent	Strongly agree		Agree	Agree
19	Female	Government school in urban area (township)	Black African	South Africa	First year	2015	Education/Education Sciences	60%-69%		Matric (Grade 12)	Tertiary	Only my father	We have about the same amount of moneyas most	Christian	Christian (Protestant)	Christian (Protestant)	Zionist Christian Church	Zionist Christian Church			Only on special occasions	Frequent attendance	Moderately religious	Extremely important	Strongly agree	Disagree	Agree	Agree	Strongly agree	Neutral	Neutral	Strongly agree	Strongly agree	Trust slightly	Don't trust at all	Distrust slightly	Distrust slightly	To a medium extent	To a large extent	To a very large extent	To no extent	To a very large extent	To a very large extent	To a very large extent	To a very large extent	Strongly agree	Strongly agree	Strongly agree	Strongly agree
19	Female	Government school in urban area (township)	Black African	South Africa	First year	2015	Education/Education Sciences	60%-69%	Nguni		Secondary Education	Only my mother	We have about the same amount of moneyas most	Christian	Christian (Protestant)		Pentecostal (e.g. "Born again"/"Saved")	Pentecostal (e.g. "Born again"/"Saved")			Occasionally (several times a year)	Fairly regularly (almost weekly)	Moderately religious	Very important	Strongly agree	Disagree	Strongly agree	Strongly agree	Strongly agree	Neutral	Agree	Strongly disagree	Neutral	Neutral	Distrust slightly	Distrust slightly	Distrust slightly	To a large extent	To a large extent	To a large extent	To a large extent	To a very large extent	To a very large extent	To a very large extent	To a very large extent	Strongly agree	Strongly disagree	Strongly agree	Strongly agree
19	Female	Government school in urban area (surburb)	Black African	South Africa	First year	2015	Human and Social Sciences/Arts/Theology/Humanities	50%-59%	Nguni	An undergraduate degree	Tertiary	Only my mother	We have about the same amount of moneyas most		Christian (Protestant)	Christian (Protestant)	Pentecostal (e.g. "Born again"/"Saved")	Pentecostal (e.g. "Born again"/"Saved")	Methodist		Fairly regularly (almost weekly)	Fairly regularly (almost weekly)	Extremely religious	Extremely important	Strongly agree	Strongly disagree	Strongly agree	Strongly agree	Strongly agree	Strongly disagree	Strongly disagree	Strongly disagree	Strongly disagree	Trust slightly	Don't trust at all	Don't trust at all	Don't trust at all	To a very large extent	To a very large extent	To a very large extent	To a large extent		To no extent	To a medium extent	To a large extent	Strongly agree	Strongly agree	Strongly agree	Strongly agree
21	Female	Government school in rural area (township)	Black African	South Africa	First year	2015	Commerce/Economic & Management Sciences/IT/Accounting	60%-69%	North/South Sotho	Some secondary education but not matric	Primary education	Only my mother	We have about the same amount of moneyas most	Christian	Traditional African	Christian (Protestant)			Zionist Christian Church		Occasionally (several times a year)	Occasionally (several times a year)	Moderately religious	Extremely important	Strongly agree	Strongly disagree	Agree	Strongly disagree	Strongly disagree	Strongly disagree	Disagree	Disagree	Agree	Don't trust at all	Don't trust at all	Don't trust at all	Don't trust at all	To a small extent	To a small extent	To a very large extent	To a medium extent	To a very large extent	To a very large extent	To a very large extent	To a very large extent	Strongly agree	Disagree	Strongly agree	Strongly agree
20	Female	Government school in urban area (township)	Black African	South Africa	First year	2015	Commerce/Economic & Management Sciences/IT/Accounting	50%-59%	Nguni	Some secondary education but not matric	Secondary Education	Only my mother	We have about the same amount of moneyas most	Christian	Christian (Protestant)	No religious affiliation	Methodist				Only on special occasions	Only on special occasions	Moderately religious	Very important	Strongly agree	Strongly agree	Strongly disagree	Strongly disagree	Neutral	Agree	Strongly agree	Strongly agree	Strongly agree	Trust fully	Neutral	Don't trust at all	Don't trust at all	To a large extent	To a small extent	To no extent	To no extent	To a large extent	To a very large extent	To a very large extent	To a large extent	Strongly agree	Strongly agree	Strongly agree	Strongly agree
19	Female	Government school in urban area (township)	Black African	South Africa	First year	2015	Commerce/Economic & Management Sciences/IT/Accounting	70%-74%	North/South Sotho	Some secondary education but not matric	Secondary Education	Both my mother and father in the same household	We have about the same amount of moneyas most	Christian	Christian (Protestant)	Christian (Protestant)	Methodist	Methodist	Methodist		Frequent attendance	Regularly (weekly)	Extremely religious	Extremely important	Agree	Strongly disagree	Neutral	Disagree	Strongly agree	Neutral	Strongly disagree	Agree	Neutral	Distrust slightly	Trust slightly	Trust slightly	Trust slightly	To a very large extent	To a very large extent	To a very large extent	To no extent	To a very large extent	To a small extent	To a very large extent	To a very large extent	Strongly agree	Disagree	Strongly agree	Strongly agree
20	Female	Government school in rural area (town)	Black African	South Africa	First year	2015	Education/Education Sciences	60%-69%	North/South Sotho	Matric (Grade 12)	Secondary Education	Only my mother	We have about the same amount of moneyas most	Christian	Christian (Protestant)	Christian (Protestant)	Dutch Reformed	Dutch Reformed	Dutch Reformed		Regularly (weekly)	Only on special occasions	Extremely religious	Extremely important	Agree	Neutral	Neutral	Agree	Strongly agree	Neutral	Disagree	Strongly agree	Neutral	Trust slightly	Neutral	Neutral	Neutral	To a medium extent	To a large extent	To a small extent	To a small extent	To a large extent	To a medium extent	To a large extent	To a large extent	Strongly agree	Strongly agree	Agree	Strongly agree
20	Female	Government school in urban area (surburb)	Black African	South Africa	First year	2015	Education/Education Sciences	60%-69%	English		Tertiary	Other relatives (aunt, uncle, grandparent)	We have about the same amount of moneyas most	Christian	Christian (Protestant)						Fairly regularly (almost weekly)	Fairly regularly (almost weekly)	Moderately religious	Very important	Agree	Strongly disagree	Agree	Agree	Strongly disagree	Neutral	Disagree	Agree	Neutral	Distrust slightly	Neutral	Neutral	Neutral	To a large extent	To a large extent	To a large extent	To a large extent	To a large extent	To a large extent	To a large extent	To a large extent	Agree	Disagree	Agree	Strongly agree
30	Female	Government school in rural area (township)	Black African	South Africa	First year	2015	Education/Education Sciences	60%-69%	North/South Sotho	Some secondary education but not matric	Secondary Education	Only my mother	We have about the same amount of moneyas most	Christian	Christian (Catholic)	Christian (Catholic)					Frequent attendance	Fairly regularly (almost weekly)	Moderately religious	Extremely important	Neutral	Disagree	Disagree	Strongly disagree	Strongly agree	Agree	Strongly disagree	Agree	Agree	Don't trust at all	Don't trust at all	Don't trust at all	Don't trust at all	To a large extent	To a large extent	To a medium extent	To a large extent	To a large extent		To a medium extent	To a large extent	Agree	Disagree	Neutral	Strongly agree
20	Female	Government school in urban area (surburb)	Black African	South Africa	First year	2015	Education/Education Sciences	60%-69%	Nguni		Tertiary	Only my mother	We have about the same amount of moneyas most	Others	Other (specify)		Seventh Day Adventist	Seventh Day Adventist			Frequent attendance	Fairly regularly (almost weekly)	Moderately religious	Very important	Strongly agree	Neutral	Disagree	Strongly disagree	Strongly agree	Agree	Strongly disagree	Disagree	Agree	Don't trust at all	Don't trust at all	Don't trust at all		To a very large extent	To a very large extent	To a very large extent	To a very large extent	To a very large extent	To a very large extent	To a very large extent	To a very large extent	Strongly agree	Disagree	Agree	Strongly agree
35	Female	Government school in rural area (township)	Black African	South Africa	First year	2015	Education/Education Sciences	60%-69%	North/South Sotho	Some secondary education but not matric		Only my father	We are poorer than most	Christian			Baptist				Regularly (weekly)	Regularly (weekly)	Extremely religious	Very important	Neutral	Disagree	Agree	Disagree	Strongly agree	Agree	Agree	Strongly agree	Neutral	Trust fully	Neutral	Neutral	Neutral	To a medium extent	To a medium extent	To a medium extent	To a medium extent	To a medium extent	To no extent	To a very large extent	To a large extent	Neutral	Disagree	Agree	Agree
19	Female	Government school in urban area (township)	Black African	South Africa	First year	2015	Education/Education Sciences	60%-69%	Nguni	A college diploma	Tertiary	Both my mother and father in the same household	We have about the same amount of moneyas most	Christian	Christian (Protestant)	Christian (Protestant)	Presbyterian	Presbyterian			Fairly regularly (almost weekly)	Frequent attendance	Extremely religious	Extremely important	Strongly agree	Disagree	Strongly agree	Agree	Strongly disagree	Strongly agree	Disagree	Strongly agree	Neutral	Distrust slightly	Distrust slightly	Neutral	Neutral	To a very large extent	To a medium extent	To a very large extent	To a medium extent	To a medium extent	To a small extent	To a medium extent	To a medium extent	Strongly agree	Strongly agree	Strongly agree	Strongly agree
19	Female	Government school in urban area (township)	Black African	South Africa	First year	2015	Education/Education Sciences	75% or more	Nguni	Some secondary education but not matric	Secondary Education	Other relatives (aunt, uncle, grandparent)	We have about the same amount of moneyas most	Christian	Christian (Catholic)	Christian (Catholic)					Regularly (weekly)	Regularly (weekly)	Moderately religious	Very important	Strongly agree	Strongly disagree	Strongly agree	Disagree	Strongly agree	Strongly disagree	Strongly disagree	Strongly disagree	Strongly disagree	Don't trust at all	Neutral	Don't trust at all	Neutral	To a very large extent	To a very large extent	To a very large extent	To a medium extent	To a very large extent	To a medium extent	To a very large extent	To a very large extent	Strongly agree	Strongly agree	Strongly agree	Strongly agree
20	Female	Government school in urban area (surburb)	Black African	South Africa	First year	2015	Education/Education Sciences	75% or more	Nguni	Some secondary education but not matric	Secondary Education	Both my mother and father in the same household	We have about the same amount of moneyas most	Christian	Christian (Protestant)	Christian (Protestant)	Pentecostal (e.g. "Born again"/"Saved")	Pentecostal (e.g. "Born again"/"Saved")	Pentecostal (e.g. "Born again"/"Saved")		Regularly (weekly)	Regularly (weekly)	Extremely religious	Extremely important	Strongly disagree	Agree	Neutral	Neutral	Strongly agree	Neutral	Strongly disagree	Strongly agree	Neutral	Trust slightly	Neutral	Distrust slightly	Distrust slightly	To a very large extent	To a large extent	To a very large extent		To a medium extent	To a large extent	To a medium extent	To a very large extent	Strongly agree	Neutral	Neutral	Strongly agree
22	Female	Government school in rural area (town)	Black African	South Africa	First year	2013	Education/Education Sciences	60%-69%	North/South Sotho		Tertiary	Only my mother	We are poorer than most	Christian	Christian (Catholic)		Church of Christ	Church of Christ			Occasionally (several times a year)	Fairly regularly (almost weekly)	Extremely religious	Very important	Neutral	Agree	Neutral	Strongly disagree	Strongly agree	Strongly agree	Neutral	Strongly agree	Agree	Don't trust at all	Don't trust at all	Don't trust at all	Don't trust at all	To a large extent	To a large extent	To a medium extent	To a medium extent	To a very large extent	To no extent	To a very large extent	To a very large extent	Strongly agree	Strongly agree	Agree	Strongly agree
	Female	Private school	Black African	South Africa	First year	2015	Commerce/Economic & Management Sciences/IT/Accounting	60%-69%	North/South Sotho	A postgraduate degree	Tertiary	Both my mother and father in the same household	We are poorer than most	Christian	Christian (Catholic)	Christian (Catholic)	Church of Christ	Church of Christ	Church of Christ		Regularly (weekly)	Regularly (weekly)	Moderately religious	Very important	Neutral	Neutral	Neutral	Neutral	Neutral	Strongly disagree	Strongly disagree	Strongly disagree	Strongly disagree	Distrust slightly	Don't trust at all	Don't trust at all	Don't trust at all	To a very large extent	To a very large extent	To a very large extent	To no extent	To a very large extent	To a large extent	To a large extent	To a large extent	Strongly agree	Strongly agree	Strongly agree	Strongly agree
18	Female	Government school in urban area (surburb)	Black African	South Africa	First year	2015	Education/Education Sciences	60%-69%	North/South Sotho	A postgraduate degree	Tertiary	Both my mother and father in the same household	We have about the same amount of moneyas most	Christian	Christian (Protestant)	Christian (Protestant)	Pentecostal (e.g. "Born again"/"Saved")	Pentecostal (e.g. "Born again"/"Saved")	Pentecostal (e.g. "Born again"/"Saved")	Pentecostal (e.g. "Born again"/"Saved")	Frequent attendance	Frequent attendance	Moderately religious	Very important	Strongly agree	Strongly disagree	Agree	Neutral	Strongly agree	Neutral	Disagree	Strongly agree	Strongly disagree	Neutral	Neutral	Neutral	Neutral	To a very large extent	To a medium extent	To a very large extent	To a medium extent	To a very large extent	To a large extent	To a large extent	To a large extent	Strongly agree	Neutral	Strongly agree	Strongly agree
20	Female	Government school in urban area (township)	Black African	South Africa	First year	2015	Education/Education Sciences	60%-69%	North/South Sotho	A postgraduate degree	Tertiary	Both my mother and father in the same household	We are poorer than most	Christian	Christian (Catholic)	Christian (Catholic)	Dutch Reformed	Pentecostal (e.g. "Born again"/"Saved")	Pentecostal (e.g. "Born again"/"Saved")	Dutch Reformed	Regularly (weekly)	Regularly (weekly)	Extremely religious	Extremely important	Agree	Strongly disagree	Disagree	Strongly agree	Strongly agree	Neutral	Strongly disagree	Strongly disagree	Strongly agree	Distrust slightly	Don't trust at all	Don't trust at all		To a very large extent	To a small extent	To a large extent	To no extent	To a very large extent	To a very large extent	To a very large extent	To a very large extent	Strongly agree	Strongly agree	Strongly agree	Strongly agree
21	Female	Government school in rural area (township)	Black African	South Africa	First year	2015	Human and Social Sciences/Arts/Theology/Humanities	60%-69%	North/South Sotho		Tertiary	Guardian/foster parent who is not a relative	We have about the same amount of moneyas most	Christian			Baptist				Fairly regularly (almost weekly)	Occasionally (several times a year)	Moderately religious	Extremely important	Strongly agree	Disagree	Strongly agree	Strongly agree	Strongly agree	Disagree	Strongly agree	Neutral	Disagree	Neutral	Distrust slightly	Distrust slightly	Neutral	To a large extent	To a medium extent	To a large extent	To a large extent	To a large extent	To a large extent	To a large extent	To a large extent	Strongly agree	Disagree	Strongly agree	Strongly agree
19	Female	Private school		South Africa	First year	2015	Law	70%-74%	Nguni	A postgraduate degree	Tertiary	Both my mother and father in the same household	We have about the same amount of moneyas most	Christian	Christian (Catholic)	Christian (Catholic)	Dutch Reformed	Dutch Reformed	Dutch Reformed	Dutch Reformed	Occasionally (several times a year)	Frequent attendance	Moderately religious	Very important	Neutral	Disagree	Neutral	Disagree	Neutral	Strongly agree	Strongly agree	Strongly agree	Strongly agree	Trust slightly	Distrust slightly	Distrust slightly	Distrust slightly	To a large extent	To a medium extent	To a medium extent	To a small extent	To a very large extent	To a very large extent	To a very large extent	To a very large extent	Strongly agree	Strongly agree	Strongly agree	Strongly agree
19	Female	Government school in urban area (township)	Indian/Asian	Other SADC countries	First year	2015	Law	60%-69%	Non-Nguni	A postgraduate degree	Tertiary	Both my mother and father in the same household	We have about the same amount of moneyas most	Christian	Christian (Protestant)	Christian (Protestant)	Church of Christ	Church of Christ	Church of Christ		Fairly regularly (almost weekly)	Fairly regularly (almost weekly)	Extremely religious	Very important	Neutral	Neutral	Disagree	Strongly disagree	Strongly disagree	Agree	Neutral	Agree	Strongly agree	Neutral	Neutral	Neutral	Neutral	To a very large extent	To a very large extent	To a very large extent	To a medium extent	To a very large extent	To a very large extent	To a very large extent	To a very large extent	Agree	Agree	Agree	Agree
20	Female	Government school in urban area (surburb)	Black African	South Africa	First year	2015	Law	60%-69%	Nguni	An undergraduate degree	Tertiary	Only my mother	We have about the same amount of moneyas most	Christian	Christian (Protestant)		Methodist	Methodist			Regularly (weekly)	Regularly (weekly)	Extremely religious	Very important	Agree	Disagree	Agree	Agree	Strongly agree	Agree	Disagree	Neutral	Neutral	Trust fully	Neutral	Neutral	Neutral	To a very large extent	To a medium extent	To a very large extent	To a large extent	To a very large extent	To a very large extent	To a very large extent	To a very large extent	Strongly agree	Disagree	Strongly agree	Strongly agree
20	Female	Government school in urban area (township)	Black African	South Africa	First year	2014	Education/Education Sciences	60%-69%	Nguni	A postgraduate degree	Tertiary	Both my mother and father in the same household	We have about the same amount of moneyas most	Christian	Christian (Catholic)	Christian (Catholic)	Church of Christ	Church of Christ	Church of Christ		Frequent attendance	Regularly (weekly)	Moderately religious	Very important	Strongly agree	Neutral	Disagree	Strongly disagree	Neutral	Neutral	Agree	Strongly agree	Neutral	Distrust slightly	Neutral	Neutral	Distrust slightly	To a medium extent	To a large extent	To a very large extent	To a small extent	To a very large extent	To a large extent	To a very large extent	To a large extent	Strongly agree	Agree	Strongly agree	Strongly agree
21	Female	Government school in urban area (township)	Black African	South Africa	First year	2015	Law	60%-69%	North/South Sotho	None/No education	No education	Only my mother	We have about the same amount of moneyas most	Christian	Christian (Protestant)		Church of Christ	Church of Christ			Occasionally (several times a year)	Frequent attendance	Moderately religious	Very important	Agree	Agree	Strongly disagree	Strongly disagree	Agree	Agree	Agree	Strongly agree	Neutral	Don't trust at all	Don't trust at all	Don't trust at all	Don't trust at all	To a very large extent	To a very large extent	To a very large extent	To a very large extent	To a very large extent	To a very large extent	To a very large extent	To a very large extent	Strongly agree	Strongly agree	Strongly agree	Strongly agree
19	Female	Government school in urban area (township)	Black African	South Africa	First year	2015	Human and Social Sciences/Arts/Theology/Humanities	60%-69%	North/South Sotho	Matric (Grade 12)	Secondary Education	Both my mother and father in the same household	We have about the same amount of moneyas most	Christian	Christian (Protestant)	Christian (Protestant)	Presbyterian	Baptist	Baptist	Presbyterian	Occasionally (several times a year)	Regularly (weekly)	Moderately religious	Extremely important	Strongly agree	Disagree	Agree	Strongly disagree	Strongly agree	Agree	Agree	Strongly agree	Strongly agree	Distrust slightly	Don't trust at all	Don't trust at all		To a very large extent	To a large extent	To no extent	To no extent	To a very large extent	To a very large extent	To a very large extent	To a very large extent	Strongly agree	Agree	Strongly agree	Strongly agree
19	Female	Government school in urban area (township)	Black African	South Africa	First year	2015	Human and Social Sciences/Arts/Theology/Humanities	50%-59%	North/South Sotho		Secondary Education	Only my mother	We have about the same amount of moneyas most	Christian	Christian (Catholic)		Anglican	Anglican		Anglican	Fairly regularly (almost weekly)	Regularly (weekly)	Extremely religious	Extremely important	Strongly agree	Strongly disagree	Strongly agree	Agree	Strongly agree	Disagree	Disagree	Disagree	Disagree	Distrust slightly	Distrust slightly	Distrust slightly	Distrust slightly	To no extent	To a small extent	To a very large extent	To a medium extent	To a very large extent	To a very large extent	To a very large extent	To a very large extent	Strongly agree	Strongly disagree	Strongly agree	Strongly agree
19	Female	Government school in urban area (township)	Black African	South Africa	First year	2015	Human and Social Sciences/Arts/Theology/Humanities	50%-59%	Nguni	A postgraduate degree	Tertiary	Only my mother	We have about the same amount of moneyas most	Christian	Christian (Protestant)							Fairly regularly (almost weekly)	Moderately religious	Very important	Strongly agree	Disagree	Strongly agree	Strongly disagree	Strongly agree	Strongly agree	Strongly agree	Strongly agree	Strongly agree	Trust fully	Distrust slightly	Don't trust at all	Don't trust at all	To a very large extent	To a very large extent	To a very large extent	To a very large extent	To a very large extent	To a small extent	To a very large extent	To a very large extent	Strongly agree	Strongly agree	Strongly agree	Strongly agree
19	Female	Private school	Black African	South Africa	First year	2015	Human and Social Sciences/Arts/Theology/Humanities	60%-69%	North/South Sotho	Matric (Grade 12)	Tertiary	Only my mother	We are richer than most	Christian	Christian (Protestant)	Christian (Protestant)	Presbyterian	Presbyterian	Presbyterian		Only on special occasions	Frequent attendance	Moderately religious	Very important	Strongly disagree	Strongly disagree	Strongly disagree	Strongly disagree	Strongly disagree	Strongly disagree	Strongly agree	Strongly agree	Strongly agree	Don't trust at all	Neutral	Don't trust at all	Don't trust at all	To a very large extent	To a very large extent	To a very large extent	To a large extent	To a large extent	To a large extent	To a large extent	To a large extent	Neutral	Neutral	Neutral	Neutral
19	Female	Government school in urban area (township)	Black African	South Africa	First year	2015	Human and Social Sciences/Arts/Theology/Humanities	60%-69%	North/South Sotho	Some secondary education but not matric	Secondary Education	Other relatives (aunt, uncle, grandparent)	We are poorer than most	Christian	Christian (Protestant)	Christian (Protestant)	Church of Christ	Church of Christ	Church of Christ	Church of Christ	Only on special occasions	Only on special occasions	Moderately religious	Somewhat important	Neutral	Neutral	Disagree	Strongly disagree	Strongly agree	Strongly disagree	Neutral	Agree	Strongly disagree	Don't trust at all	Don't trust at all	Don't trust at all	Don't trust at all	To a very large extent	To a large extent	To a very large extent	To a medium extent	To a very large extent	To a very large extent	To a very large extent	To a very large extent	Strongly agree	Strongly agree	Agree	Agree
20	Female	Private school	Black African	South Africa	First year	2015	Human and Social Sciences/Arts/Theology/Humanities	50%-59%	North/South Sotho	A postgraduate degree	Tertiary	My mother and stepfather	We have about the same amount of moneyas most		Christian (Protestant)	No religious affiliation	Zionist Christian Church	Zionist Christian Church			Occasionally (several times a year)	Frequent attendance	Extremely religious	Very important	Agree	Disagree	Neutral	Neutral	Strongly agree	Agree	Neutral	Agree	Agree	Trust slightly	Distrust slightly	Distrust slightly	Distrust slightly	To a very large extent	To a very large extent	To a very large extent	To a large extent	To a very large extent	To a medium extent	To a large extent	To a large extent	Strongly agree	Disagree	Strongly agree	Strongly agree
20	Female	Government school in urban area (surburb)	Black African	South Africa	First year	2015	Human and Social Sciences/Arts/Theology/Humanities	60%-69%	North/South Sotho	A postgraduate degree	Tertiary	Both my mother and father in the same household	We are richer than most	Christian	Christian (Protestant)	Christian (Protestant)							Extremely religious	Very important	Agree	Neutral	Agree	Agree	Strongly agree	Agree	Disagree	Agree	Disagree	Trust slightly	Distrust slightly	Don't trust at all	Don't trust at all	To a very large extent	To a very large extent	To a very large extent	To a medium extent	To a medium extent	To a very large extent	To a very large extent	To a very large extent	Strongly agree	Agree	Agree	Agree
20	Female	Government school in rural area (town)	Black African	South Africa	First year	2015	Law	60%-69%	North/South Sotho	A college diploma	Primary education	Both my mother and father in the same household	We are richer than most	Christian	Christian (Protestant)	Christian (Protestant)	Presbyterian	Presbyterian	Presbyterian		Occasionally (several times a year)	Occasionally (several times a year)	Moderately religious	Very important	Strongly agree	Strongly agree	Agree	Strongly disagree	Strongly agree	Agree	Disagree	Strongly disagree	Strongly agree	Trust slightly	Don't trust at all	Don't trust at all	Don't trust at all	To a very large extent	To a very large extent		To a medium extent	To a large extent	To a very large extent	To a large extent	To a large extent	Strongly agree	Strongly agree	Strongly agree	Strongly agree
21	Female	Government school in urban area (township)	Black African	South Africa	First year	2015	Commerce/Economic & Management Sciences/IT/Accounting	70%-74%	North/South Sotho	Matric (Grade 12)	Secondary Education	Only my mother	We have about the same amount of moneyas most	Christian	Christian (Protestant)	Christian (Protestant)					Frequent attendance	Only on special occasions	Moderately religious	Very important	Neutral	Agree	Neutral	Neutral	Strongly agree	Neutral	Neutral	Agree	Disagree	Trust slightly	Distrust slightly	Neutral	Neutral	To a large extent	To a medium extent	To a large extent	To a large extent	To a very large extent	To a very large extent	To a very large extent	To a very large extent	Strongly agree	Agree	Strongly agree	Strongly agree
18	Female	Government school in urban area (surburb)	Black African	South Africa	First year	2015	Commerce/Economic & Management Sciences/IT/Accounting	50%-59%	Non-Nguni	A college diploma	Primary education	My mother and stepfather	We are poorer than most	Christian			Pentecostal (e.g. "Born again"/"Saved")	Pentecostal (e.g. "Born again"/"Saved")		Lutheran	Regularly (weekly)	Frequent attendance	Extremely religious	Extremely important	Strongly agree	Disagree	Neutral	Neutral	Strongly agree	Agree	Agree	Agree	Neutral	Trust slightly	Neutral	Neutral	Neutral	To a very large extent	To a small extent	To a large extent	To no extent	To a medium extent	To a medium extent	To a large extent	To a large extent	Strongly agree	Neutral	Agree	Strongly agree
19	Female	Private school	Black African	South Africa	First year	2015	Commerce/Economic & Management Sciences/IT/Accounting	60%-69%	North/South Sotho	An undergraduate degree	Tertiary	Both my mother and father in the same household	We have about the same amount of moneyas most	Christian	Christian (Protestant)	Christian (Protestant)	Pentecostal (e.g. "Born again"/"Saved")	Independent	Independent		Frequent attendance	Frequent attendance	Moderately religious	Extremely important	Disagree	Agree	Neutral	Strongly disagree	Strongly agree	Strongly agree	Strongly agree	Strongly agree	Strongly agree	Trust slightly	Don't trust at all	Don't trust at all	Don't trust at all	To a very large extent	To a very large extent	To a very large extent	To a very large extent	To a very large extent	To a very large extent	To a very large extent	To a very large extent	Strongly agree	Strongly agree	Strongly agree	Strongly agree
19	Female	Government school in urban area (township)	Black African	South Africa	First year	2015	Law	60%-69%	Nguni		Tertiary	Only my mother	We have about the same amount of moneyas most	Christian	Christian (Protestant)						Regularly (weekly)	Regularly (weekly)	Moderately religious	Extremely important	Neutral	Strongly disagree	Neutral	Disagree	Strongly agree	Neutral	Strongly agree	Agree	Disagree	Neutral	Neutral	Neutral	Neutral	To a very large extent	To a very large extent	To a very large extent	To a very large extent	To a very large extent	To a very large extent	To a very large extent	To a very large extent	Strongly agree	Disagree	Agree	Agree
23	Female	Government school in urban area (surburb)	Black African	South Africa	First year	2015	Law	60%-69%	North/South Sotho	A postgraduate degree	Tertiary	Both my mother and father in the same household	We have about the same amount of moneyas most	Others			Methodist				Never	Regularly (weekly)	Moderately religious	Very important	Neutral	Neutral	Neutral	Strongly agree	Strongly agree	Neutral	Neutral	Neutral	Neutral	Don't trust at all	Don't trust at all	Don't trust at all	Don't trust at all	To a very large extent	To a very large extent	To a medium extent	To a medium extent	To a very large extent	To a medium extent	To a very large extent	To a very large extent	Strongly agree	Strongly disagree	Strongly agree	Strongly agree
21	Female	Government school in rural area (town)	Black African	South Africa	First year	2015	Law	50%-59%	North/South Sotho	An undergraduate degree	Tertiary	Only my mother	We have about the same amount of moneyas most	Others	Other (specify)	Other (specify)	Methodist	Methodist	Methodist		Frequent attendance	Frequent attendance	Moderately religious	Very important	Agree	Neutral	Neutral	Agree	Agree	Strongly disagree	Strongly disagree	Strongly agree	Neutral	Trust fully	Neutral	Neutral	Neutral	To a very large extent	To a very large extent	To a large extent	To a large extent	To a very large extent	To a very large extent	To a very large extent	To a very large extent	Agree	Strongly disagree	Strongly agree	Strongly agree
19	Female	Government school in urban area (township)	Black African	South Africa	First year	2015	Human and Social Sciences/Arts/Theology/Humanities	50%-59%	English		Tertiary	Only my mother	We have about the same amount of moneyas most	Muslim	Christian (Protestant)			Pentecostal (e.g. "Born again"/"Saved")			Occasionally (several times a year)	Regularly (weekly)	Moderately religious	Somewhat important	Strongly agree	Strongly disagree	Strongly agree	Strongly agree	Strongly agree	Neutral	Strongly disagree	Neutral	Strongly agree	Neutral	Distrust slightly	Neutral	Neutral	To a very large extent	To a very large extent	To a very large extent	To a very large extent	To a very large extent	To a very large extent	To a very large extent	To a very large extent	Strongly agree	Strongly disagree	Strongly agree	Strongly agree
20	Female	Government school in urban area (township)	Black African	South Africa	First year	2015	Law	40%-49%	Nguni	Some secondary education but not matric	Secondary Education	Other relatives (aunt, uncle, grandparent)	We have about the same amount of moneyas most	Christian	Christian (Catholic)	Christian (Catholic)					Fairly regularly (almost weekly)	Regularly (weekly)	Moderately religious	Very important	Strongly disagree	Strongly disagree	Neutral	Agree	Strongly disagree	Neutral	Disagree	Neutral	Disagree	Trust fully	Neutral	Distrust slightly	Distrust slightly	To a very large extent	To a very large extent	To a very large extent	To a large extent	To a large extent	To a medium extent	To a very large extent	To a very large extent	Strongly agree	Neutral	Strongly agree	Strongly agree
19	Female		Black African	South Africa	First year	2015	Human and Social Sciences/Arts/Theology/Humanities		North/South Sotho	A postgraduate degree	Tertiary	Both my mother and father in the same household		Christian	Christian (Protestant)	Christian (Protestant)	Methodist	Methodist			Fairly regularly (almost weekly)	Frequent attendance	Extremely religious	Extremely important	Agree	Neutral	Agree	Neutral	Agree	Agree	Agree	Agree	Disagree	Trust fully	Trust slightly	Neutral	Distrust slightly	To a very large extent	To a very large extent	To a very large extent	To a very large extent	To a very large extent	To a very large extent	To a very large extent	To a very large extent	Strongly agree	Agree	Strongly agree	Strongly agree
19	Female	Government school in urban area (surburb)	Black African	South Africa	First year	2015	Commerce/Economic & Management Sciences/IT/Accounting	60%-69%	North/South Sotho	A college diploma	Tertiary	Other relatives (aunt, uncle, grandparent)	We have about the same amount of moneyas most	Christian	Christian (Protestant)	Christian (Protestant)	Baptist	Lutheran	Baptist	Baptist	Fairly regularly (almost weekly)	Regularly (weekly)	Moderately religious	Very important	Agree	Disagree	Neutral	Strongly disagree	Agree	Neutral	Disagree	Neutral	Neutral	Neutral	Distrust slightly	Distrust slightly	Distrust slightly	To a large extent	To a large extent	To a large extent	To a medium extent	To a very large extent	To a small extent	To a medium extent	To a large extent	Agree	Neutral	Strongly agree	Strongly agree
19	Female	Government school in urban area (surburb)	Black African	South Africa	First year	2015	Commerce/Economic & Management Sciences/IT/Accounting	60%-69%	Nguni	None/No education	Secondary Education	Only my mother	We have about the same amount of moneyas most	Christian	Christian (Protestant)		Church of Christ	Church of Christ			Fairly regularly (almost weekly)	Fairly regularly (almost weekly)	Moderately religious	Extremely important	Strongly agree	Strongly disagree	Strongly agree	Disagree	Strongly agree	Disagree	Strongly disagree	Strongly disagree	Strongly disagree	Trust fully	Neutral	Neutral	Neutral	To a large extent	To a large extent	To a very large extent	To a very large extent	To a very large extent	To a very large extent	To a very large extent	To a large extent	Strongly agree	Strongly disagree	Strongly agree	Strongly agree
19	Female	Government school in urban area (surburb)	Black African	South Africa	First year	2015	Commerce/Economic & Management Sciences/IT/Accounting	60%-69%	North/South Sotho	A postgraduate degree	Tertiary	My mother and stepfather	We have about the same amount of moneyas most	Christian	Christian (Protestant)	No religious affiliation	Pentecostal (e.g. "Born again"/"Saved")	Pentecostal (e.g. "Born again"/"Saved")			Regularly (weekly)	Regularly (weekly)	Moderately religious	Extremely important	Strongly agree	Strongly disagree	Strongly agree	Strongly disagree	Strongly agree	Strongly agree	Neutral	Neutral	Strongly disagree	Trust fully	Don't trust at all	Don't trust at all	Don't trust at all	To a very large extent	To a very large extent	To a very large extent	To a very large extent	To a very large extent	To a large extent	To a large extent	To a very large extent	Strongly agree	Strongly agree	Strongly agree	Strongly agree
19	Female	Government school in urban area (surburb)	Black African	South Africa	First year	2015	Commerce/Economic & Management Sciences/IT/Accounting	60%-69%	English	An undergraduate degree	Tertiary	Both my mother and father in the same household	We have about the same amount of moneyas most	Christian	Christian (Protestant)	Christian (Protestant)	Independent	Independent	Independent		Fairly regularly (almost weekly)	Regularly (weekly)	Extremely religious	Extremely important	Disagree	Strongly disagree	Agree	Neutral	Strongly agree	Disagree	Disagree	Neutral	Disagree	Neutral	Neutral	Neutral	Neutral	To a very large extent	To a very large extent	To a very large extent	To no extent	To a very large extent	To a very large extent	To a very large extent	To a very large extent	Strongly agree	Strongly agree	Strongly agree	Strongly agree
21	Female	Government school in urban area (surburb)	Black African	South Africa	First year	2015	Human and Social Sciences/Arts/Theology/Humanities	50%-59%	North/South Sotho	A college diploma	Tertiary	Only my mother	We have about the same amount of moneyas most	Christian	Christian (Protestant)	Christian (Protestant)	Seventh Day Adventist	Seventh Day Adventist			Regularly (weekly)	Regularly (weekly)	Extremely religious	Extremely important	Strongly disagree	Neutral	Disagree	Strongly disagree	Strongly agree	Agree	Neutral	Strongly agree	Disagree	Distrust slightly	Don't trust at all	Neutral		To a very large extent	To a very large extent	To a very large extent	To a medium extent	To a large extent	To a very large extent	To a very large extent	To a very large extent	Strongly agree	Neutral	Strongly agree	Strongly agree
19	Female	Government school in urban area (surburb)	Black African	South Africa	First year	2015	Human and Social Sciences/Arts/Theology/Humanities	70%-74%	North/South Sotho	A postgraduate degree	Tertiary	My mother and stepfather	We are richer than most	Christian	Christian (Protestant)	Christian (Protestant)	Methodist	Methodist	Methodist		Frequent attendance	Frequent attendance	Moderately religious	Very important	Agree	Strongly agree	Neutral	Strongly disagree	Agree	Strongly agree	Strongly agree	Strongly agree	Strongly disagree	Trust fully	Neutral	Distrust slightly	Distrust slightly	To a large extent	To a medium extent	To a large extent	To no extent	To a very large extent	To a very large extent	To a very large extent	To a large extent	Agree	Agree	Neutral	Strongly agree
18	Female	Government school in urban area (surburb)	Black African	South Africa	First year	2015	Law	70%-74%	English	A postgraduate degree	Tertiary	Only my mother	We are richer than most	Christian	Christian (Protestant)	No religious affiliation	Pentecostal (e.g. "Born again"/"Saved")	Pentecostal (e.g. "Born again"/"Saved")	Pentecostal (e.g. "Born again"/"Saved")	Pentecostal (e.g. "Born again"/"Saved")	Fairly regularly (almost weekly)	Regularly (weekly)	Moderately religious	Somewhat important	Strongly disagree	Strongly agree	Disagree	Neutral	Strongly agree	Strongly agree	Disagree	Strongly agree	Strongly agree	Trust fully	Neutral	Distrust slightly	Don't trust at all	To a very large extent	To a very large extent	To a very large extent	To no extent	To a large extent	To a very large extent	To a very large extent	To a very large extent	Strongly agree	Disagree	Strongly agree	Strongly agree
19	Female	Government school in urban area (surburb)	Black African	South Africa	First year	2015	Commerce/Economic & Management Sciences/IT/Accounting	50%-59%	Nguni	Some secondary education but not matric	Tertiary	Only my mother	We are richer than most	Traditional African	Traditional African	Traditional African	18	18			Never	Never	Moderately religious	Somewhat important	Neutral	Agree	Neutral	Strongly disagree	Neutral	Strongly agree	Strongly agree	Strongly agree	Agree	Trust fully	Neutral		Don't trust at all	To a very large extent	To a very large extent	To a very large extent	To a medium extent	To a large extent	To a small extent	To a very large extent	To a very large extent	Strongly agree	Strongly agree	Strongly agree	Strongly agree
20	Female	Government school in urban area (surburb)	Black African	South Africa	First year	2014	Human and Social Sciences/Arts/Theology/Humanities	60%-69%	English	None/No education	Tertiary	Only my mother	We have about the same amount of moneyas most	Christian	Christian (Protestant)		Jehovah's Witness	Jehovah's Witness			Fairly regularly (almost weekly)	Regularly (weekly)	Moderately religious	Very important	Agree	Agree	Agree	Neutral	Neutral	Agree	Neutral	Agree	Neutral	Trust fully	Don't trust at all	Don't trust at all	Don't trust at all	To a very large extent	To a medium extent	To a medium extent	To no extent	To a large extent	To a large extent	To a very large extent	To a very large extent	Strongly agree	Agree	Strongly agree	Strongly agree
19	Female	Government school in urban area (surburb)	Black African	South Africa	First year	2015	Commerce/Economic & Management Sciences/IT/Accounting	60%-69%	Nguni	Matric (Grade 12)	Tertiary	Both my mother and father in the same household	We have about the same amount of moneyas most	Christian	Christian (Protestant)	Christian (Protestant)	Methodist	Methodist	Methodist	Methodist	Occasionally (several times a year)	Only on special occasions	Moderately religious	Very important	Agree	Strongly disagree	Neutral	Neutral	Strongly agree	Strongly agree	Neutral	Strongly agree	Neutral	Trust slightly	Don't trust at all	Distrust slightly	Don't trust at all	To a very large extent	To a very large extent	To a very large extent	To a medium extent	To a large extent	To a small extent	To a very large extent	To a large extent	Strongly agree	Neutral	Strongly agree	Strongly agree
20	Female	Government school in urban area (township)	Black African	South Africa	First year	2015	Human and Social Sciences/Arts/Theology/Humanities	50%-59%	North/South Sotho	An undergraduate degree	Tertiary	Both my mother and father in the same household	We are richer than most	Christian	Christian (Catholic)	Christian (Catholic)	Methodist	Methodist	Methodist		Frequent attendance	Frequent attendance	Extremely religious	Very important	Strongly agree	Agree	Agree	Agree	Strongly agree	Agree	Strongly agree	Strongly agree	Strongly agree	Trust slightly	Don't trust at all	Distrust slightly	Don't trust at all	To a large extent	To a large extent	To a large extent	To a very large extent	To a very large extent	To a very large extent	To a large extent	To a large extent	Agree	Agree	Neutral	Agree
18	Female	Government school in urban area (township)	Coloured	South Africa	First year	2015	Law	60%-69%	Afrikaan	Matric (Grade 12)	Secondary Education	Only my mother	We have about the same amount of moneyas most	Christian	Christian (Catholic)		Anglican	Anglican	Anglican		Fairly regularly (almost weekly)	Fairly regularly (almost weekly)	Extremely religious	Extremely important	Agree	Agree		Neutral	Neutral	Agree	Agree	Neutral	Agree	Trust slightly	Neutral	Neutral	Don't trust at all	To a large extent	To a medium extent	To a medium extent	To a large extent	To a large extent	To a medium extent	To a medium extent	To a medium extent	Strongly agree	Strongly agree	Agree	Strongly agree
18	Female	Government school in urban area (township)	Black African	South Africa	First year	2015	Law	60%-69%	English	Matric (Grade 12)	Secondary Education	Both my mother and father in the same household	We have about the same amount of moneyas most	Christian	Christian (Catholic)	Christian (Catholic)	Anglican	Anglican	Anglican	Anglican	Occasionally (several times a year)	Fairly regularly (almost weekly)	Extremely religious	Very important	Agree	Neutral	Neutral	Disagree	Agree	Neutral	Neutral	Neutral	Neutral	Trust fully	Neutral	Neutral	Neutral	To a very large extent	To a very large extent	To a very large extent	To a very large extent	To a very large extent	To a very large extent	To a very large extent	To a very large extent	Strongly agree	Neutral	Neutral	Agree
19	Female	Government school in urban area (surburb)	Coloured	South Africa	First year	2014	Human and Social Sciences/Arts/Theology/Humanities	50%-59%	Afrikaan	None/No education		Both my mother and father in the same household	We have about the same amount of moneyas most	Christian	Christian (Protestant)	Christian (Protestant)	Anglican	Anglican	Methodist		Occasionally (several times a year)	Occasionally (several times a year)	Moderately religious	Very important	Agree	Disagree	Neutral	Strongly agree	Strongly disagree	Strongly agree	Neutral	Agree	Agree	Neutral	Don't trust at all	Don't trust at all	Don't trust at all	To a very large extent	To a very large extent	To a very large extent	To a small extent	To a very large extent	To a very large extent	To a very large extent	To a very large extent	Strongly agree	Strongly agree	Strongly agree	Strongly agree
18	Female	Government school in urban area (surburb)	Coloured	South Africa	First year	2014	Human and Social Sciences/Arts/Theology/Humanities	60%-69%	Afrikaan	Matric (Grade 12)	Secondary Education	Both my mother and father in the same household	We have about the same amount of moneyas most	Christian	Christian (Protestant)	Christian (Protestant)	Anglican	Anglican	Anglican	Anglican	Occasionally (several times a year)	Frequent attendance	Moderately religious	Somewhat important	Agree	Strongly disagree	Neutral	Strongly agree	Strongly agree	Neutral	Agree	Agree	Agree	Trust slightly	Distrust slightly	Distrust slightly	Don't trust at all	To a very large extent	To a very large extent	To a very large extent	To no extent	To a large extent	To a medium extent	To a very large extent	To a very large extent	Strongly agree	Strongly agree	Strongly agree	Strongly agree
19	Female	Private school	White	Rest of Africa	First year	2015	Education/Education Sciences	70%-74%	Afrikaan	A college diploma	Tertiary	Both my mother and father in the same household	We are richer than most	Christian	Christian (Protestant)	Christian (Protestant)	Church of Christ	Church of Christ	Church of Christ	Church of Christ	Regularly (weekly)	Regularly (weekly)	Extremely religious	Extremely important	Strongly agree	Strongly agree	Strongly agree	Strongly disagree	Strongly agree	Strongly disagree	Strongly disagree	Strongly disagree	Strongly disagree	Trust fully	Distrust slightly	Don't trust at all	Don't trust at all	To a very large extent	To a very large extent	To a very large extent	To a large extent	To a very large extent	To a very large extent	To a very large extent	To a very large extent	Strongly agree	Strongly agree	Strongly agree	Strongly agree
20	Female	Government school in urban area (township)	Coloured	South Africa	First year	2015	Education/Education Sciences	60%-69%	Afrikaan	Some secondary education but not matric	Secondary Education	Both my mother and father in the same household	We have about the same amount of moneyas most	Christian	Christian (Protestant)	Christian (Protestant)	Pentecostal (e.g. "Born again"/"Saved")	Pentecostal (e.g. "Born again"/"Saved")	Pentecostal (e.g. "Born again"/"Saved")		Occasionally (several times a year)	Only on special occasions	Moderately religious	Very important	Strongly disagree	Strongly disagree	Strongly disagree	Strongly disagree	Agree	Strongly agree	Strongly disagree	Strongly agree	Strongly disagree	Distrust slightly	Neutral	Distrust slightly	Distrust slightly	To a very large extent	To a large extent	To a large extent	To a medium extent	To a very large extent	To a small extent	To a very large extent	To a very large extent	Strongly agree	Strongly disagree	Agree	Strongly agree
28	Female	Government school in rural area (township)	Black African	South Africa	First year	2015	Education/Education Sciences	70%-74%	North/South Sotho	Primary education (some or complete)	Secondary Education	Other relatives (aunt, uncle, grandparent)	We have about the same amount of moneyas most	Christian	Christian (Catholic)	Christian (Catholic)	Methodist				Occasionally (several times a year)	Fairly regularly (almost weekly)	Moderately religious	Very important	Strongly agree	Strongly disagree	Strongly agree	Neutral	Strongly agree	Strongly disagree	Strongly disagree	Neutral	Strongly disagree	Distrust slightly	Don't trust at all	Neutral	Neutral	To a very large extent	To a medium extent	To a very large extent	To no extent	To a large extent	To a medium extent	To a very large extent	To a very large extent	Strongly agree	Strongly disagree	Strongly agree	Strongly agree
18	Female	Government school in urban area (township)	Black African	South Africa	First year	2015	Science/Natural Sciences/Health Sciences	50%-59%	North/South Sotho	Primary education (some or complete)	Tertiary	Other relatives (aunt, uncle, grandparent)	We have about the same amount of moneyas most				Anglican	Anglican	Anglican	Lutheran	Frequent attendance	Frequent attendance	Extremely religious	Extremely important	Strongly agree	Strongly disagree	Strongly agree	Neutral	Strongly agree	Strongly disagree	Strongly disagree	Neutral	Strongly disagree	Trust fully	Neutral	Neutral		To a very large extent	To a very large extent	To a medium extent	To a very large extent	To a medium extent	To a medium extent	To a very large extent	To a very large extent	Strongly agree	Neutral	Strongly agree	Strongly agree
19	Female	Government school in urban area (township)	Black African	South Africa	First year	2015	Science/Natural Sciences/Health Sciences	50%-59%	North/South Sotho	Primary education (some or complete)	Primary education	Only my father	We have about the same amount of moneyas most	Christian	Christian (Protestant)	Christian (Protestant)	Zionist Christian Church	Zionist Christian Church	Zionist Christian Church		Occasionally (several times a year)	Frequent attendance	Extremely religious	Extremely important	Strongly disagree	Strongly disagree	Agree	Strongly disagree	Strongly agree	Disagree	Neutral	Disagree	Neutral	Distrust slightly	Distrust slightly	Don't trust at all		To a very large extent	To a very large extent	To a small extent	To no extent	To a large extent	To a large extent	To a large extent	To a large extent	Strongly agree	Strongly disagree	Agree	Strongly agree
20	Female	Government school in urban area (surburb)	Black African	South Africa	First year	2014	Science/Natural Sciences/Health Sciences	50%-59%	North/South Sotho	A postgraduate degree	Tertiary	Only my mother	We are richer than most	Christian	Christian (Protestant)	Christian (Protestant)	Anglican	Anglican	Anglican		Frequent attendance	Frequent attendance	Not religious at all	Extremely important	Strongly agree	Disagree	Strongly agree	Agree	Strongly agree	Strongly disagree	Strongly disagree	Strongly disagree	Agree	Neutral	Distrust slightly	Distrust slightly	Neutral	To a medium extent	To a very large extent	To a very large extent	To a very large extent	To a very large extent	To a very large extent	To a very large extent	To a very large extent	Strongly agree	Strongly disagree	Agree	Agree
19	Female	Government school in urban area (surburb)	White	South Africa	First year	2015	Law	60%-69%	Afrikaan	A college diploma	Tertiary	Both my mother and father in the same household	We have about the same amount of moneyas most	Christian	Christian (Protestant)	Christian (Protestant)	Church of Christ	Church of Christ	Church of Christ		Fairly regularly (almost weekly)	Fairly regularly (almost weekly)	Moderately religious	Very important	Strongly agree	Strongly disagree	Agree	Strongly agree	Strongly agree	Strongly disagree	Agree	Strongly agree	Strongly agree	Trust fully	Neutral	Neutral	Neutral	To a very large extent	To a very large extent	To a very large extent	To a very large extent	To a very large extent	To no extent	To a very large extent	To a very large extent	Strongly agree	Strongly agree	Strongly agree	Strongly agree
19	Female	Government school in urban area (township)	Black African	South Africa	First year	2015	Science/Natural Sciences/Health Sciences	60%-69%	North/South Sotho	Matric (Grade 12)	Secondary Education	Both my mother and father in the same household	We have about the same amount of moneyas most	Christian	Christian (Protestant)	Christian (Protestant)	Pentecostal (e.g. "Born again"/"Saved")	Pentecostal (e.g. "Born again"/"Saved")	Pentecostal (e.g. "Born again"/"Saved")		Regularly (weekly)	Regularly (weekly)	Moderately religious	Extremely important	Strongly agree	Disagree	Strongly agree	Strongly agree	Strongly agree	Neutral	Disagree	Disagree	Disagree	Neutral	Neutral	Neutral	Neutral	To a very large extent	To a very large extent	To a very large extent	To a medium extent	To a very large extent	To a very large extent	To a very large extent	To a very large extent	Strongly agree	Disagree	Strongly agree	Strongly agree
19	Female	Government school in urban area (surburb)	Black African	South Africa	First year	2015	Science/Natural Sciences/Health Sciences	60%-69%	English	A postgraduate degree	Tertiary	Both my mother and father in the same household	We have about the same amount of moneyas most		Other (specify)	Other (specify)	Methodist				Occasionally (several times a year)	Occasionally (several times a year)	Moderately religious	Somewhat important	Strongly agree	Strongly disagree	Strongly agree	Strongly agree	Strongly agree	Strongly disagree	Strongly disagree	Strongly disagree	Strongly disagree	Trust fully	Neutral	Neutral	Neutral	To a very large extent	To a very large extent	To a very large extent	To a medium extent	To a very large extent	To a very large extent	To a very large extent	To a very large extent	Strongly agree	Agree	Strongly agree	Strongly agree
20	Female	Government school in urban area (surburb)	Black African	South Africa	First year	2014	Science/Natural Sciences/Health Sciences	70%-74%	North/South Sotho		Tertiary	Only my mother	We have about the same amount of moneyas most	Christian	Christian (Protestant)		Methodist	Methodist			Occasionally (several times a year)	Fairly regularly (almost weekly)	Extremely religious	Extremely important	Strongly agree	Neutral	Neutral	Strongly agree	Strongly agree	Agree	Neutral	Strongly agree	Strongly agree	Trust fully	Don't trust at all	Don't trust at all	Don't trust at all	To a very large extent	To a large extent	To a very large extent	To a large extent	To a large extent	To a large extent	To a large extent	To a large extent	Strongly agree	Strongly agree	Strongly agree	Strongly agree
19	Female	Government school in urban area (surburb)	Black African	South Africa	First year	2015	Science/Natural Sciences/Health Sciences	50%-59%	North/South Sotho	A postgraduate degree	Tertiary	Both my mother and father in the same household	We have about the same amount of moneyas most	Christian	Christian (Protestant)	Christian (Catholic)		Pentecostal (e.g. "Born again"/"Saved")			Frequent attendance	Fairly regularly (almost weekly)	Moderately religious	Extremely important	Strongly agree	Strongly disagree	Neutral	Neutral	Strongly agree	Neutral	Neutral	Neutral	Strongly disagree	Neutral	Neutral	Neutral	Neutral	To a very large extent	To a large extent	To a very large extent	To a very large extent	To a very large extent	To a medium extent	To a very large extent	To a very large extent	Strongly agree	Strongly agree	Strongly agree	Strongly agree
20	Female	Government school in urban area (surburb)	Black African	South Africa	First year	2015	Science/Natural Sciences/Health Sciences	75% or more	North/South Sotho	A postgraduate degree	Tertiary	Both my mother and father in the same household	We have about the same amount of moneyas most	Christian	Christian (Protestant)	Christian (Protestant)	Dutch Reformed	Dutch Reformed	Dutch Reformed		Occasionally (several times a year)	Occasionally (several times a year)	Moderately religious	Somewhat important	Agree	Disagree	Agree	Agree	Agree	Disagree	Disagree	Neutral	Disagree	Trust slightly	Don't trust at all	Don't trust at all	Don't trust at all	To a very large extent	To a very large extent	To a very large extent	To a very large extent	To a very large extent	To a very large extent	To a very large extent	To a very large extent	Strongly agree	Neutral	Strongly agree	Strongly agree
23	Female	Government school in urban area (township)	Black African	South Africa	First year	2015	Science/Natural Sciences/Health Sciences	75% or more	North/South Sotho	Some secondary education but not matric	Secondary Education	Both my mother and father in the same household	We have about the same amount of moneyas most	Christian	Christian (Catholic)	Traditional African	Independent	Independent	Independent		Only on special occasions	Only on special occasions	Extremely religious	Very important	Strongly disagree	Strongly disagree	Strongly agree	Neutral	Strongly disagree	Neutral	Strongly disagree	Neutral	Neutral	Distrust slightly	Distrust slightly	Distrust slightly	Distrust slightly	To a very large extent	To a large extent	To a large extent	To a large extent	To a large extent	To a large extent	To a large extent	To a large extent	Strongly agree	Strongly agree	Strongly agree	Strongly agree
19	Female	Government school in urban area (surburb)		South Africa	First year	2015	Science/Natural Sciences/Health Sciences	50%-59%	North/South Sotho		Tertiary	Only my mother	We have about the same amount of moneyas most	Christian	Christian (Protestant)		Pentecostal (e.g. "Born again"/"Saved")	Pentecostal (e.g. "Born again"/"Saved")			Fairly regularly (almost weekly)	Regularly (weekly)	Extremely religious	Extremely important	Strongly agree	Disagree	Agree	Strongly disagree	Strongly agree	Neutral	Agree	Strongly agree	Strongly agree	Neutral	Distrust slightly	Distrust slightly	Distrust slightly	To a large extent	To a medium extent	To a medium extent	To a medium extent	To a large extent	To a medium extent	To a very large extent	To a very large extent	Strongly agree	Strongly agree	Strongly agree	Strongly agree
19	Female	Other (please specify)	Coloured	South Africa	First year	2015	Science/Natural Sciences/Health Sciences	70%-74%	Afrikaan	A postgraduate degree	Tertiary	Both my mother and father in the same household	We are richer than most	Christian	Christian (Protestant)	Christian (Protestant)	Baptist	Baptist	Baptist	Baptist	Occasionally (several times a year)	Occasionally (several times a year)	Extremely religious	Very important	Strongly agree	Strongly disagree	Strongly agree	Strongly agree	Strongly agree	Strongly disagree	Strongly disagree	Strongly disagree	Strongly disagree	Trust fully	Don't trust at all	Don't trust at all	Don't trust at all	To a very large extent	To a very large extent	To no extent	To no extent	To a very large extent	To a very large extent	To a very large extent	To a very large extent	Strongly agree	Neutral	Strongly agree	Strongly agree
19	Female	Government school in urban area (surburb)	White	South Africa	First year	2015	Science/Natural Sciences/Health Sciences	60%-69%	Afrikaan	A college diploma	Tertiary	My father and stepmother	We have about the same amount of moneyas most	Christian	Christian (Protestant)	Christian (Protestant)	Church of Christ	Church of Christ	Church of Christ		Frequent attendance	Regularly (weekly)	Extremely religious	Extremely important	Agree	Strongly disagree	Agree	Neutral	Strongly agree	Strongly disagree	Strongly disagree	Strongly disagree	Strongly disagree	Trust fully	Distrust slightly	Distrust slightly	Distrust slightly	To a very large extent	To a very large extent	To a very large extent	To a medium extent	To a very large extent	To no extent	To a very large extent	To a very large extent	Strongly agree	Strongly disagree	Strongly disagree	Strongly disagree
20	Female	Private school	Black African	Other (specify)	First year	2015	Science/Natural Sciences/Health Sciences	60%-69%	English	A postgraduate degree	Tertiary	My mother and stepfather	We are richer than most	Christian	Christian (Catholic)	Christian (Protestant)			Methodist		Occasionally (several times a year)	Fairly regularly (almost weekly)	Moderately religious	Very important	Strongly agree	Strongly disagree	Strongly agree	Strongly agree	Strongly agree	Strongly agree	Disagree	Disagree	Neutral	Trust fully	Neutral	Neutral	Neutral	To a very large extent	To a very large extent	To a very large extent	To a very large extent	To a very large extent	To a very large extent	To a very large extent	To a very large extent	Strongly agree	Neutral	Strongly agree	Strongly agree
20	Female	Government school in urban area (township)	Black African	South Africa	First year	2015	Science/Natural Sciences/Health Sciences	60%-69%	North/South Sotho	A postgraduate degree	Tertiary	Only my mother	We have about the same amount of moneyas most		Christian (Protestant)	Christian (Protestant)	Methodist	Methodist	Church of Christ		Fairly regularly (almost weekly)	Regularly (weekly)	Extremely religious	Very important	Agree	Neutral	Neutral	Disagree	Neutral	Disagree	Agree	Agree	Neutral	Neutral	Don't trust at all	Distrust slightly	Distrust slightly	To a large extent	To a very large extent	To a large extent	To a large extent	To a very large extent	To a very large extent	To a large extent	To a large extent	Agree	Disagree	Strongly agree	Strongly agree
19	Female	Government school in urban area (surburb)	Black African	South Africa	First year	2015	Human and Social Sciences/Arts/Theology/Humanities	60%-69%	North/South Sotho	A college diploma	Tertiary	Only my mother	We have about the same amount of moneyas most	Christian	Christian (Protestant)	No religious affiliation		Methodist			Frequent attendance	Fairly regularly (almost weekly)	Moderately religious	Very important	Agree	Neutral	Agree	Agree	Strongly agree	Agree	Neutral	Neutral	Neutral	Distrust slightly	Distrust slightly	Distrust slightly	Distrust slightly	To a very large extent	To a very large extent	To a very large extent	To a very large extent	To a very large extent	To a very large extent	To a very large extent	To a very large extent	Strongly agree	Neutral	Strongly agree	Strongly agree
19	Female	Government school in urban area (surburb)	Black African	South Africa	First year	2015	Science/Natural Sciences/Health Sciences	60%-69%	North/South Sotho	Matric (Grade 12)	Tertiary	Both my mother and father in the same household	We are poorer than most	Christian	Christian (Catholic)	Christian (Catholic)	Presbyterian	Presbyterian	Presbyterian	Presbyterian	Occasionally (several times a year)	Fairly regularly (almost weekly)	Moderately religious	Very important	Strongly agree	Strongly disagree	Neutral	Disagree	Neutral	Neutral	Neutral	Neutral	Disagree	Neutral	Neutral	Neutral	Neutral	To a large extent	To a large extent	To a very large extent	To a very large extent		To a large extent	To no extent	To a small extent	Agree	Strongly agree	Agree	Strongly agree
19	Female	Government school in urban area (township)	Black African	South Africa	First year	2015	Science/Natural Sciences/Health Sciences	60%-69%	North/South Sotho	Matric (Grade 12)	Secondary Education	Both my mother and father in the same household	We have about the same amount of moneyas most	Christian	Christian (Protestant)	Christian (Protestant)	Presbyterian	Presbyterian	Presbyterian		Fairly regularly (almost weekly)	Fairly regularly (almost weekly)	Extremely religious	Extremely important	Strongly agree	Strongly disagree	Strongly agree	Strongly agree	Strongly agree	Neutral	Disagree	Neutral	Agree	Trust slightly	Distrust slightly	Neutral	Neutral	To a large extent	To a large extent	To a very large extent	To a very large extent	To a very large extent	To a very large extent	To a very large extent	To a very large extent	Strongly agree	Neutral	Strongly agree	Strongly agree
	Female	Government school in urban area (surburb)	Coloured	South Africa	First year	2015	Science/Natural Sciences/Health Sciences	60%-69%	Afrikaan	Matric (Grade 12)	Secondary Education	Both my mother and father in the same household	We have about the same amount of moneyas most	Christian	Christian (Catholic)	Christian (Catholic)	Anglican	Anglican	Anglican	Anglican	5	5	Extremely religious	Very important	Agree	Disagree	Agree	Disagree	Agree	Agree	Disagree	Disagree	Disagree	Trust fully	Don't trust at all	Don't trust at all	Distrust slightly	To a very large extent	To a large extent	To a medium extent	To no extent	To a very large extent	To a very large extent	To a very large extent	To a very large extent	Strongly agree	Disagree	Strongly agree	Strongly agree
21	Female	Government school in rural area (township)	Black African	South Africa	First year	2015	Science/Natural Sciences/Health Sciences	60%-69%	North/South Sotho		Secondary Education	Only my mother	We have about the same amount of moneyas most	Others			Jehovah's Witness	Jehovah's Witness			Regularly (weekly)	Regularly (weekly)	Extremely religious	Extremely important	Disagree	Strongly disagree	Strongly agree	Agree	Strongly agree	Neutral	Strongly disagree	Neutral	Neutral	Trust slightly	Distrust slightly	Distrust slightly	Distrust slightly	To a large extent	To a very large extent	To a medium extent	To a medium extent	To a medium extent	To a small extent	To a medium extent	To a large extent	Strongly agree	Neutral	Strongly agree	Strongly agree
18	Female	Government school in urban area (township)	Black African	South Africa	First year	2015	Science/Natural Sciences/Health Sciences		North/South Sotho	Some secondary education but not matric	Secondary Education	Both my mother and father in the same household	We are poorer than most	Christian	Christian (Protestant)	Christian (Protestant)					Occasionally (several times a year)	Occasionally (several times a year)	Moderately religious	Somewhat important	Neutral	Disagree	Neutral	Strongly disagree	Strongly disagree	Agree	Agree	Strongly agree	Strongly agree	Trust fully	Neutral	Neutral	Neutral	To a large extent	To a large extent	To a large extent	To a large extent	To a large extent	To a large extent	To a large extent	To a large extent	Strongly agree	Agree	Strongly agree	Strongly agree
24	Female	Private school	Black African	South Africa	First year	2015	Science/Natural Sciences/Health Sciences	60%-69%	English	An undergraduate degree	Tertiary	Guardian/foster parent who is not a relative	We have about the same amount of moneyas most	Christian	Christian (Catholic)	Christian (Catholic)	Methodist	Methodist	Methodist	Methodist	Frequent attendance	Fairly regularly (almost weekly)	Moderately religious	Extremely important	Neutral	Neutral	Disagree	Strongly disagree	Strongly disagree	Strongly agree	Agree	Strongly agree	Strongly agree	Neutral	Distrust slightly	Neutral		To a large extent	To a large extent	To a large extent	To a large extent	To a large extent	To a large extent	To a large extent	To a large extent	Neutral	Disagree	Agree	Strongly agree
20	Female	Government school in urban area (surburb)	Black African	South Africa	First year	2013	Science/Natural Sciences/Health Sciences	60%-69%	Nguni	A college diploma	Tertiary	Both my mother and father in the same household	We have about the same amount of moneyas most	Christian	Christian (Catholic)	Christian (Catholic)					Fairly regularly (almost weekly)	Fairly regularly (almost weekly)	Extremely religious	Very important	Neutral	Agree	Neutral	Disagree	Strongly agree	Neutral	Agree	Agree	Agree	Trust fully	Neutral	Neutral	Neutral	To a very large extent	To a very large extent	To a small extent	To a medium extent	To a large extent	To a large extent	To a large extent	To a very large extent	Strongly agree	Strongly disagree	Strongly agree	Strongly agree
24	Female	Government school in rural area (township)	Black African	South Africa	First year	2015	Science/Natural Sciences/Health Sciences		North/South Sotho	Primary education (some or complete)	Secondary Education	My father and stepmother	We have about the same amount of moneyas most	Others	Other (specify)	Traditional African	Zionist Christian Church	Zionist Christian Church			Frequent attendance	Regularly (weekly)	Moderately religious	Very important	Strongly agree	Disagree	Strongly agree		Strongly agree	Neutral	Disagree	Agree	Agree	Trust slightly	Neutral	Neutral	Distrust slightly	To a very large extent	To a very large extent	To a very large extent	To no extent	To a very large extent	To a medium extent	To a very large extent	To a very large extent	Strongly agree	Disagree	Strongly agree	Strongly agree
19	Female	Government school in rural area (town)	White	South Africa	First year	2015	Science/Natural Sciences/Health Sciences	75% or more	English	Some secondary education but not matric	Secondary Education	Both my mother and father in the same household	We have about the same amount of moneyas most	Christian	Christian (Protestant)	Christian (Protestant)	Evangelical	Evangelical	Evangelical		Frequent attendance	Fairly regularly (almost weekly)	Extremely religious	6	Strongly agree	Disagree	Agree	Strongly agree	Strongly agree	Neutral	Agree	Neutral	Agree	Trust slightly	Neutral	Neutral	Neutral	To a very large extent	To a large extent	To a large extent	To a very large extent	To a very large extent	To a small extent	To a large extent	To a large extent	Strongly agree	Neutral	Disagree	Neutral
19	Female	Government school in urban area (township)	Black African	South Africa	First year	2015	Science/Natural Sciences/Health Sciences	60%-69%	North/South Sotho	Matric (Grade 12)	Secondary Education	Other relatives (aunt, uncle, grandparent)	We have about the same amount of moneyas most	Christian	Christian (Catholic)	Christian (Catholic)					Only on special occasions	Frequent attendance	Moderately religious	Very important	Strongly agree	Strongly disagree	Neutral	Disagree	Strongly agree	Neutral	Strongly disagree	Strongly agree	Neutral	Neutral	Neutral	Distrust slightly	Distrust slightly	To a very large extent	To a very large extent	To a medium extent	To a medium extent	To a very large extent	To a medium extent	To a very large extent	To a very large extent	Strongly agree	Strongly agree	Strongly agree	Strongly agree
19	Female	Government school in urban area (surburb)	White	South Africa	First year	2015	Science/Natural Sciences/Health Sciences	70%-74%	Afrikaan	Some secondary education but not matric	Tertiary	Both my mother and father in the same household	We are poorer than most	Christian	Christian (Protestant)	Christian (Protestant)	Pentecostal (e.g. "Born again"/"Saved")	Pentecostal (e.g. "Born again"/"Saved")	Pentecostal (e.g. "Born again"/"Saved")		Occasionally (several times a year)	Fairly regularly (almost weekly)	Extremely religious	Extremely important	Agree	Strongly disagree	Disagree	Neutral	Agree	Neutral	Neutral	Disagree	Neutral	Trust fully	Neutral	Neutral	Neutral	To a very large extent	To a very large extent	To a large extent	To a very large extent	To a very large extent	To a medium extent	To a very large extent	To a very large extent	Strongly agree	Neutral	Strongly agree	Strongly agree
24	Female	Government school in urban area (township)	Black African	South Africa	First year	2015	Science/Natural Sciences/Health Sciences	70%-74%	North/South Sotho	None/No education	No education	Guardian/foster parent who is not a relative	We have about the same amount of moneyas most	Christian	Christian (Catholic)		Church of Christ				Regularly (weekly)	Occasionally (several times a year)	Not religious at all	6	Strongly agree	Strongly disagree	Strongly agree	Strongly agree	Strongly agree	Disagree	Disagree	Agree	Strongly disagree	Don't trust at all	Neutral	Distrust slightly	Neutral	To a very large extent	To a very large extent	To a large extent	To a very large extent	To a very large extent	To a very large extent	To a very large extent	To a very large extent	Strongly agree	Disagree	Strongly agree	Strongly agree
20	Female	Government school in urban area (surburb)	Black African	South Africa	First year	2015	Science/Natural Sciences/Health Sciences	70%-74%	Nguni		Secondary Education	Only my mother	We have about the same amount of moneyas most	Christian	Christian (Catholic)			Lutheran			Never	Occasionally (several times a year)	Moderately religious	Somewhat important	Agree	Disagree	Disagree	Disagree	Strongly agree	Agree	Disagree	Neutral	Disagree	Trust fully	Neutral	Neutral	Neutral	To a very large extent	To a very large extent	To a very large extent	To a large extent	To a very large extent	To a very large extent	To a very large extent	To a very large extent	Strongly agree	Strongly agree	Strongly agree	Strongly agree
19	Female	Government school in urban area (surburb)	Black African	Other SADC countries	First year	2015	Science/Natural Sciences/Health Sciences	50%-59%	Non-Nguni	A postgraduate degree	Tertiary	Both my mother and father in the same household	We have about the same amount of moneyas most	Christian	Christian (Catholic)	Christian (Catholic)					Occasionally (several times a year)	Frequent attendance	Extremely religious	Very important	Neutral	Strongly disagree	Agree	Strongly agree	Strongly agree	Neutral	Strongly agree	Strongly agree	Strongly agree	Trust fully	Neutral	Trust slightly	Trust slightly	To a very large extent	To a very large extent	To a large extent	To a very large extent	To a very large extent	To a very large extent	To a very large extent	To a very large extent	Strongly agree	Neutral	Agree	Strongly agree
20	Female	Government school in urban area (surburb)	White	South Africa	First year	2014	Human and Social Sciences/Arts/Theology/Humanities	60%-69%	Afrikaan	A postgraduate degree	Tertiary	Both my mother and father in the same household	We are richer than most	Others	Christian (Protestant)	No religious affiliation		Dutch Reformed			Only on special occasions	Frequent attendance	Moderately religious	Somewhat important	Strongly agree	Strongly disagree	Strongly agree	Strongly agree	Strongly agree	Strongly disagree	Strongly disagree	Strongly disagree	Strongly disagree	Trust slightly	Trust slightly	Trust slightly	Trust slightly	To a very large extent	To a very large extent		To a very large extent	To a very large extent	To a large extent	To a very large extent	To a very large extent	Strongly agree	Disagree	Strongly agree	Strongly agree
19	Female	Government school in urban area (surburb)	Black African	South Africa	First year	2015	Human and Social Sciences/Arts/Theology/Humanities	60%-69%	North/South Sotho	A college diploma	Tertiary	Both my mother and father in the same household	We are richer than most	Christian	Christian (Protestant)	Traditional African	Pentecostal (e.g. "Born again"/"Saved")	Pentecostal (e.g. "Born again"/"Saved")			Regularly (weekly)	Regularly (weekly)	Extremely religious	Extremely important	Neutral	Strongly disagree	Agree	Strongly disagree	Strongly agree	Disagree	Strongly disagree	Neutral	Disagree	Neutral	Neutral	Neutral	Neutral	To a large extent	To a large extent	To a large extent	To a large extent	To a large extent	To a large extent	To a large extent	To a large extent	Agree	Disagree	Agree	Agree
21	Female	Government school in urban area (surburb)	Black African	South Africa	First year	2015	Science/Natural Sciences/Health Sciences	50%-59%	English	A postgraduate degree	Secondary Education	Only my father	We are poorer than most		Christian (Protestant)	Christian (Protestant)		Dutch Reformed	Dutch Reformed		Fairly regularly (almost weekly)	Occasionally (several times a year)	Moderately religious	Somewhat important	Disagree	Neutral	Strongly disagree	Strongly agree	Strongly agree	Neutral	Strongly disagree	Strongly agree	Strongly agree	Neutral	Don't trust at all	Don't trust at all	Don't trust at all	To a very large extent	To a very large extent	To a very large extent	To a very large extent	To a large extent	To a medium extent	To a very large extent	To a large extent	Strongly agree	Neutral	Strongly agree	Strongly agree
	Female		Black African	South Africa	First year	2015	Commerce/Economic & Management Sciences/IT/Accounting	60%-69%	North/South Sotho		Secondary Education	Other relatives (aunt, uncle, grandparent)	We are poorer than most	Christian			Church of Christ				Occasionally (several times a year)	Only on special occasions	Moderately religious	Somewhat important										Don't trust at all	Neutral	Don't trust at all	Neutral	To a medium extent	To a large extent	To a very large extent	To a very large extent	To no extent	To a large extent	To a large extent	To a medium extent	Neutral	Neutral	Agree	Strongly agree
19	Female	Government school in rural area (town)	White	South Africa	First year	2015	Science/Natural Sciences/Health Sciences	60%-69%	Afrikaan	A college diploma	Tertiary	Both my mother and father in the same household	We have about the same amount of moneyas most	Christian	Christian (Protestant)	Christian (Protestant)					Frequent attendance	Frequent attendance	Extremely religious	Very important	Agree	Disagree	Neutral	Neutral	Neutral	Neutral	Agree	Agree	Agree	Trust fully	Trust slightly	Neutral	Neutral	To a medium extent	To a large extent	To a medium extent	To a small extent	To a large extent	To no extent	To a large extent	To a large extent	Agree	Neutral	Neutral	Neutral
20	Female	Government school in urban area (surburb)	Black African	South Africa	First year	2014	Science/Natural Sciences/Health Sciences	50%-59%	North/South Sotho	A college diploma	Tertiary	Both my mother and father in the same household	We have about the same amount of moneyas most		Christian (Catholic)	Christian (Catholic)		Methodist	Methodist		Occasionally (several times a year)	Frequent attendance	Extremely religious	Extremely important	Strongly agree	Strongly disagree	Agree	Strongly disagree	Strongly agree	Agree	Disagree	Strongly disagree	Strongly disagree	Neutral	Don't trust at all	Don't trust at all	Don't trust at all	To a very large extent	To a very large extent	To a large extent	To a small extent	To a medium extent	To a small extent	To a very large extent	To a very large extent	Strongly agree	Disagree	Agree	Strongly agree
34	Female	Government school in urban area (surburb)	Black African	South Africa	First year	2015	Science/Natural Sciences/Health Sciences	60%-69%	English	Some secondary education but not matric	Primary education	Both my mother and father in the same household	We are poorer than most	Christian	Christian (Protestant)	Christian (Protestant)	Methodist	Methodist	Methodist		Only on special occasions	Regularly (weekly)	Moderately religious	Very important	Neutral	Disagree	Strongly disagree	Strongly disagree	Agree	Neutral	Neutral	Agree	Disagree	Trust slightly	Neutral	Neutral	Neutral	To a medium extent	To a medium extent	To a medium extent	To a medium extent	To a medium extent	To a medium extent	To a large extent	To a large extent	Agree	Neutral	Agree	Agree
19	Female	Government school in urban area (surburb)	White	South Africa	First year	2015	Science/Natural Sciences/Health Sciences	70%-74%	Afrikaan	A college diploma	Tertiary	Only my mother	We are poorer than most	Christian	Christian (Protestant)	Christian (Protestant)	Dutch Reformed				Occasionally (several times a year)	Only on special occasions	Extremely religious	Extremely important	Agree	Neutral	Agree	Agree	Strongly agree	Neutral	Neutral	Neutral	Agree	Trust slightly	Neutral	Neutral	Neutral	To a very large extent	To a very large extent	To a very large extent	To a medium extent	To a very large extent	To no extent	To a very large extent	To a very large extent	Strongly agree	Neutral	Neutral	Neutral
27	Female	Government school in urban area (surburb)	Black African	South Africa	First year	2015	Engineering	75% or more	North/South Sotho		Tertiary	No parents or guardians (I live alone)	We are poorer than most	Christian				Zionist Christian Church		Jehovah's Witness	Never		Not religious at all	Not at all important	Agree	Neutral	Neutral	Agree	Agree	Disagree	Neutral	Disagree	Neutral			Distrust slightly		To a medium extent	To a medium extent	To a medium extent	To a small extent	To a very large extent	To a medium extent	To a large extent	To a very large extent	Agree	Agree	Agree
38	Female	Government school in urban area (township)	Black African	South Africa	First year		Education/Education Sciences	60%-69%	North/South Sotho	Some secondary education but not matric		Both my mother and father in the same household	We have about the same amount of moneyas most	Christian	Christian (Protestant)	Christian (Protestant)	Methodist	Methodist	Methodist		Occasionally (several times a year)	Occasionally (several times a year)	Extremely religious	Very important	Neutral	Disagree	Disagree	Neutral	Strongly agree	Neutral	Disagree	Agree	Disagree	Trust fully	Trust slightly	Neutral	Neutral	To a very large extent	To a very large extent	To a very large extent	To a very large extent	To a very large extent	To a very large extent	To a very large extent	To a very large extent	Strongly agree	Disagree	Strongly agree	Strongly agree
23	Female		Black African	South Africa	First year	2015	Commerce/Economic & Management Sciences/IT/Accounting	50%-59%	North/South Sotho	A college diploma	Secondary Education	Both my mother and father in the same household	We are poorer than most	Christian	Christian (Protestant)	Christian (Protestant)	Dutch Reformed				Fairly regularly (almost weekly)	Regularly (weekly)	Moderately religious	Extremely important	Strongly agree	Strongly disagree	Agree	Strongly agree	Strongly agree	Neutral	Disagree	Neutral	Disagree	Trust fully	Neutral	Neutral	Distrust slightly	To a very large extent	To a large extent	To a large extent	To a medium extent	To a very large extent	To a large extent	To a very large extent	To a very large extent	Strongly agree	Agree	Strongly agree	Strongly agree
19	Female	Government school in rural area (town)	Black African	South Africa	First year	2015	Science/Natural Sciences/Health Sciences	60%-69%	North/South Sotho	Some secondary education but not matric	Secondary Education	Only my mother	We have about the same amount of moneyas most	Christian	Christian (Protestant)	Christian (Protestant)	Church of Christ	Church of Christ	Church of Christ	Church of Christ	Frequent attendance	Frequent attendance	Extremely religious	Extremely important	Neutral	Strongly disagree	Agree	Strongly disagree	Strongly agree	Agree	Agree	Neutral	Neutral	Trust fully	Trust slightly	Trust slightly	Trust slightly	To a medium extent	To a small extent	To a medium extent	To a small extent	To a very large extent	To a small extent	To a very large extent	To a very large extent	Strongly agree	Strongly disagree	Strongly agree	Strongly agree
18	Female	Government school in rural area (township)	Black African	South Africa	First year	2015	Science/Natural Sciences/Health Sciences	40%-49%	North/South Sotho	Matric (Grade 12)	Secondary Education	Both my mother and father in the same household	We have about the same amount of moneyas most	Christian	Christian (Catholic)	Christian (Catholic)					Fairly regularly (almost weekly)	Fairly regularly (almost weekly)	Moderately religious	Very important	Strongly agree	Strongly disagree	Strongly agree	Strongly agree	Strongly agree	Disagree	Strongly disagree	Strongly disagree	Disagree	Trust fully	Trust slightly	Neutral	Distrust slightly	To a large extent	To a very large extent	To a very large extent	To a large extent	To a very large extent	To a medium extent	To a very large extent	To a very large extent	Strongly agree	Neutral	Strongly agree	Strongly agree
19	Female	Government school in urban area (township)	Coloured	South Africa	First year	2015	Human and Social Sciences/Arts/Theology/Humanities	60%-69%	English	A college diploma	Tertiary	Both my mother and father in the same household	We have about the same amount of moneyas most			Christian (Catholic)	Evangelical	Evangelical	Evangelical	Evangelical	Fairly regularly (almost weekly)	Fairly regularly (almost weekly)	Extremely religious	Extremely important	Agree	Neutral	Strongly disagree	Neutral	Strongly agree	Neutral	Disagree	Strongly agree	Agree	Trust fully	Neutral	Distrust slightly		To a medium extent	To a large extent	To a large extent	To a large extent	To a large extent	To a large extent	To a large extent	To a large extent	Agree	Agree	Neutral	Agree
23	Male	Government school in urban area (township)	Black African	South Africa	Second year	2014	Agriculture	50%-59%	North/South Sotho	Some secondary education but not matric	Primary education		We are poorer than most	Traditional African		No religious affiliation		Anglican			Never	Only on special occasions	Moderately religious	Not very important	Strongly agree	Neutral	Agree	Strongly agree	Strongly agree	Neutral	Neutral	Agree	Neutral	Trust slightly	Distrust slightly	Distrust slightly	Distrust slightly	To a medium extent	To a medium extent	To a medium extent	To a small extent	To a large extent	To a very large extent	To a very large extent	To a very large extent	Strongly agree	Strongly agree	Strongly agree	Strongly agree
	Male		Black African	South Africa	Second year	2014	Commerce/Economic & Management Sciences/IT/Accounting	50%-59%	North/South Sotho	A college diploma	Tertiary	Both my mother and father in the same household	We have about the same amount of moneyas most	Christian	Christian (Protestant)	Christian (Protestant)	Methodist	Methodist	Methodist		Never	Frequent attendance	Not religious at all	Not at all important	Neutral	Neutral	Neutral	Agree	Strongly agree	Strongly agree	Agree	Neutral	Neutral	Don't trust at all	Don't trust at all	Don't trust at all	Don't trust at all	To a large extent	To a large extent	To a medium extent	To a small extent	To a medium extent	To a large extent	To a large extent	To a medium extent	Agree	Agree	Strongly agree	Neutral
	Male	Government school in urban area (township)	Black African	South Africa	Second year	2014	Science/Natural Sciences/Health Sciences	60%-69%	North/South Sotho	Some secondary education but not matric	Primary education	Both my mother and father in the same household	We have about the same amount of moneyas most	Traditional African	Traditional African	Traditional African	Baptist	Baptist	Baptist		Occasionally (several times a year)	Frequent attendance	Moderately religious	Somewhat important	Strongly agree	Strongly disagree	Disagree	Strongly agree	Strongly agree	Neutral	Disagree	Strongly agree	Neutral	Neutral	Don't trust at all	Don't trust at all	Don't trust at all	To a very large extent	To a very large extent	To a medium extent	To a small extent	To a very large extent	To a large extent	To a large extent	To a very large extent	Strongly agree	Strongly agree	Agree	Strongly agree
22	Male	Government school in urban area (township)	Black African	South Africa	Second year	2014	Human and Social Sciences/Arts/Theology/Humanities	70%-74%	North/South Sotho		Tertiary	Both my mother and father in the same household	We have about the same amount of moneyas most		Christian (Catholic)	Christian (Catholic)	Jehovah's Witness				Regularly (weekly)	Regularly (weekly)	Extremely religious	Extremely important	Neutral	Strongly disagree	Strongly agree	Strongly agree	Strongly agree	Neutral	Disagree	Neutral	Neutral	Trust fully	Neutral	Distrust slightly	Distrust slightly	To a very large extent	To a very large extent	To a very large extent	To a very large extent	To a very large extent	To a very large extent	To a very large extent	To a very large extent	Strongly agree	Agree	Strongly agree	Strongly agree
21	Male	Government school in rural area (township)	Black African	South Africa	Second year	2014	Human and Social Sciences/Arts/Theology/Humanities	60%-69%	North/South Sotho	Primary education (some or complete)	No education	Both my mother and father in the same household	We have about the same amount of moneyas most	Christian	Christian (Protestant)	Christian (Protestant)	Baptist	Zionist Christian Church	Baptist		Occasionally (several times a year)	Regularly (weekly)	Moderately religious	Somewhat important	Neutral	Neutral	Agree	Agree	Strongly agree	Disagree	Disagree	Agree	Strongly disagree	Neutral	Neutral	Neutral	Neutral	To a large extent	To a medium extent	To a medium extent	To a medium extent	To a medium extent	To a medium extent	To a medium extent	To a medium extent	Agree	Neutral	Agree	Strongly agree
22	Male	Government school in urban area (surburb)	Black African	South Africa	Second year	2014	Human and Social Sciences/Arts/Theology/Humanities	70%-74%	Nguni	A college diploma	Secondary Education	Both my mother and father in the same household	We are poorer than most	Christian	Christian (Protestant)	Christian (Protestant)	Methodist	Methodist	Methodist	Lutheran	Fairly regularly (almost weekly)	Frequent attendance	Moderately religious	Extremely important	Strongly agree	Agree	Strongly agree	Agree	Disagree	Agree	Strongly agree	Strongly agree	Strongly agree	Trust fully	Trust slightly	Trust slightly	Neutral	To a very large extent	To a very large extent	To a large extent	To a medium extent	To a large extent	To a very large extent	To a medium extent	To a large extent	Strongly agree	Strongly agree	Strongly agree	Strongly agree
21	Male	Government school in urban area (surburb)	Black African	South Africa	Second year	2014	Human and Social Sciences/Arts/Theology/Humanities	60%-69%	Nguni	Some secondary education but not matric	Secondary Education	Both my mother and father in the same household	We have about the same amount of moneyas most	Christian	Christian (Protestant)	Christian (Protestant)	Lutheran	Lutheran	Lutheran		Frequent attendance	Fairly regularly (almost weekly)	Extremely religious	Extremely important	Strongly agree	Strongly agree	Agree	Agree	Strongly agree	Agree	Strongly agree	Strongly agree	Agree	Neutral	Neutral	Trust slightly	Trust slightly	To a very large extent	To a very large extent	To a large extent	To a very large extent	To a large extent	To a large extent	To a medium extent	To a large extent	Strongly agree	Strongly agree	Strongly agree	Strongly agree
23	Male	Government school in urban area (surburb)	Black African	South Africa	Second year	2014	Human and Social Sciences/Arts/Theology/Humanities	60%-69%	North/South Sotho	Matric (Grade 12)	Secondary Education	Both my mother and father in the same household	We have about the same amount of moneyas most	Christian	Christian (Protestant)	Christian (Protestant)	Methodist	Methodist	Methodist		Regularly (weekly)	Frequent attendance	Extremely religious	Very important	Strongly agree	Strongly agree	Agree	Neutral	Agree	Agree	Strongly agree	Agree	Strongly agree	Neutral	Distrust slightly	Trust slightly	Trust fully	To a very large extent	To a very large extent	To a large extent	To a medium extent	To a large extent	To a large extent	To a very large extent	To a medium extent	Strongly agree	Strongly agree	Agree	Neutral
20	Male	Government school in urban area (township)	Black African	South Africa	Second year	2014	Commerce/Economic & Management Sciences/IT/Accounting	60%-69%	North/South Sotho	Matric (Grade 12)	Tertiary	Guardian/foster parent who is not a relative		Christian	Christian (Protestant)	Christian (Protestant)	Church of Christ	Church of Christ	Church of Christ	Church of Christ	Frequent attendance	Regularly (weekly)	Extremely religious	Very important	Strongly agree	Agree	Disagree	Agree	Strongly disagree	Agree	Disagree	Strongly agree	Agree	Distrust slightly	Don't trust at all	Neutral	Distrust slightly	To a very large extent	To a very large extent	To a very large extent	To no extent	To a large extent	To a medium extent	To a large extent	To a medium extent	Neutral	Agree	Agree	Strongly agree
20	Male	Government school in urban area (township)	Black African	South Africa	Second year	2014	Commerce/Economic & Management Sciences/IT/Accounting	70%-74%	North/South Sotho	Matric (Grade 12)	Secondary Education	Both my mother and father in the same household	We are poorer than most	Christian	Christian (Catholic)	Christian (Catholic)	Dutch Reformed	Dutch Reformed	Dutch Reformed		Never	Fairly regularly (almost weekly)	Not religious at all	Not at all important	Strongly agree	Disagree	Neutral	Strongly agree	Strongly agree	Strongly agree	Neutral	Agree	Agree	Neutral	Neutral	Distrust slightly	Distrust slightly	To a very large extent	To a very large extent	To a very large extent	To no extent	To a very large extent	To a very large extent	To a very large extent	To a very large extent	Strongly agree	Strongly agree	Strongly agree	Strongly agree
19	Male	Government school in urban area (surburb)	Black African	South Africa	Second year	2014	Commerce/Economic & Management Sciences/IT/Accounting	60%-69%	North/South Sotho	A postgraduate degree	Tertiary	Both my mother and father in the same household	We have about the same amount of moneyas most	Christian			Lutheran				Fairly regularly (almost weekly)	Fairly regularly (almost weekly)	Moderately religious	Very important	Strongly agree	Strongly disagree	Strongly agree	Strongly agree	Strongly agree	Neutral	Neutral	Agree	Strongly agree	Neutral	Neutral	Neutral	Neutral	To a very large extent	To a large extent	To a small extent	To a small extent	To a large extent	To a very large extent	To a very large extent	To a very large extent	Strongly agree	Strongly agree	Strongly agree	Strongly agree
19	Male		Black African	South Africa	Second year	2014	Commerce/Economic & Management Sciences/IT/Accounting	60%-69%	North/South Sotho	None/No education	Secondary Education	Both my mother and father in the same household	We have about the same amount of moneyas most	Christian	Christian (Protestant)	Christian (Protestant)	Anglican	Anglican	Anglican		Fairly regularly (almost weekly)	Regularly (weekly)	Extremely religious	Very important	Strongly agree	Neutral	Agree	Neutral	Agree	Disagree	Strongly disagree	Disagree	Strongly disagree	Trust slightly	Neutral	Neutral		To a large extent	To a large extent	To a medium extent	To a medium extent	To a very large extent	To a very large extent	To a large extent	To a very large extent	Strongly agree	Strongly agree	Strongly agree	Strongly agree
20	Male	Government school in urban area (surburb)	Black African	South Africa	Second year	2014	Commerce/Economic & Management Sciences/IT/Accounting	60%-69%	English	A postgraduate degree	Tertiary	Both my mother and father in the same household	We are richer than most	Christian	Christian (Catholic)	Christian (Catholic)					Fairly regularly (almost weekly)	Regularly (weekly)	Extremely religious	Very important	Strongly disagree	Neutral	Agree	Agree	Agree	Strongly disagree	Disagree	Agree	Disagree	Trust fully	Trust fully	Neutral	Neutral	To a large extent	To a large extent	To a large extent	To a large extent	To a large extent	To a large extent	To a large extent	To a large extent	Agree	Agree	Agree	Agree
18	Male	Government school in urban area (township)	Black African	South Africa	Second year	2014	Commerce/Economic & Management Sciences/IT/Accounting	50%-59%	North/South Sotho		Tertiary	Only my mother	We have about the same amount of moneyas most	Christian	Christian (Protestant)		Dutch Reformed	Dutch Reformed			Frequent attendance	Frequent attendance	Moderately religious	Very important	Neutral	Disagree	Neutral	Disagree	Strongly agree	Neutral	Disagree	Neutral	Neutral	Trust slightly	Neutral	Neutral	Neutral	To a medium extent	To a large extent	To a medium extent	To a medium extent	To a small extent	To a large extent	To a large extent	To a medium extent	Strongly agree	Strongly agree	Strongly agree	Strongly agree
20	Male	Government school in urban area (township)	Black African	South Africa	Second year	2014	Commerce/Economic & Management Sciences/IT/Accounting	50%-59%	North/South Sotho		Secondary Education	Only my mother	We are poorer than most	Christian	Christian (Protestant)		Anglican	Anglican			Frequent attendance	Fairly regularly (almost weekly)	Moderately religious	Very important	Strongly agree	Strongly disagree	Neutral	Neutral	Strongly agree	Strongly agree	Disagree	Strongly agree	Neutral	Trust fully	Neutral	Trust slightly	Neutral	To a very large extent	To a very large extent	To a very large extent	To a very large extent	To a medium extent	To a very large extent	To a very large extent	To a very large extent	Strongly agree	Strongly agree	Strongly agree	Strongly agree
21	Male	Government school in urban area (township)	Black African	South Africa	Second year	2014	Commerce/Economic & Management Sciences/IT/Accounting	70%-74%	North/South Sotho	An undergraduate degree	Tertiary	Both my mother and father in the same household	We have about the same amount of moneyas most	Christian	Christian (Protestant)	Christian (Protestant)	Methodist	Methodist	Methodist		Fairly regularly (almost weekly)	Regularly (weekly)	Extremely religious	Very important	Agree	Disagree	Agree	Agree	Strongly agree	Agree	Disagree	Agree	Disagree	Trust fully	Trust fully	Trust slightly		To a very large extent	To a large extent	To a large extent	To a large extent	To a large extent	To a large extent	To a very large extent	To a large extent	Agree	Neutral	Strongly disagree	Strongly agree
22	Male	Government school in urban area (surburb)	Black African	South Africa	Second year	2013	Commerce/Economic & Management Sciences/IT/Accounting	50%-59%	North/South Sotho		Secondary Education	Only my mother	We have about the same amount of moneyas most	Traditional African	Traditional African						Occasionally (several times a year)	Frequent attendance	Moderately religious	Somewhat important	Agree	Disagree	Neutral	Agree	Strongly agree	Neutral	Strongly disagree	Agree	Strongly disagree	Trust fully	Neutral	Distrust slightly	Distrust slightly	To a medium extent	To a large extent	To a large extent	To a small extent	To a very large extent	To a large extent	To a large extent	To a large extent	Strongly agree	Agree	Agree	Agree
20	Male	Government school in urban area (township)	Black African	South Africa	Second year	2014	Education/Education Sciences	70%-74%	North/South Sotho		Secondary Education	Only my mother	We have about the same amount of moneyas most		Christian (Catholic)		Anglican	Lutheran	Anglican	Lutheran	Frequent attendance	Frequent attendance	Moderately religious	Extremely important	Agree	Strongly disagree	Strongly agree	Neutral	Strongly agree	Strongly disagree	Strongly disagree	Disagree	Strongly disagree	Trust fully	Neutral	Trust fully		To a very large extent	To a medium extent	To a large extent	To a medium extent	To a large extent	To a medium extent	To a large extent	To a very large extent	Strongly agree	Agree	Agree	Agree
23	Male	Government school in rural area (township)	Black African	South Africa	Second year	2014	Education/Education Sciences	60%-69%	North/South Sotho		Secondary Education	Other relatives (aunt, uncle, grandparent)	We have about the same amount of moneyas most	Christian	Christian (Protestant)	Christian (Protestant)	Independent			Independent	Occasionally (several times a year)	Occasionally (several times a year)	Moderately religious	Very important	Strongly agree	Neutral	Disagree	Strongly agree	Strongly agree	Neutral	Disagree	Neutral	Neutral	Neutral	Neutral	Neutral	Neutral	To a very large extent	To a very large extent	To a medium extent	To a very large extent	To a very large extent	To a very large extent	To a very large extent	To a very large extent	Strongly agree	Strongly agree	Disagree	Strongly agree
	Male	Government school in rural area (township)	Black African	South Africa	Second year	2014	Education/Education Sciences	75% or more	Nguni	Primary education (some or complete)	Secondary Education	Both my mother and father in the same household	We have about the same amount of moneyas most	Christian	Christian (Protestant)	Christian (Protestant)	Evangelical	Evangelical	Evangelical		Regularly (weekly)	Regularly (weekly)	Not religious at all	Don't know (DNR)	Strongly agree	Neutral	Neutral	Neutral	Strongly agree	Neutral	Disagree	Agree	Agree	Neutral	Neutral	Neutral	Neutral	To a very large extent	To a very large extent	To a very large extent	To no extent	To a very large extent	To no extent	To a very large extent	To a very large extent	Strongly agree	Agree	Neutral	Strongly agree
23	Male	Government school in urban area (surburb)	Black African	South Africa	Second year	2014	Agriculture	60%-69%	North/South Sotho	An undergraduate degree		Both my mother and father in the same household	We are richer than most	Others	Other (specify)	No religious affiliation					Regularly (weekly)	Regularly (weekly)	Extremely religious	Extremely important	Neutral	Neutral	Strongly agree	Strongly agree	Strongly agree	Neutral	Neutral	Neutral	Neutral	Neutral	Neutral	Neutral	Neutral	To a large extent	To a large extent	To a medium extent	To a medium extent	To a very large extent	To a very large extent	To a large extent	To a large extent	Strongly agree	Strongly agree	Strongly agree	Strongly agree
21	Male	Government school in rural area (township)	Black African	South Africa	Second year	2014	Agriculture	60%-69%	Non-Nguni	A postgraduate degree	Tertiary	Only my mother	We have about the same amount of moneyas most	Christian	Christian (Protestant)	Christian (Protestant)	Lutheran	Lutheran			Frequent attendance	Regularly (weekly)	Extremely religious	Extremely important	Strongly agree	Disagree	Strongly agree	Strongly agree	Strongly agree	Disagree	Disagree	Disagree	Neutral	Trust fully	Neutral	Neutral	Neutral	To a very large extent	To a very large extent	To a very large extent	To a medium extent	To a very large extent	To a very large extent	To a very large extent	To a very large extent	Strongly agree	Agree	Strongly agree	Strongly agree
21	Male	Government school in rural area (township)	Black African	South Africa	Second year	2014	Agriculture	60%-69%	Non-Nguni	A postgraduate degree	Tertiary	Both my mother and father in the same household	We are richer than most	Christian	Christian (Protestant)	Christian (Protestant)					Regularly (weekly)	Regularly (weekly)	Extremely religious	Refused to answer	Strongly agree	Strongly disagree	Disagree	Strongly agree	Strongly agree	Agree	Agree	Strongly agree	Agree	Neutral	Don't trust at all	Don't trust at all	Distrust slightly	To a very large extent	To a small extent	To a medium extent	To no extent	To a very large extent	To a medium extent	To a medium extent	To a medium extent	Agree	Neutral	Agree	Strongly agree
23	Male	Government school in urban area (township)	Black African	South Africa	Second year	2013	Science/Natural Sciences/Health Sciences	75% or more	North/South Sotho	Some secondary education but not matric	Secondary Education	Other relatives (aunt, uncle, grandparent)	We have about the same amount of moneyas most	Christian	Christian (Protestant)	Christian (Protestant)	Pentecostal (e.g. "Born again"/"Saved")			Pentecostal (e.g. "Born again"/"Saved")	Regularly (weekly)	Frequent attendance	Not religious at all	Somewhat important	Strongly agree	Strongly disagree	Neutral	Neutral	Strongly agree	Neutral	Disagree	Neutral	Neutral	Trust slightly	Distrust slightly	Distrust slightly	Distrust slightly	To a large extent	To a large extent	To a large extent	To a medium extent	To a large extent	To a medium extent	To a large extent	To a large extent	Neutral	Neutral	Neutral	Neutral
22	Male	Government school in rural area (township)	Black African	South Africa	Second year	2014	Agriculture	60%-69%	Non-Nguni	A college diploma	Tertiary	Both my mother and father in the same household	We have about the same amount of moneyas most	Christian	Christian (Protestant)	Christian (Protestant)	Zionist Christian Church	Zionist Christian Church	Zionist Christian Church		Regularly (weekly)	Regularly (weekly)	Extremely religious	Extremely important	Agree	Disagree	Neutral	Agree	Strongly agree	Neutral	Disagree	Neutral	Neutral	Trust fully	Neutral	Trust slightly	Neutral	To a very large extent	To a very large extent	To a large extent	To a medium extent	To a very large extent	To a very large extent	To a very large extent	To a very large extent	Strongly agree	Agree	Strongly agree	Strongly agree
21	Male	Private school	Black African	South Africa	Second year	2014	Education/Education Sciences	70%-74%	English	Matric (Grade 12)	Tertiary	Both my mother and father in the same household	We have about the same amount of moneyas most		Christian (Protestant)	Christian (Catholic)	Anglican	Methodist	Methodist	Church of Christ	Occasionally (several times a year)	Regularly (weekly)	Not religious at all	Not very important	Strongly agree	Neutral	Strongly agree	Strongly agree	Strongly agree	Strongly disagree	Strongly disagree	Strongly agree	Agree	Trust slightly	Distrust slightly	Don't trust at all	Neutral	To a medium extent	To a large extent	To a medium extent	To a very large extent	To a large extent	To a medium extent	To a small extent	To a medium extent	Strongly agree	Disagree	Agree	Disagree
21	Male	Government school in rural area (township)	Black African	South Africa	Second year	2014	Education/Education Sciences	60%-69%	North/South Sotho	Matric (Grade 12)	Secondary Education	Both my mother and father in the same household	We have about the same amount of moneyas most	Christian	Christian (Catholic)	Christian (Catholic)					Regularly (weekly)	Fairly regularly (almost weekly)	Moderately religious	Very important	Neutral	Neutral	Disagree	Agree	Agree	Agree	Neutral	Neutral	Agree	Distrust slightly	Distrust slightly	Distrust slightly	Distrust slightly	To a medium extent	To a very large extent	To a medium extent	To no extent	To a very large extent	To a very large extent	To a very large extent	To a very large extent	Agree	Disagree	Agree	Agree
20	Male	Government school in urban area (township)	Black African	South Africa	Second year	2014	Law	50%-59%	North/South Sotho	Matric (Grade 12)	Secondary Education	Both my mother and father in the same household	We have about the same amount of moneyas most	Christian	Christian (Protestant)	Christian (Protestant)	Seventh Day Adventist	Methodist	Seventh Day Adventist		Regularly (weekly)	Frequent attendance	Moderately religious	Refused to answer	Strongly agree	Disagree	Agree	Strongly agree	Strongly agree	Disagree	Disagree	Neutral	Neutral	Trust fully	Trust slightly	Trust slightly	Neutral	To a very large extent	To a very large extent	To a very large extent	To a medium extent	To a very large extent	To a very large extent	To a very large extent	To a very large extent	Strongly agree	Disagree	Strongly agree	Strongly agree
18	Male	Government school in rural area (township)	Black African	South Africa	Second year	2014	Human and Social Sciences/Arts/Theology/Humanities	50%-59%	North/South Sotho	None/No education	No education	Both my mother and father in the same household	We are poorer than most	Christian	Christian (Protestant)	Christian (Protestant)	18	18	18	18	Frequent attendance	Fairly regularly (almost weekly)	Moderately religious	Very important	Agree	Disagree	Agree	Strongly agree	Strongly agree	Disagree	Neutral	Neutral	Disagree	Trust fully	Trust slightly	Trust slightly	Trust slightly	To a large extent	To a very large extent	To a very large extent	To a medium extent	To a small extent	To a large extent	To a very large extent	To a large extent	Strongly agree	Strongly agree	Strongly agree	Strongly agree
21	Male	Government school in rural area (town)	Black African	South Africa	Second year	2014	Science/Natural Sciences/Health Sciences	50%-59%	North/South Sotho	None/No education	No education	Only my mother	We have about the same amount of moneyas most		Christian (Protestant)	Christian (Protestant)	Methodist	Pentecostal (e.g. "Born again"/"Saved")	Methodist		Occasionally (several times a year)	Fairly regularly (almost weekly)	Moderately religious	Somewhat important	Agree	Disagree	Neutral	Neutral	Strongly agree	Neutral	Neutral	Disagree	Disagree	Don't trust at all	Don't trust at all	Don't trust at all	Don't trust at all	To a large extent	To a large extent	To no extent	To no extent	To a large extent	To a large extent	To a large extent	To a large extent	Agree	Disagree	Agree	Strongly agree
20	Male	Government school in rural area (township)	Black African	South Africa	Second year	2014	Science/Natural Sciences/Health Sciences	60%-69%	North/South Sotho	Matric (Grade 12)		Other relatives (aunt, uncle, grandparent)	We are richer than most	Christian			Evangelical			Evangelical	Frequent attendance	Frequent attendance	Not religious at all	Not at all important	Strongly agree	Disagree	Strongly agree	Neutral	Strongly agree	Neutral	Disagree	Agree	Agree	Neutral	Neutral	Neutral	Neutral	To a very large extent	To a very large extent	To a very large extent	To a very large extent	To a very large extent	To a very large extent	To a very large extent	To a very large extent	Strongly agree	Neutral	Strongly agree	Strongly agree
20	Male	Government school in rural area (township)	Black African	South Africa	Second year	2014	Agriculture	60%-69%	North/South Sotho	None/No education	Tertiary	Both my mother and father in the same household	We have about the same amount of moneyas most	Christian	Christian (Catholic)	Christian (Catholic)					Fairly regularly (almost weekly)	Occasionally (several times a year)	Moderately religious	Very important	Agree	Neutral	Neutral	Neutral	Agree	Neutral	Neutral	Neutral	Neutral	Trust slightly	Neutral	Distrust slightly	Distrust slightly	To a very large extent	To a very large extent	To a very large extent	To a small extent	To a medium extent	To a small extent	To a very large extent	To a very large extent	Agree	Neutral	Neutral	Strongly agree
20	Male	Government school in urban area (township)	Black African	South Africa	Second year	2014	Agriculture	70%-74%	English	A postgraduate degree	Tertiary	My mother and stepfather	We have about the same amount of moneyas most	Christian	Christian (Catholic)	Christian (Catholic)					Frequent attendance	Fairly regularly (almost weekly)	Moderately religious	Extremely important	Neutral	Disagree	Agree	Neutral	Disagree	Neutral	Disagree	Strongly disagree	Neutral	Trust slightly	Distrust slightly	Neutral	Don't trust at all	To a very large extent	To a large extent	To a medium extent	To a large extent	To a medium extent	To a very large extent	To a medium extent	To a large extent	Neutral	Disagree	Neutral	Disagree
20	Male	Government school in rural area (township)	Black African	South Africa	Second year	2014	Agriculture	60%-69%	North/South Sotho		Secondary Education	No parents or guardians (I live alone)	We have about the same amount of moneyas most		Christian (Catholic)	Christian (Catholic)					Fairly regularly (almost weekly)	Fairly regularly (almost weekly)	Moderately religious	Extremely important	Strongly agree	Disagree	Neutral	Strongly agree	Strongly agree	Strongly disagree	Strongly disagree	Strongly agree	Disagree	Trust fully	Don't trust at all	Don't trust at all	Don't trust at all	To a very large extent	To a very large extent	To a small extent	To no extent	To a very large extent	To a very large extent	To a medium extent	To a small extent	Strongly agree	Strongly agree	Strongly agree	Strongly agree
22	Male	Government school in urban area (township)	Black African	South Africa	Second year	2014	Agriculture	60%-69%	Nguni	An undergraduate degree	Tertiary	Only my mother	We have about the same amount of moneyas most	Christian	Christian (Catholic)	Christian (Catholic)					Frequent attendance	Fairly regularly (almost weekly)	Moderately religious	Extremely important	Agree	Agree	Disagree	Disagree	Disagree	Disagree	Disagree	Neutral	Disagree	Trust fully	Trust fully	Trust fully	Trust fully	To a very large extent	To a very large extent	To a very large extent	To a very large extent	To a very large extent	To a very large extent	To a very large extent	To a very large extent	Strongly agree	Strongly agree	Strongly agree	Strongly agree
21	Male	Private school	Black African	Other SADC countries	Second year	2014	Agriculture	70%-74%	English	A postgraduate degree	Tertiary	Both my mother and father in the same household	We are richer than most	Christian	Christian (Catholic)	Christian (Catholic)					Frequent attendance	Regularly (weekly)	Moderately religious	Extremely important	Strongly agree	Neutral	Strongly disagree	Strongly agree	Strongly disagree	Disagree	Neutral	Neutral	Neutral	Trust fully	Don't trust at all	Trust slightly	Neutral	To a very large extent	To a very large extent	To a very large extent	To a very large extent	To a very large extent	To a very large extent	To a very large extent	To a very large extent	Strongly agree	Strongly agree	Strongly agree	Strongly agree
	Male	Government school in urban area (township)	Black African	South Africa	Second year	2014	Human and Social Sciences/Arts/Theology/Humanities	50%-59%	Nguni	Matric (Grade 12)	Secondary Education	Only my mother	We have about the same amount of moneyas most	Christian	Christian (Protestant)	Christian (Protestant)	Zionist Christian Church	Zionist Christian Church			Occasionally (several times a year)	Regularly (weekly)	Moderately religious	Somewhat important	Strongly agree	Neutral	Disagree	Agree	Strongly agree	Neutral	Neutral	Neutral	Agree	Trust slightly	Distrust slightly	Distrust slightly	Distrust slightly	To a very large extent	To a large extent	To a large extent	To a very large extent	To a large extent	To a very large extent	To a very large extent	To a very large extent	Strongly agree	Neutral	Strongly agree	Strongly agree
22	Male	Government school in urban area (township)	Black African	South Africa	Second year	2013	Human and Social Sciences/Arts/Theology/Humanities	50%-59%	Nguni	Some secondary education but not matric	Secondary Education	Only my mother	We have about the same amount of moneyas most	Traditional African	Christian (Protestant)	Christian (Protestant)					Only on special occasions	Frequent attendance	Moderately religious	Somewhat important	Strongly agree	Neutral	Neutral	Strongly agree	Strongly agree	Neutral	Agree	Strongly agree	Agree	Trust fully	Distrust slightly	Distrust slightly	Distrust slightly	To a very large extent	To a very large extent	To a very large extent	To a medium extent	To a large extent	To a large extent	To a large extent	To a large extent	Strongly agree	Strongly agree	Strongly agree	Strongly agree
21	Male	Government school in rural area (town)	Black African	South Africa	Second year	2014	Education/Education Sciences	75% or more	Nguni	A college diploma	Secondary Education	Both my mother and father in the same household	We have about the same amount of moneyas most	Christian	Christian (Protestant)	Christian (Protestant)	Church of Christ	Church of Christ	Church of Christ	Church of Christ	Regularly (weekly)	Regularly (weekly)	Extremely religious	Extremely important	Strongly agree	Strongly disagree	Strongly agree	Strongly agree	Strongly agree	Strongly disagree	Strongly disagree	Neutral	Strongly disagree	Trust slightly	Distrust slightly	Distrust slightly	Distrust slightly	To a medium extent	To a large extent	To a very large extent	To a large extent	To a very large extent	To a very large extent	To a very large extent	To a large extent	Strongly agree	Neutral	Strongly agree	Strongly agree
21	Male		Black African	South Africa	Second year	2015	Education/Education Sciences	50%-59%	Nguni		Secondary Education	Other relatives (aunt, uncle, grandparent)		Traditional African	Christian (Protestant)						Never	Regularly (weekly)	Not religious at all	Refused to answer	Strongly disagree	Disagree	Neutral	Strongly agree	Strongly agree	Strongly disagree	Neutral	Disagree	Disagree	Don't trust at all	Don't trust at all	Don't trust at all	Don't trust at all	To a very large extent	To a large extent	To a very large extent	To no extent	To a very large extent	To a very large extent	To a very large extent	To a very large extent	Strongly agree	Strongly agree	Strongly agree	Strongly agree
21	Male	Government school in rural area (township)	Black African	South Africa	Second year	2014	Law	60%-69%	Nguni	Matric (Grade 12)	No education	Only my father	We are poorer than most	Traditional African	Traditional African	Traditional African					Only on special occasions	Only on special occasions	Moderately religious	Not at all important	Agree	Strongly disagree	Neutral	Neutral	Strongly agree	Neutral	Neutral	Neutral	Neutral	Neutral	Neutral	Neutral	Neutral	To a very large extent	To a large extent	To a very large extent	To a medium extent	To a large extent	To a very large extent	To a very large extent	To a very large extent	Strongly agree	Strongly agree	Strongly agree	Strongly agree
20	Male	Government school in rural area (township)	Black African	South Africa	Second year	2014	Human and Social Sciences/Arts/Theology/Humanities	60%-69%	Nguni		Secondary Education	Only my mother	We have about the same amount of moneyas most	Christian	Christian (Protestant)		Independent	Independent			Regularly (weekly)	Regularly (weekly)	Extremely religious	Very important	Strongly agree	Agree	Agree	Agree	Strongly agree	Agree	Strongly disagree	Strongly agree	Agree	Distrust slightly	Distrust slightly	Distrust slightly	Distrust slightly	To a very large extent	To a very large extent	To a very large extent	To no extent	To a very large extent	To a very large extent	To a very large extent	To a very large extent	Strongly agree	Disagree	Strongly agree	Strongly agree
21	Male	Government school in rural area (township)	Black African	South Africa	Second year	2014	Human and Social Sciences/Arts/Theology/Humanities	60%-69%	North/South Sotho	Matric (Grade 12)	Secondary Education	Both my mother and father in the same household	We have about the same amount of moneyas most	Christian	Christian (Protestant)	Christian (Protestant)	Pentecostal (e.g. "Born again"/"Saved")				Frequent attendance	Frequent attendance	Not religious at all	Don't know (DNR)	Strongly agree	Neutral	Agree	Strongly agree	Strongly agree	Neutral	Neutral	Agree	Disagree	Trust slightly	Neutral	Don't trust at all	Don't trust at all	To a large extent	To a large extent	To a large extent	To a small extent	To a very large extent	To a very large extent	To a very large extent	To a very large extent	Strongly agree	Disagree	Strongly agree	Strongly agree
	Male	Government school in rural area (township)	Black African	South Africa	Second year	2014	Law	60%-69%	North/South Sotho	Some secondary education but not matric	Secondary Education	Only my mother	We are poorer than most		Christian (Catholic)	Christian (Catholic)					Occasionally (several times a year)	Regularly (weekly)	Moderately religious	Extremely important	Neutral	Neutral	Neutral	Strongly agree	Strongly agree	Neutral	Neutral	Strongly agree	Neutral	Don't trust at all	Don't trust at all	Don't trust at all	Don't trust at all	To a very large extent	To a very large extent	To a very large extent	To a very large extent	To a very large extent	To a very large extent	To a very large extent	To a very large extent	Strongly agree	Strongly agree	Strongly agree	Strongly agree
	Male	Government school in rural area (township)	Black African	South Africa	Second year	2014	Law	60%-69%	North/South Sotho	Some secondary education but not matric	Secondary Education	Only my mother	We are poorer than most		Christian (Catholic)	Christian (Catholic)					Occasionally (several times a year)	Regularly (weekly)	Moderately religious	Extremely important	Neutral	Neutral	Neutral	Strongly agree	Strongly agree	Neutral	Neutral	Strongly agree	Neutral	Don't trust at all	Don't trust at all	Don't trust at all	Don't trust at all	To a very large extent	To a very large extent	To a very large extent	To a very large extent	To a very large extent	To a very large extent	To a very large extent	To a very large extent	Strongly agree	Strongly agree	Strongly agree	Strongly agree
21	Male	Private school	Black African	South Africa	Second year	2014	Law	70%-74%	English	A postgraduate degree	Tertiary	My father and stepmother	We are richer than most	Christian	Christian (Catholic)	No religious affiliation					Only on special occasions	Fairly regularly (almost weekly)	Moderately religious	Very important	Strongly agree	Strongly disagree	Agree	Agree	Strongly agree	Neutral	Disagree	Neutral	Disagree	Neutral	Neutral	Neutral	Neutral	To a large extent	To a large extent	To a large extent	To a large extent	To a large extent	To a large extent	To a large extent	To a large extent	Agree	Neutral	Agree	Agree
20	Male	Government school in rural area (township)	Black African	South Africa	Second year	2014	Law	50%-59%	North/South Sotho	An undergraduate degree	Tertiary	Only my mother	We have about the same amount of moneyas most	Traditional African	Traditional African	Traditional African					Never	Fairly regularly (almost weekly)	Moderately religious	Don't know (DNR)	Neutral	Neutral	Neutral	Agree	Neutral	Neutral	Neutral	Neutral	Neutral	Distrust slightly	Distrust slightly	Distrust slightly	Distrust slightly	To a large extent	To a large extent	To a large extent	To a large extent	To a large extent	To a large extent	To a large extent	To a large extent	Neutral	Neutral	Neutral	Neutral
21	Male	Government school in rural area (township)	Black African	South Africa	Second year	2014	Law	70%-74%	North/South Sotho	A college diploma	Secondary Education	Both my mother and father in the same household	We are poorer than most			Christian (Protestant)	Pentecostal (e.g. "Born again"/"Saved")	Pentecostal (e.g. "Born again"/"Saved")	Pentecostal (e.g. "Born again"/"Saved")		Regularly (weekly)		Extremely religious	Extremely important	Strongly agree	Agree	Strongly agree	Agree	Strongly agree	Agree	Agree	Strongly agree	Agree	Trust slightly	Neutral	Trust slightly	Trust slightly	To a very large extent	To a large extent	To a very large extent	To a medium extent	To a very large extent	To a medium extent	To a very large extent	To a very large extent	Agree	Strongly agree	Agree	Strongly agree
22	Male	Government school in rural area (township)	Black African	South Africa	Second year	2014	Law	40%-49%	Nguni		Tertiary	Only my mother	We have about the same amount of moneyas most	Christian	Christian (Protestant)		Seventh Day Adventist	Seventh Day Adventist			Regularly (weekly)	Fairly regularly (almost weekly)	Moderately religious	Extremely important	Strongly agree	Strongly disagree	Strongly agree	Neutral	Strongly agree	Strongly disagree	Strongly disagree	Strongly disagree	Neutral	Neutral	Neutral	Neutral	Neutral	To a very large extent	To a very large extent	To a very large extent	To a very large extent	To a very large extent	To a medium extent	To a very large extent	To a very large extent	Strongly agree	Disagree	Strongly agree	Strongly agree
20	Male	Government school in rural area (town)	Black African	South Africa	Second year	2013	Law	70%-74%	Non-Nguni	An undergraduate degree	Tertiary	My mother and stepfather	We are poorer than most		Christian (Catholic)	No religious affiliation	Mennonite	Quaker/Friends	Presbyterian	Quaker/Friends	Frequent attendance	Frequent attendance	Moderately religious	Extremely important	Strongly disagree	Neutral	Disagree	Neutral	Agree	Neutral	Agree	Neutral	Agree	Trust slightly	Trust slightly	Neutral	Trust slightly	To a medium extent	To a medium extent	To a small extent	To a small extent	To a large extent	To a large extent	To a medium extent	To a large extent	Agree	Agree	Neutral	Agree
21	Male	Government school in rural area (town)	Black African	South Africa	Second year	2014	Commerce/Economic & Management Sciences/IT/Accounting	75% or more	Non-Nguni	None/No education	No education	Both my mother and father in the same household	We are poorer than most	Christian	Christian (Protestant)	Christian (Protestant)	Baptist	Baptist	Baptist		Regularly (weekly)	Regularly (weekly)	Extremely religious	Refused to answer	Neutral	Agree	Neutral	Disagree	Neutral	Agree	Agree	Neutral	Agree	Neutral	Trust slightly	Neutral	Trust slightly	To a medium extent	To a large extent	To a medium extent	To a small extent	To a medium extent	To a large extent	To a medium extent	To a large extent	Neutral	Agree	Neutral	Agree
21	Male	Government school in urban area (township)	Black African	South Africa	Second year	2015	Human and Social Sciences/Arts/Theology/Humanities		North/South Sotho	Matric (Grade 12)	Tertiary	Both my mother and father in the same household	We have about the same amount of moneyas most	Christian			Pentecostal (e.g. "Born again"/"Saved")	Pentecostal (e.g. "Born again"/"Saved")	Pentecostal (e.g. "Born again"/"Saved")		Fairly regularly (almost weekly)	Regularly (weekly)	Extremely religious	Very important	Strongly agree	Strongly agree	Strongly agree	Neutral	Strongly agree	Strongly agree	Strongly agree	Strongly agree	Strongly agree	Trust fully	Trust fully	Trust fully	Trust fully	To a very large extent	To a very large extent	To a very large extent	To a small extent	To a very large extent	To a very large extent	To a very large extent	To a very large extent	Strongly agree	Strongly agree	Strongly agree	Strongly agree
22	Male	Private school	Black African	South Africa	Second year	2014	Law					Only my father	We are richer than most	Traditional African	Christian (Protestant)	Christian (Protestant)					Never	Never	Not religious at all	Not at all important	Strongly agree	Strongly disagree	Disagree	Strongly agree	Strongly agree	Neutral	Disagree	Agree	Agree	Distrust slightly	Don't trust at all	Trust fully	Neutral	To a very large extent	To a very large extent	To a very large extent	To no extent	To a very large extent	To a very large extent	To a very large extent	To a very large extent	Agree	Agree	Strongly agree	Strongly agree
24	Male	Government school in urban area (township)	Black African	South Africa	Second year	2014	Commerce/Economic & Management Sciences/IT/Accounting	70%-74%	North/South Sotho	A college diploma	Tertiary	Both my mother and father in the same household	We have about the same amount of moneyas most	Christian	Christian (Catholic)	Christian (Catholic)	Methodist	Methodist	Methodist	Methodist	Occasionally (several times a year)	Frequent attendance	Extremely religious	Extremely important	Strongly disagree	Neutral	Disagree	Strongly disagree	Neutral	Agree	Neutral	Strongly agree	Neutral	Neutral	Neutral	Neutral	Neutral	To a very large extent	To a very large extent	To a medium extent	To a very large extent	To a very large extent	To a medium extent	To a medium extent	To a medium extent	Agree	Disagree	Strongly agree	Strongly agree
21	Male	Government school in urban area (surburb)	Black African	South Africa	Second year	2014	Commerce/Economic & Management Sciences/IT/Accounting	75% or more	Nguni	Matric (Grade 12)	Tertiary	My mother and stepfather	We have about the same amount of moneyas most	Christian	Christian (Protestant)	Christian (Protestant)	Methodist	Methodist	Methodist		Only on special occasions	Frequent attendance	Moderately religious	Refused to answer	Neutral	Disagree	Disagree	Strongly agree	Strongly agree	Neutral	Strongly disagree	Neutral	Neutral	Trust fully	Neutral	Neutral	Neutral	To a very large extent	To a medium extent	To no extent	To no extent	To a very large extent	To a very large extent	To a very large extent	To a very large extent	Strongly agree	Strongly agree	Strongly agree	Strongly agree
20	Male	Government school in urban area (surburb)	Black African	South Africa	Second year	2014	Commerce/Economic & Management Sciences/IT/Accounting	50%-59%	North/South Sotho	A college diploma	Tertiary	Both my mother and father in the same household	We have about the same amount of moneyas most	Christian	Christian (Catholic)	Christian (Catholic)					Never	Frequent attendance	Moderately religious	Somewhat important	Agree	Disagree	Neutral	Neutral	Strongly disagree	Neutral	Strongly disagree	Neutral	Neutral	Neutral	Distrust slightly	Distrust slightly	Don't trust at all	To a very large extent	To a very large extent	To no extent	To no extent	To a medium extent	To a medium extent	To a large extent	To a very large extent	Agree	Strongly agree	Neutral	Agree
21	Male	Government school in urban area (surburb)	Black African	South Africa	Second year	2014	Commerce/Economic & Management Sciences/IT/Accounting	50%-59%	English	A postgraduate degree	Secondary Education	Only my mother	We have about the same amount of moneyas most		Christian (Protestant)	Christian (Protestant)	Pentecostal (e.g. "Born again"/"Saved")	Pentecostal (e.g. "Born again"/"Saved")	Pentecostal (e.g. "Born again"/"Saved")	Pentecostal (e.g. "Born again"/"Saved")	Occasionally (several times a year)	Frequent attendance	Moderately religious	Somewhat important	Neutral	Disagree	Strongly agree	Strongly agree	Strongly agree	Strongly disagree	Strongly disagree	Strongly disagree	Strongly disagree	Neutral	Distrust slightly	Distrust slightly	Distrust slightly	To a very large extent	To a very large extent	To a very large extent	To a very large extent	To a very large extent	To a very large extent	To a very large extent	To a very large extent	Strongly agree	Strongly agree	Strongly agree	Strongly agree
21	Male	Government school in urban area (surburb)	White	Other SADC countries	Second year	2013	Education/Education Sciences	50%-59%	Non-Nguni	A college diploma		My father and stepmother	We have about the same amount of moneyas most		Judaism				Quaker/Friends		Regularly (weekly)	Regularly (weekly)	Moderately religious	Very important	Strongly disagree	Disagree	Neutral	Agree	Neutral	Neutral	Neutral	Agree	Strongly agree	Neutral	Trust slightly	Neutral	Trust slightly	To a small extent	To a medium extent	To a medium extent	To a medium extent	To a large extent	To a very large extent	To a large extent	To a very large extent	Strongly disagree	Disagree	Neutral
22	Male	Private school	Black African	Other SADC countries	Second year	2014	Science/Natural Sciences/Health Sciences	60%-69%	North/South Sotho	A postgraduate degree	Secondary Education	Both my mother and father in the same household	We are richer than most	Christian	Christian (Catholic)	Christian (Catholic)					Frequent attendance	Frequent attendance	Extremely religious	Don't know (DNR)	Neutral	Disagree	Agree	Neutral	Disagree	Agree	Neutral	Agree	Agree	Distrust slightly	Neutral	Neutral	Trust slightly	To a very large extent	To a very large extent	To a very large extent	To a large extent	To a large extent	To a medium extent	To a medium extent	To a medium extent	Neutral	Agree	Agree	Agree
22	Male	Government school in urban area (township)	Coloured	South Africa	Second year	2014	Science/Natural Sciences/Health Sciences	50%-59%	Afrikaan	Matric (Grade 12)	Secondary Education	Both my mother and father in the same household	We have about the same amount of moneyas most	Christian	Christian (Catholic)	Christian (Catholic)	Calvinist	Calvinist	Calvinist		Occasionally (several times a year)	Occasionally (several times a year)	Moderately religious	Very important	Agree	Neutral	Neutral	Agree	Neutral	Agree	Neutral	Neutral	Agree	Neutral	Neutral	Trust slightly	Neutral	To a large extent	To a medium extent	To a medium extent	To a medium extent	To a medium extent	To a large extent	To a medium extent	To a large extent	Neutral	Strongly agree	Agree	Agree
21	Male	Private school	Black African	South Africa	Second year	2014	Engineering	60%-69%	North/South Sotho	A college diploma	Secondary Education	Both my mother and father in the same household	We have about the same amount of moneyas most	Christian	Christian (Catholic)	Christian (Catholic)	Anglican	Anglican	Anglican	Anglican	Occasionally (several times a year)	Fairly regularly (almost weekly)	Extremely religious	Extremely important	Agree	Disagree	Neutral	Agree	Agree	Disagree	Neutral	Agree	Neutral	Trust slightly	Distrust slightly	Distrust slightly	Distrust slightly	To a very large extent	To a very large extent	To a very large extent	To a very large extent	To a large extent	To a large extent	To a large extent	To a very large extent	Strongly agree	Agree	Agree	Strongly agree
20	Male	Government school in urban area (township)	Coloured	South Africa	Second year	2014	Education/Education Sciences	60%-69%	Afrikaan		Secondary Education	Both my mother and father in the same household	We have about the same amount of moneyas most	Christian	Christian (Protestant)	Christian (Protestant)	Methodist	Methodist	Methodist	Methodist	Occasionally (several times a year)	Regularly (weekly)	Moderately religious	Extremely important	Strongly agree	Strongly disagree	Agree	Strongly agree	Strongly agree	Strongly disagree	Strongly agree	Disagree	Strongly agree	Trust fully	Neutral	Trust fully	Trust fully	To a large extent	To no extent	To a very large extent	To no extent	To a very large extent	To a very large extent	To a large extent	To a medium extent	Agree	Strongly disagree	Strongly agree	Strongly agree
20	Male	Government school in urban area (township)	White	South Africa	Second year	2014	Law	60%-69%	English	An undergraduate degree	Tertiary	Both my mother and father in the same household	We are richer than most	Christian	Christian (Protestant)	Christian (Protestant)	Baptist	Baptist	Baptist	Baptist	Frequent attendance	Frequent attendance	Moderately religious	Extremely important	Strongly agree	Strongly agree	Agree	Agree	Agree	Strongly agree	Strongly agree	Strongly agree	Strongly agree	Distrust slightly	Distrust slightly	Distrust slightly	Neutral	To a medium extent	To a medium extent	To a medium extent	To a large extent	To a medium extent	To a medium extent	To a medium extent	To a medium extent	Disagree	Neutral	Disagree	Neutral
20	Male	Private school	Black African	South Africa	Second year	2014	Human and Social Sciences/Arts/Theology/Humanities	50%-59%	North/South Sotho	A college diploma	Tertiary	Both my mother and father in the same household	We have about the same amount of moneyas most	Others	Other (specify)	Other (specify)					Occasionally (several times a year)	Fairly regularly (almost weekly)	Extremely religious	Extremely important	Agree	Disagree	Neutral	Agree	Strongly agree	Strongly disagree	Strongly disagree	Agree	Disagree	Trust slightly	Distrust slightly	Distrust slightly	Distrust slightly	To a very large extent	To a very large extent	To a very large extent	To a large extent	To a very large extent	To a very large extent	To a very large extent	To a very large extent	Strongly agree	Agree	Strongly agree	Strongly agree
22	Male	Private school	Indian/Asian	South Africa	Second year	2014	Science/Natural Sciences/Health Sciences	60%-69%	Nguni	Matric (Grade 12)	Tertiary	Both my mother and father in the same household	We have about the same amount of moneyas most	Christian	Christian (Catholic)	Christian (Catholic)	Zionist Christian Church	Zionist Christian Church	Zionist Christian Church		Frequent attendance	Frequent attendance	Moderately religious	Very important	Agree	Agree	Agree	Agree	Neutral	Neutral	Neutral	Neutral	Neutral	Neutral	Neutral	Distrust slightly	Neutral	To a medium extent	To a medium extent	To a large extent	To a large extent	To a large extent	To a large extent	To a medium extent	To a medium extent	Neutral	Disagree	Disagree	Neutral
20	Male	Government school in urban area (surburb)	White	South Africa	Second year	2014	Engineering	50%-59%	Afrikaan	Matric (Grade 12)	Tertiary	Both my mother and father in the same household	We are richer than most	Christian	Christian (Protestant)	Christian (Protestant)	Baptist	Baptist	Baptist		Fairly regularly (almost weekly)	Fairly regularly (almost weekly)	Moderately religious	Somewhat important	Strongly agree	Disagree	Strongly agree	Strongly agree	Strongly agree	Disagree	Neutral	Neutral	Neutral	Trust fully	Neutral	Neutral	Distrust slightly	To a very large extent	To a large extent	To a large extent	To a large extent	To a large extent	To a medium extent	To a large extent	To a very large extent	Strongly agree	Neutral	Agree	Strongly agree
20	Male	Government school in urban area (surburb)	White	South Africa	Second year	2014	Engineering	50%-59%	Afrikaan	Some secondary education but not matric	Secondary Education	Both my mother and father in the same household	We have about the same amount of moneyas most	Christian	Christian (Protestant)	Christian (Protestant)	Church of Christ	Church of Christ	Church of Christ		Only on special occasions	Only on special occasions	Extremely religious	Extremely important	Neutral	Strongly disagree	Strongly agree	Agree	Strongly agree	Strongly disagree	Strongly disagree	Neutral	Strongly disagree	Trust fully	Neutral	Neutral	Neutral	To a very large extent	To a very large extent	To a very large extent	To a large extent	To a very large extent	To no extent	To a very large extent	To a very large extent	Strongly agree	Agree	Neutral	Agree
22	Male	Government school in urban area (surburb)	White	South Africa	Second year	2013	Commerce/Economic & Management Sciences/IT/Accounting	50%-59%	Afrikaan	A college diploma	Secondary Education	Both my mother and father in the same household	We are richer than most	Christian	Christian (Protestant)	No religious affiliation	Dutch Reformed	Dutch Reformed			Occasionally (several times a year)	Occasionally (several times a year)	Moderately religious	Very important	Agree	Strongly disagree	Agree	Strongly agree	Strongly agree	Strongly disagree	Strongly disagree	Neutral	Neutral	Trust slightly	Neutral	Distrust slightly	Distrust slightly	To a large extent	To a large extent	To a large extent	To a small extent	To a very large extent	To no extent	To a very large extent	To a very large extent	Strongly agree	Strongly agree	Strongly agree	Strongly agree
23	Male	Government school in urban area (surburb)	Black African	South Africa	Second year	2015	Commerce/Economic & Management Sciences/IT/Accounting	60%-69%	English	A postgraduate degree	Secondary Education	Both my mother and father in the same household	We have about the same amount of moneyas most		Christian (Catholic)						Only on special occasions	Occasionally (several times a year)	Moderately religious	Somewhat important	Strongly agree	Strongly disagree	Agree	Agree	Strongly agree	Strongly agree	Agree	Neutral	Neutral	Neutral	Neutral	Neutral	Neutral	To a large extent	To a large extent	To a large extent	To a large extent	To a large extent	To a large extent	To a large extent	To a large extent	Strongly agree	Agree	Agree	Agree
19	Male	Government school in urban area (surburb)	Coloured	South Africa	Second year	2014	Education/Education Sciences	60%-69%	Afrikaan	Matric (Grade 12)	Secondary Education	My mother and stepfather	We have about the same amount of moneyas most	Christian	Christian (Catholic)	Christian (Catholic)					Only on special occasions	Fairly regularly (almost weekly)	Moderately religious	Very important	Strongly agree	Neutral	Strongly disagree	Strongly agree	Strongly agree	Neutral	Disagree	Strongly agree	Strongly disagree	Neutral	Neutral	Neutral	Neutral	To a very large extent	To a very large extent	To a very large extent	To a very large extent	To a very large extent	To a very large extent	To a very large extent	To a very large extent	Strongly agree	Neutral	Strongly agree	Strongly agree
20	Male	Private school	Black African	South Africa	Second year	2014	Human and Social Sciences/Arts/Theology/Humanities	50%-59%	North/South Sotho	An undergraduate degree	Tertiary	Both my mother and father in the same household	We have about the same amount of moneyas most	Others	Other (specify)	Other (specify)					Occasionally (several times a year)	Regularly (weekly)	Extremely religious	Extremely important	Agree	Strongly disagree	Agree	Agree	Strongly agree	Neutral	Strongly disagree	Strongly agree	Strongly disagree	Trust slightly	Trust slightly	Trust slightly	Trust slightly	To a very large extent	To a very large extent	To a very large extent	To a very large extent	To a very large extent	To a very large extent	To a very large extent	To a very large extent	Strongly agree	Neutral	Strongly agree	Strongly agree
21	Male	Government school in urban area (township)	Coloured	South Africa	Second year	2014	Agriculture	50%-59%	English	An undergraduate degree	Tertiary	Only my mother	We have about the same amount of moneyas most	Christian	Christian (Catholic)	Christian (Catholic)	Anglican	Anglican	Anglican	Anglican	Fairly regularly (almost weekly)	Frequent attendance	Moderately religious	Very important	Strongly agree	Strongly disagree	Agree	Strongly agree	Strongly agree	Neutral	Disagree	Neutral	Neutral	Neutral	Don't trust at all	Don't trust at all	Don't trust at all	To a very large extent	To a very large extent	To a very large extent	To a very large extent	To a very large extent	To a very large extent	To a very large extent	To a very large extent	Strongly agree	Disagree	Strongly agree	Strongly agree
21	Male	Private school	White	Other SADC countries	Second year	2014	Commerce/Economic & Management Sciences/IT/Accounting	60%-69%	Afrikaan	An undergraduate degree	Tertiary	Both my mother and father in the same household	We have about the same amount of moneyas most	Traditional African	Christian (Catholic)	No religious affiliation					Never	Never	Moderately religious	Somewhat important	Strongly agree	Strongly disagree	Agree	Agree	Strongly agree	Strongly disagree	Neutral	Disagree	Strongly disagree	Trust fully	Trust slightly	Trust slightly	Neutral	To a very large extent	To a large extent	To a very large extent	To a large extent	To a large extent	To no extent	To a very large extent	To a very large extent	Strongly agree	Disagree	Strongly disagree	Agree
19	Male	Private school	Black African	South Africa	Second year	2014	Commerce/Economic & Management Sciences/IT/Accounting	60%-69%	Nguni	A postgraduate degree	Tertiary	Only my mother	We have about the same amount of moneyas most	Christian	Christian (Catholic)	Christian (Catholic)	Zionist Christian Church	Zionist Christian Church	Zionist Christian Church		Frequent attendance	Fairly regularly (almost weekly)	Extremely religious	Extremely important	Agree	Disagree	Agree	Strongly agree	Strongly agree	Agree	Disagree	Neutral	Agree	Trust fully	Neutral	Distrust slightly	Don't trust at all	To a large extent	To a large extent	To a large extent	To a medium extent	To a large extent	To a large extent	To a very large extent	To a very large extent	Strongly agree	Agree	Strongly agree	Strongly agree
20	Male	Government school in urban area (surburb)	Black African	South Africa	Second year	2014	Science/Natural Sciences/Health Sciences	60%-69%	English	A postgraduate degree	Tertiary	Some of the time in my mother's home, and some in my father's home	We have about the same amount of moneyas most	Christian			Presbyterian				Occasionally (several times a year)	Occasionally (several times a year)	Moderately religious	Refused to answer	Strongly agree	Strongly disagree	Strongly agree	Strongly agree	Strongly agree	Strongly disagree	Strongly disagree	Agree	Strongly disagree	Neutral	Neutral	Neutral	Neutral	To a very large extent	To a very large extent	To a very large extent	To a very large extent	To a very large extent	To a very large extent	To a very large extent	To a very large extent	Strongly agree	Strongly agree	Strongly agree	Strongly agree
21	Male	Government school in rural area (township)		South Africa	Second year	2014	Human and Social Sciences/Arts/Theology/Humanities	60%-69%	North/South Sotho	Some secondary education but not matric		Only my mother	We are poorer than most	Others			Pentecostal (e.g. "Born again"/"Saved")	Pentecostal (e.g. "Born again"/"Saved")			Regularly (weekly)	Regularly (weekly)	Not religious at all	Not at all important	Strongly agree	Strongly agree	Strongly agree	Strongly agree	Strongly agree	Strongly agree		Strongly agree	Strongly agree	Don't trust at all	Don't trust at all	Don't trust at all	Don't trust at all	To a very large extent	To a very large extent	To a large extent	To a large extent	To a medium extent	To a medium extent	To a large extent	To a medium extent	Strongly agree	Strongly agree	Strongly agree	Strongly agree
20	Male	Government school in urban area (surburb)	White	South Africa	Second year	2014	Science/Natural Sciences/Health Sciences	50%-59%	Afrikaan	Matric (Grade 12)	Tertiary	Both my mother and father in the same household	We are poorer than most		Christian (Catholic)	Christian (Catholic)					Never	Fairly regularly (almost weekly)	Not religious at all	Not at all important	Strongly agree	Strongly disagree	Strongly agree	Strongly agree	Strongly agree	Neutral	Strongly disagree	Strongly disagree	Strongly disagree	Neutral	Neutral	Neutral	Neutral	To a very large extent	To a very large extent	To a medium extent	To a very large extent	To a very large extent	To a very large extent	To a very large extent	To a very large extent	Strongly agree	Strongly agree	Strongly agree	Strongly agree
20	Male	Government school in urban area (surburb)	White	South Africa	Second year	2014	Education/Education Sciences	70%-74%	Afrikaan	An undergraduate degree	Secondary Education	Both my mother and father in the same household	We have about the same amount of moneyas most	Christian	Christian (Catholic)	Christian (Catholic)	Dutch Reformed	Dutch Reformed	Dutch Reformed	Dutch Reformed	Fairly regularly (almost weekly)	Fairly regularly (almost weekly)	Extremely religious	Somewhat important	Agree	Neutral	Disagree	Neutral	Strongly agree	Agree	Neutral	Neutral	Disagree	Neutral	Don't trust at all	Don't trust at all	Don't trust at all	To a very large extent	To a very large extent	To no extent	To no extent	To a very large extent	To no extent	To a very large extent	To a very large extent	Strongly agree	Strongly agree	Strongly disagree	Strongly disagree
19	Female	Government school in rural area (township)	Black African	South Africa	Second year	2014	Human and Social Sciences/Arts/Theology/Humanities	50%-59%	North/South Sotho	Some secondary education but not matric	Secondary Education	Both my mother and father in the same household	We have about the same amount of moneyas most	Christian	Christian (Protestant)	Christian (Protestant)	Lutheran	Lutheran			Only on special occasions	Fairly regularly (almost weekly)	Extremely religious	Extremely important	Agree	Neutral	Neutral	Strongly disagree	Strongly agree	Neutral	Neutral	Neutral	Neutral	Don't trust at all	Don't trust at all	Don't trust at all	Don't trust at all	To a very large extent	To a very large extent	To a medium extent	To a large extent	To a large extent	To a medium extent	To a very large extent	To a large extent	Agree	Strongly agree	Agree	Agree
22	Female	Government school in urban area (surburb)	Black African	South Africa	Second year	2014	Human and Social Sciences/Arts/Theology/Humanities	60%-69%	North/South Sotho	Some secondary education but not matric	Tertiary	Both my mother and father in the same household	We have about the same amount of moneyas most	Christian	Christian (Protestant)	Christian (Protestant)	Lutheran	Lutheran	Lutheran		Regularly (weekly)	Occasionally (several times a year)	Extremely religious	Extremely important	Strongly agree	Strongly agree	Agree	Agree	Neutral	Agree	Neutral	Neutral		Neutral	Distrust slightly	Trust slightly	Trust slightly	To a very large extent	To a very large extent	To no extent	To no extent	To a large extent	To a medium extent	To a large extent	To a very large extent	Strongly agree	Strongly agree	Strongly agree	Strongly agree
[truncated: 335 more rows]
[truncated: 5 more columns]
